# Supplementary material for: Progressive mitochondrial dysfunction in cerebellar synaptosomes of cystatin B-deficient mice
Source: Front Mol Neurosci. 2023 May 12;16:1175851. doi: 10.3389/fnmol.2023.1175851 (PMC10213208; doi:10.3389/fnmol.2023.1175851)
Supplement: Supplementary file 1 [file Table_1.XLSX]

## Sheet: Sheet1
Supplementary table 1_sheet1. Quantified proteins in cerebellar synaptosomes of P30 mice
LFQ intensity KO1	LFQ intensity KO2	LFQ intensity KO3	LFQ intensity KO4	LFQ intensity KO5	LFQ intensity WT1	LFQ intensity WT2	LFQ intensity WT3	LFQ intensity WT4	LFQ intensity WT5	Peptides	Razor + unique peptides	Unique peptides	Sequence coverage [%]	Unique + razor sequence coverage [%]	Unique sequence coverage [%]	Mol. weight [kDa]	Q-value	Score	Intensity	MS/MS count	Protein IDs	Majority protein IDs
7.63209247589111	7.69914388656616	7.58729553222656	7.53251218795776	7.64954900741577	6.92706203460693	6.67497587203979	6.65716552734375	6.73834753036499	6.80953598022461	3	3	3	30.7	30.7	30.7	8.7608	0	10.159	248690000	12	sp|Q91VR8|BRK1_MOUSE	sp|Q91VR8|BRK1_MOUSE
8.4935417175293	8.47332668304443	8.41625785827637	8.53590106964111	8.41217517852783	8.05922222137451	8.07463359832764	8.01686668395996	7.97876024246216	7.97138738632202	11	11	11	42.2	42.2	42.2	44.953	0	90.723	2118300000	65	sp|P18242|CATD_MOUSE	sp|P18242|CATD_MOUSE
9.28373050689697	9.29756355285645	9.17693042755126	9.20169734954833	9.22734642028809	8.9957799911499	8.96229362487792	8.97863674163818	8.95603370666504	9.00736331939697	17	17	13	86.7	86.7	72.9	18.559	0	245.77	12565000000	171	sp|P18760|COF1_MOUSE	sp|P18760|COF1_MOUSE
7.53664684295654	7.72396421432495	7.6226282119751	7.61693716049194	7.64251375198364	7.25134611129761	7.20852184295654	7.18483352661133	7.19725275039673	7.04886913299561	5	5	5	9.9	9.9	9.9	59.125	0	18.386	300150000	18	sp|P32020|NLTP_MOUSE	sp|P32020|NLTP_MOUSE
9.99402713775635	10.0592222213745	9.90651321411133	9.93505382537842	9.99866008758544	9.61020183563232	9.51387023925781	9.37741565704346	9.57398509979248	9.55772399902344	24	24	24	95.1	95.1	95.1	17.971	0	323.31	61441000000	369	sp|P17742|PPIA_MOUSE	sp|P17742|PPIA_MOUSE
7.6718111038208	7.74120664596558	7.51706409454346	7.69944763183594	7.63757991790771	7.23180055618286	7.27941608428955	7.28287124633789	7.17484426498413	7.28003168106079	7	7	6	33.5	33.5	28.4	24.893	0	15.797	317370000	17	sp|P63158|HMGB1_MOUSE	sp|P63158|HMGB1_MOUSE
8.19678401947021	8.24924755096436	8.16229534149169	8.17146301269531	8.26538372039794	7.95455598831177	7.88332653045654	7.75110960006714	7.82166433334351	7.88186359405518	13	13	13	53.8	53.8	53.8	44.76	0	90.805	1128400000	39	sp|P61161|ARP2_MOUSE	sp|P61161|ARP2_MOUSE
7.98928499221802	8.04359817504883	7.80840682983398	7.89786338806152	8.01224613189697	7.53164482116699	7.53179836273193	7.40421772003174	7.445246219635	7.56453609466553	6	6	6	17.6	17.6	17.6	42.536	0	25.554	619550000	23	sp|Q91V12|BACH_MOUSE	sp|Q91V12|BACH_MOUSE
7.60681104660034	7.76185274124146	7.56156635284424	7.56739091873169	7.63370084762573	6.63591337203979	7.11966991424561	6.6959662437439	6.61424112319946	6.7801456451416	4	4	4	33.5	33.5	33.5	24.942	0	43.208	263340000	12	sp|P67871|CSK2B_MOUSE	sp|P67871|CSK2B_MOUSE
8.36960506439208	8.38701629638672	8.40205478668213	8.36471939086914	8.30892753601074	8.19415378570557	8.13943862915039	8.10714244842529	8.11674022674561	8.20790386199951	10	10	10	30.6	30.6	30.6	38.299	0	93.07	1751900000	56	sp|Q80XN0|BDH_MOUSE	sp|Q80XN0|BDH_MOUSE
8.15557861328125	8.23899936676025	8.13757610321044	8.12100124359131	8.21404838562012	7.91928720474243	7.90199756622314	7.81360769271851	7.78903770446777	7.72063875198364	13	13	13	42.3	42.3	42.3	33.95	0	151.94	1110600000	35	sp|Q8C0M9|ASGL1_MOUSE	sp|Q8C0M9|ASGL1_MOUSE
8.94153118133544	8.93968868255615	8.93649387359619	8.88757801055908	8.89710998535156	8.7919225692749	8.73949337005615	8.66743469238281	8.70508480072021	8.67165374755859	20	20	20	51.5	51.5	51.5	36.511	0	208.87	6241300000	116	sp|P14152|MDHC_MOUSE	sp|P14152|MDHC_MOUSE
8.13155460357666	8.13858699798583	8.22157096862792	7.99266386032104	8.02673721313477	7.69718551635742	7.58098173141479	7.69158554077148	7.43408966064453	7.63501119613647	11	9	9	63.6	56.4	56.4	18.521	0	44.803	847990000	23	sp|Q9R0P5|DEST_MOUSE	sp|Q9R0P5|DEST_MOUSE
8.30526542663574	8.35785865783691	8.28355026245117	8.2621898651123	8.3895206451416	8.14684104919434	8.07975959777832	8.02686023712158	8.08507633209229	8.08675098419189	20	20	20	66.7	66.7	66.7	34.732	0	95.536	1646300000	66	sp|Q9CWZ7|SNAG_MOUSE	sp|Q9CWZ7|SNAG_MOUSE
7.87628698348999	7.83673524856567	8.03498935699463	7.95242452621459	7.82874345779419	8.16855621337891	8.33873558044434	8.31993865966797	8.32884788513184	8.32288074493408	6	6	6	39.1	39.1	39.1	17.951	0	69.426	1026300000	87	sp|P62983|RS27A_MOUSE;sp|P62984|RL40_MOUSE;sp|P0CG49|UBB_MOUSE;sp|P0CG50|UBC_MOUSE	sp|P62983|RS27A_MOUSE;sp|P62984|RL40_MOUSE;sp|P0CG49|UBB_MOUSE;sp|P0CG50|UBC_MOUSE
7.41783714294434	7.50214004516602	7.56337404251099	7.40217542648315	7.41284656524658	6.68365573883057	7.09464597702026	6.86887741088867	6.93375062942505	6.77399206161499	4	4	4	10.6	10.6	10.6	61.115	0	21.333	186220000	12	sp|P20060|HEXB_MOUSE	sp|P20060|HEXB_MOUSE
8.41172027587891	8.4521541595459	8.46031093597412	8.40674495697021	8.45180130004883	8.33173084259033	8.31935596466064	8.34851932525635	8.29094696044922	8.34093952178955	18	18	18	27.6	27.6	27.6	79.481	0	125.82	2230300000	93	sp|P51660|DHB4_MOUSE	sp|P51660|DHB4_MOUSE
8.25445175170898	8.181471824646	8.19659042358398	8.21671962738037	8.17817115783691	8.10140323638916	8.03925514221191	8.00719261169434	7.99914789199829	7.99284934997559	14	14	13	24.7	24.7	23.1	56.537	0	78.678	1326900000	51	sp|P47738|ALDH2_MOUSE;sp|Q9JHW9|AL1A3_MOUSE;sp|Q62148|AL1A2_MOUSE;sp|Q9CZS1|AL1B1_MOUSE	sp|P47738|ALDH2_MOUSE
8.15594291687012	8.21085357666016	8.12580680847167	8.16985034942626	8.19479179382324	7.8954005241394	7.90621089935303	7.73503971099854	7.82813119888306	7.65292310714722	7	7	3	50	50	25	17.208	0	27.29	1074900000	35	sp|P15532|NDKA_MOUSE	sp|P15532|NDKA_MOUSE
7.32035398483276	7.224196434021	7.22047424316406	7.24691677093506	7.29036855697632	7.02407503128052	7.05633306503296	6.9632396697998	6.85232686996459	6.96971988677979	6	6	6	19.7	19.7	19.7	34.463	0	14.307	130840000	15	sp|Q61425|HCDH_MOUSE	sp|Q61425|HCDH_MOUSE
8.79656028747559	8.646315574646	8.96730899810791	8.85565853118896	8.74430847167969	9.17597579956055	9.24259090423583	9.21761512756348	9.26462936401367	9.15899562835693	11	11	11	71.1	71.1	71.1	16.837	0	231.76	8815600000	86	sp|P0DP28|CALM3_MOUSE;sp|P0DP27|CALM2_MOUSE;sp|P0DP26|CALM1_MOUSE;sp|Q9D6P8|CALL3_MOUSE;sp|P20801|TNNC2_MOUSE	sp|P0DP28|CALM3_MOUSE;sp|P0DP27|CALM2_MOUSE;sp|P0DP26|CALM1_MOUSE
9.90211200714111	9.93708610534667	9.93789863586426	9.9362325668335	9.9627342224121	9.72683334350585	9.80091667175292	9.83930206298828	9.75040054321289	9.72824859619141	46	46	46	76.9	76.9	76.9	35.611	0	323.31	65664000000	608	sp|P08249|MDHM_MOUSE	sp|P08249|MDHM_MOUSE
7.71571922302246	7.62929725646973	7.77947378158569	7.78057670593262	7.6055850982666	7.99917840957642	7.98767518997192	7.98826026916504	7.94470977783203	7.93213891983032	14	14	14	20.2	20.2	20.2	100.71	0	54.001	556930000	30	sp|Q8K596|NAC2_MOUSE	sp|Q8K596|NAC2_MOUSE
8.82643795013428	8.82540035247803	8.87236595153809	8.84376239776611	8.82327842712402	8.95569705963135	9.02197456359863	9.11763572692871	9.08582592010498	9.11474418640137	11	11	11	64	64	64	10.435	0	223.11	7251300000	99	sp|P99028|QCR6_MOUSE	sp|P99028|QCR6_MOUSE
8.57979488372803	8.56777858734131	8.65041446685791	8.6605052947998	8.5883617401123	8.72480010986328	8.77400588989258	8.81007099151611	8.77703475952148	8.75646114349365	12	12	12	38.3	38.3	38.3	46.366	0	153.59	4119200000	101	sp|Q640R3|HECAM_MOUSE	sp|Q640R3|HECAM_MOUSE
7.53358125686646	7.53196382522583	7.37500476837158	7.35063552856445	7.45204734802246	7.02763509750366	7.15106344223022	6.9502420425415	6.80506563186646	7.03192663192749	3	3	3	6.1	6.1	6.1	86.721	0	9.234	182760000	11	sp|P12023|A4_MOUSE	sp|P12023|A4_MOUSE
8.8658971786499	8.89902687072754	8.83691883087158	8.83809947967529	8.82322025299072	8.75693225860596	8.65356922149658	8.68694019317626	8.65628051757813	8.61932277679443	28	28	26	37.3	37.3	35.8	98.708	0	264.06	5435100000	203	sp|Q8R0Y6|AL1L1_MOUSE	sp|Q8R0Y6|AL1L1_MOUSE
9.3556432723999	9.36802673339844	9.39049339294434	9.38024711608887	9.41146850585938	9.53563594818115	9.52872371673583	9.46879005432129	9.55348205566406	9.47217082977294	136	136	136	59.3	59.3	59.3	284.59	0	323.31	23692000000	745	sp|P16546|SPTN1_MOUSE	sp|P16546|SPTN1_MOUSE
8.89637184143066	8.83959102630615	8.3573055267334	8.35216331481934	8.48549461364746	7.83982372283936	7.83728551864624	7.8145604133606	7.74155330657958	7.66241788864136	10	10	10	87.2	87.2	87.2	10.071	0	56.977	2542300000	59	sp|P56391|CX6B1_MOUSE	sp|P56391|CX6B1_MOUSE
8.86441612243652	8.8535099029541	8.75459289550781	8.79787635803223	8.8730411529541	8.65453243255615	8.64078903198242	8.54420471191406	8.57932662963867	8.49397373199463	13	13	13	54.8	54.8	54.8	22.176	0	122.25	4977800000	85	sp|P35700|PRDX1_MOUSE	sp|P35700|PRDX1_MOUSE
7.39616441726685	7.30369281768799	7.18624973297119	7.25229454040527	7.26862478256226	6.57753944396973	6.71277284622192	6.91282653808594	6.72604703903198	6.958815574646	3	3	3	58.9	58.9	58.9	10.458	0	36.861	110190000	7	sp|P62075|TIM13_MOUSE	sp|P62075|TIM13_MOUSE
7.89019727706909	7.94818782806396	7.91093397140503	7.88662624359131	7.9045262336731	7.82701349258423	7.69891786575317	7.7634654045105	7.74258375167847	7.7251763343811	3	3	3	20	20	20	15.344	0	15.552	633450000	18	sp|P45878|FKBP2_MOUSE	sp|P45878|FKBP2_MOUSE
7.82329177856445	7.71855974197388	7.79031324386597	7.72245311737061	7.771315574646	7.89271783828735	7.93432664871216	7.89552211761475	7.9443244934082	7.97450685501099	4	4	4	38.5	38.5	38.5	15.524	0	89.32	587940000	18	sp|P63276|RS17_MOUSE	sp|P63276|RS17_MOUSE
8.17114162445068	8.14680957794189	8.08134746551514	8.18150043487549	8.21892929077148	7.92990922927856	7.85537385940552	7.65210103988647	7.74003076553345	7.63218402862549	6	6	6	44.3	44.3	44.3	23.609	0	53.348	1049000000	30	sp|P19157|GSTP1_MOUSE;sp|P46425|GSTP2_MOUSE	sp|P19157|GSTP1_MOUSE;sp|P46425|GSTP2_MOUSE
8.28537750244141	8.16758346557617	8.28809261322021	8.25582695007324	8.2364616394043	8.38900661468506	8.41443824768066	8.38992786407471	8.37408828735352	8.40445709228516	20	20	20	24	24	24	138.52	0	151.84	1836400000	107	sp|Q810U4|NRCAM_MOUSE	sp|Q810U4|NRCAM_MOUSE
10.0956573486328	10.1056461334229	10.0775136947632	10.0441083908081	10.0611886978149	9.94392967224121	9.93059730529785	9.945143699646	10.0135955810547	9.96442890167236	35	35	1	71.6	71.6	3.1	50.135	0	323.31	91229000000	462	sp|P68369|TBA1A_MOUSE;sp|P05214|TBA3_MOUSE	sp|P68369|TBA1A_MOUSE;sp|P05214|TBA3_MOUSE
8.15360164642333	8.07645797729492	8.10476016998291	7.90507221221924	7.92992973327637	7.44505882263184	7.35631275177002	7.32263278961182	7.45651769638062	6.87711524963379	35	5	0	71.6	10.2	0	50.151	0	50.879	658970000	29	sp|P05213|TBA1B_MOUSE;sp|Q3UX10|TBAL3_MOUSE	sp|P05213|TBA1B_MOUSE
7.25251340866089	7.25918769836426	7.42117595672607	7.22235202789307	7.30758142471313	7.0172004699707	7.04778099060059	6.89511251449584	7.00231027603149	7.06296634674072	6	6	6	26.8	26.8	26.8	35.207	0	81.938	139910000	16	sp|Q8VDN4|CCD92_MOUSE	sp|Q8VDN4|CCD92_MOUSE
8.8003807067871	8.79757213592529	8.74520015716553	8.74072551727294	8.7852725982666	8.66250324249268	8.64905261993408	8.63713932037354	8.69521045684814	8.60313320159912	33	33	33	42.2	42.2	42.2	117.81	0	323.31	4863600000	221	sp|Q02053|UBA1_MOUSE;sp|P31254|UBA1Y_MOUSE	sp|Q02053|UBA1_MOUSE
8.12047481536865	8.09919738769531	8.15977764129639	8.0718822479248	8.07671356201172	8.20452690124512	8.22042179107666	8.21895503997803	8.26531314849854	8.26810932159424	18	18	15	31.3	31.3	26.9	100.12	0	93.299	1286200000	51	sp|Q811D0|DLG1_MOUSE	sp|Q811D0|DLG1_MOUSE
7.13899707794189	7.30689668655396	7.1021933555603	7.05549287796021	7.07762241363525	6.83854722976685	6.40197944641113	6.66998338699341	6.57247352600098	6.49867534637451	2	2	2	7.8	7.8	7.8	40.148	0.00097087	3.0615	92855000	7	sp|P55264|ADK_MOUSE	sp|P55264|ADK_MOUSE
7.71242237091064	7.67405223846436	7.68933534622192	7.59367370605469	7.65470600128174	7.50107288360596	7.4990406036377	7.44994115829468	7.46771144866943	7.55955934524536	6	6	6	18.5	18.5	18.5	47.117	0	36.125	362310000	17	sp|Q62443|NPTX1_MOUSE	sp|Q62443|NPTX1_MOUSE
7.78814697265625	7.55419826507568	7.36306619644165	7.35331964492798	7.47405576705933	6.48508834838867	6.56251907348633	6.5696439743042	7.02614974975586	6.86775159835815	4	4	4	22	22	22	25.57	0	21.455	198930000	5	sp|Q8BVI4|DHPR_MOUSE	sp|Q8BVI4|DHPR_MOUSE
7.43841552734375	7.5344066619873	7.41594123840332	7.45044946670532	7.61553955078125	7.22665166854858	6.8951997756958	7.12875461578369	6.92985010147095	6.89843463897705	14	4	4	36.7	16.4	16.4	59.606	0	16.93	207230000	10	sp|Q923T9|KCC2G_MOUSE	sp|Q923T9|KCC2G_MOUSE
7.87856197357178	7.87729644775391	7.48828268051147	7.83706426620483	7.90835094451904	7.07066583633423	7.13921785354614	6.81448030471802	7.34822702407837	6.91525602340698	11	7	7	46.4	46.4	46.4	14.485	0	28.026	414370000	28	sp|O55042|SYUA_MOUSE	sp|O55042|SYUA_MOUSE
8.81935977935791	8.79690074920654	8.88433647155762	8.89197254180908	8.83743095397949	8.94568538665771	9.00203609466553	9.01114749908447	8.9924430847168	8.9595947265625	88	88	88	32.2	32.2	32.2	418.84	0	323.31	7007300000	400	sp|O88737|BSN_MOUSE	sp|O88737|BSN_MOUSE
8.39504623413085	8.24276542663574	8.14835548400879	8.22497272491455	8.40167617797852	8.01262664794922	7.95078325271606	7.95580816268921	7.98741149902344	7.94251918792725	15	15	15	57.4	57.4	57.4	31.345	0	98.684	1552600000	70	sp|P47757|CAPZB_MOUSE	sp|P47757|CAPZB_MOUSE
8.95562553405762	8.95469570159912	9.06647491455078	9.0497989654541	8.96833324432373	9.25377368927001	9.22289848327637	9.18599510192871	9.23042297363281	9.11932182312012	22	22	19	50.7	50.7	47.2	33.244	0	323.31	10603000000	188	sp|P61264|STX1B_MOUSE;sp|Q00262|STX2_MOUSE;sp|Q64704|STX3_MOUSE	sp|P61264|STX1B_MOUSE
7.48805713653564	7.52564096450806	7.46317625045776	7.43695735931396	7.48773193359375	6.41122817993164	6.96499252319336	6.83127737045288	6.90174579620361	7.01820659637451	3	3	3	14	14	14	34.322	0	21.718	174850000	12	sp|Q8BJU0|SGTA_MOUSE	sp|Q8BJU0|SGTA_MOUSE
9.6169900894165	9.64642333984375	9.57764148712158	9.58264255523682	9.6579065322876	9.50470161437988	9.46821403503417	9.42686939239501	9.37783432006835	9.35829639434814	30	30	30	77.2	77.2	77.2	35.81	0	323.31	34955000000	377	sp|P16858|G3P_MOUSE;sp|Q64467|G3PT_MOUSE	sp|P16858|G3P_MOUSE
8.39766216278076	8.36000633239746	8.3438024520874	8.36954975128174	8.36603069305419	8.26019096374512	8.29012393951416	8.22886180877686	8.16855621337891	8.24221801757813	8	8	8	47.2	47.2	47.2	27.285	0	64.761	1800100000	50	sp|Q9D6J6|NDUV2_MOUSE	sp|Q9D6J6|NDUV2_MOUSE
6.45836210250854	6.59627914428711	6.84809255599976	6.894211769104	6.40405750274658	7.59974098205566	7.60690784454346	7.65844058990479	7.36479473114014	7.12304973602295	2	2	2	20.7	20.7	20.7	16.284	0	5.9716	302090000	6	sp|Q9DCC8|TOM20_MOUSE	sp|Q9DCC8|TOM20_MOUSE
8.26623153686523	8.24870872497559	8.25739097595215	8.30094337463379	8.32014656066895	8.17690086364746	8.09864330291748	7.99854707717896	8.06039524078369	7.99809789657593	13	13	13	32.4	32.4	32.4	61.417	0	66.314	1502200000	62	sp|Q9D0F9|PGM1_MOUSE	sp|Q9D0F9|PGM1_MOUSE
6.80677652359009	6.81231832504272	6.88345718383789	6.88817405700684	6.82267808914185	6.96066093444824	7.19675636291504	7.14000511169434	7.06948328018188	7.12810850143433	5	5	5	8.5	8.5	8.5	109.9	0	15.398	84741000	14	sp|P54763|EPHB2_MOUSE;sp|Q8CBF3|EPHB1_MOUSE	sp|P54763|EPHB2_MOUSE
7.44449758529663	7.44298124313354	7.58746385574341	7.53918886184692	7.48381567001343	7.72416925430298	7.68482732772827	7.81278657913208	7.73995971679688	7.65717077255249	7	7	7	26.8	26.8	26.8	49.027	0	46.758	352810000	14	sp|O54734|OST48_MOUSE	sp|O54734|OST48_MOUSE
8.01283740997314	8.0204029083252	7.96131181716919	8.00466537475585	7.97755432128906	7.78814029693604	7.73211240768433	7.61305904388428	7.499755859375	7.45365476608276	9	9	9	25.2	25.2	25.2	50.906	0	63.69	726100000	62	sp|P54071|IDHP_MOUSE	sp|P54071|IDHP_MOUSE
9.73330116271973	9.80232238769531	9.73282814025879	9.74952030181885	9.79893398284912	9.6815938949585	9.66354084014893	9.61813163757324	9.66271018981934	9.62607288360596	43	43	39	90.9	90.9	75.2	39.394	0	323.31	48397000000	455	sp|P05063|ALDOC_MOUSE	sp|P05063|ALDOC_MOUSE
8.53833484649658	8.62303256988525	8.52253532409667	8.56065940856934	8.60929584503174	8.40543174743652	8.33789825439453	8.22652244567871	8.14949607849121	8.14360809326172	15	15	13	64.7	64.7	61	25.97	0	95.553	2874300000	81	sp|P10649|GSTM1_MOUSE;sp|Q80W21|GSTM7_MOUSE;sp|P15626|GSTM2_MOUSE;sp|O35660|GSTM6_MOUSE	sp|P10649|GSTM1_MOUSE
8.24014949798583	8.19512462615967	8.12710475921631	8.32027053833008	8.36387538909912	8.0383415222168	7.8146538734436	7.93533086776733	7.89504671096802	7.78055477142333	6	6	6	86.5	86.5	86.5	10.344	0	78.918	1265900000	46	sp|Q9WV98|TIM9_MOUSE	sp|Q9WV98|TIM9_MOUSE
7.91605377197266	7.96872568130493	7.89217233657837	7.98637294769287	8.00548076629639	7.82142162322998	7.78685092926025	7.81831169128417	7.83529710769653	7.84002447128296	8	8	8	28.2	28.2	28.2	36.428	0	66.605	730040000	34	sp|Q9DAW9|CNN3_MOUSE	sp|Q9DAW9|CNN3_MOUSE
7.21674633026123	7.25647735595703	7.0962495803833	7.07852935791016	7.09440135955811	6.66448879241943	6.62151622772217	6.84963750839233	6.82643795013428	6.90272998809814	5	5	5	43.4	43.4	43.4	22.435	0	27.305	91181000	6	sp|P61759|PFD3_MOUSE	sp|P61759|PFD3_MOUSE
8.1841516494751	8.14900302886963	8.20251560211182	8.1313943862915	8.08138370513916	7.99326419830322	7.89178276062012	7.89226722717285	7.87700271606445	8.02832698822021	8	8	8	40.1	40.1	40.1	28.369	0	77.017	1076000000	44	sp|P57746|VATD_MOUSE	sp|P57746|VATD_MOUSE
8.66194534301758	8.72698020935059	8.39355754852294	8.59182071685791	8.60823726654053	8.30377864837646	8.20809173583984	8.11048889160156	8.15851306915283	7.96981191635132	6	6	6	53.4	53.4	53.4	10.344	0	29.281	2520100000	49	sp|P56135|ATPK_MOUSE	sp|P56135|ATPK_MOUSE
8.58332347869873	8.59881210327148	8.55667591094971	8.63294315338135	8.67103385925292	8.50619411468506	8.43260097503662	8.39352226257324	8.33941173553467	8.35926628112792	13	13	13	64.7	64.7	64.7	28.09	0	207.55	3243000000	74	sp|Q9D172|GAL3A_MOUSE	sp|Q9D172|GAL3A_MOUSE
8.28515243530273	8.31833457946777	8.12833499908447	8.1764965057373	8.20712280273438	8.03646945953369	8.01911640167236	7.97765064239502	7.89094591140747	7.97581768035889	11	11	11	54.4	54.4	54.4	33.316	0	119.18	1256600000	48	sp|Q9CPV4|GLOD4_MOUSE	sp|Q9CPV4|GLOD4_MOUSE
8.26095294952393	8.27868461608887	8.39049339294434	8.36078262329102	8.30352020263672	8.4578514099121	8.4427146911621	8.46097278594971	8.46762275695801	8.47670078277588	17	17	17	23.8	23.8	23.8	126.61	0	80.174	2108200000	65	sp|Q99P72|RTN4_MOUSE	sp|Q99P72|RTN4_MOUSE
8.27283954620361	8.2115478515625	8.36210536956787	8.28508472442626	8.20506858825684	8.41670703887939	8.43570137023926	8.46375846862792	8.43710041046143	8.41458892822266	9	9	9	30.9	30.9	30.9	42.723	0	129.55	1887200000	60	sp|Q8R464|CADM4_MOUSE	sp|Q8R464|CADM4_MOUSE
7.1556396484375	7.10595273971558	7.05446004867554	7.07823944091797	7.1523494720459	6.95720958709717	6.92891263961791	6.92693471908569	6.84584522247314	6.76537370681763	5	5	5	35.9	35.9	35.9	21.918	0	23.838	92302000	10	sp|Q64520|KGUA_MOUSE	sp|Q64520|KGUA_MOUSE
8.14301490783691	8.08224678039551	8.17408847808838	8.11693954467773	8.13681602478027	8.2698631286621	8.2331485748291	8.38850975036621	8.28341388702393	8.32837963104248	9	9	9	23.2	23.2	23.2	41.614	0	66.286	1337100000	63	sp|Q9Z0P4|PALM_MOUSE	sp|Q9Z0P4|PALM_MOUSE
8.94600486755371	8.9579610824585	8.92295932769775	8.91191864013672	8.98237037658691	8.85797119140625	8.87469673156738	8.86802101135254	8.88055610656738	8.83889293670654	37	34	34	87.8	82.2	82.2	61.961	0	323.31	7280500000	198	sp|O35098|DPYL4_MOUSE	sp|O35098|DPYL4_MOUSE
7.84377431869507	7.68071603775024	7.65482139587402	7.88252449035645	7.79330158233643	7.97318315505981	8.02135467529297	8.12070560455322	8.11547756195068	8.10731220245361	6	6	6	11.5	11.5	11.5	69.259	0	35.075	707740000	30	sp|P20917|MAG_MOUSE	sp|P20917|MAG_MOUSE
7.76173973083496	7.76413869857788	7.78550052642822	7.69399929046631	7.70569276809692	7.53427982330322	7.45951318740845	7.23113822937012	7.48963499069214	7.29051780700684	6	6	6	33.8	33.8	33.8	25.564	0	22.659	384050000	20	sp|P24472|GSTA4_MOUSE	sp|P24472|GSTA4_MOUSE
9.25068855285645	9.26735973358154	9.17545413970947	9.21420764923096	9.23683929443359	9.14069652557373	9.05717182159424	8.98122978210449	8.95656681060791	8.99150562286376	33	33	32	57.5	57.5	57.5	52.851	0	323.31	14192000000	261	sp|Q9CZ13|QCR1_MOUSE	sp|Q9CZ13|QCR1_MOUSE
7.78166198730469	7.78709888458252	7.74752044677734	7.74060726165771	7.74573802947998	7.65005493164063	7.58943557739258	7.46597719192505	7.52995634078979	7.42789173126221	6	6	6	24.7	24.7	24.7	31.27	0	25.97	454710000	23	sp|Q7TQI3|OTUB1_MOUSE	sp|Q7TQI3|OTUB1_MOUSE
8.36655330657958	8.35057735443115	8.34421539306641	8.33621978759766	8.31321334838867	8.229323387146	8.0639705657959	8.12070560455322	7.94254875183105	8.06569194793701	17	17	17	51.9	51.9	51.9	48.354	0	89.876	1646700000	84	sp|P29758|OAT_MOUSE	sp|P29758|OAT_MOUSE
7.92468738555908	7.95738220214844	7.97053289413452	7.97173976898193	7.95890283584595	7.88434219360352	7.77071952819824	7.67970943450928	7.77559566497803	7.72666215896606	6	6	6	21.8	21.8	21.8	28.823	0	56.768	734000000	33	sp|P57759|ERP29_MOUSE	sp|P57759|ERP29_MOUSE
7.27959871292114	7.28856229782104	7.37377595901489	7.71416187286377	7.37803411483765	6.60451650619507	6.68730497360229	6.60515642166138	7.11150360107422	6.72436237335205	7	7	7	13	13	13	83.56	0	15.456	177060000	7	sp|P16054|KPCE_MOUSE	sp|P16054|KPCE_MOUSE
7.89662551879883	7.9090371131897	7.87238931655884	7.754638671875	7.81372785568237	7.66900968551636	7.55131578445435	7.56577682495117	7.71870946884155	7.60094022750854	11	11	11	32.9	32.9	32.9	54.507	0	50.27	525570000	22	sp|Q61553|FSCN1_MOUSE	sp|Q61553|FSCN1_MOUSE
7.70708465576172	7.65377187728882	7.67010641098022	7.65001583099365	7.58124399185181	7.78024530410767	7.77289342880249	7.83662796020508	7.88115644454956	7.91943359375	5	4	4	19.5	15.3	15.3	29.994	0	21.536	481220000	29	sp|P12658|CALB1_MOUSE	sp|P12658|CALB1_MOUSE
8.03294086456299	7.97849082946777	7.97505950927734	7.97177219390869	8.00552368164063	7.88129329681396	7.75754022598267	7.60035181045532	7.76731157302856	7.7165207862854	6	6	4	21.1	21.1	13.1	37.186	0	60.968	781270000	32	sp|P62141|PP1B_MOUSE	sp|P62141|PP1B_MOUSE
8.65303897857666	8.63377094268799	8.67035675048828	8.65606975555419	8.68584060668945	8.72308635711669	8.73030567169189	8.70147323608398	8.76512432098389	8.7445592880249	32	30	27	21.1	20.4	18.3	226.37	0	177.81	4406900000	97	sp|Q8VDD5|MYH9_MOUSE	sp|Q8VDD5|MYH9_MOUSE
8.31529808044434	8.32760429382324	8.1874361038208	8.31893920898438	8.33457469940186	8.16551113128662	8.13921737670898	8.10951137542725	8.13123321533203	8.04921817779541	23	23	23	58.6	58.6	58.6	59.795	0	203.95	1543800000	70	sp|P24270|CATA_MOUSE	sp|P24270|CATA_MOUSE
8.274827003479	8.23027038574219	8.32737922668457	8.27719688415527	8.24659729003906	8.4260721206665	8.39578056335449	8.47089576721191	8.43692588806152	8.34259986877441	26	26	26	31.9	31.9	31.9	149.59	0	172.11	1902400000	114	sp|Q8BYI9|TENR_MOUSE	sp|Q8BYI9|TENR_MOUSE
7.25717449188232	7.24368286132813	7.24775218963623	7.29640197753906	7.26173877716064	6.63112688064575	6.84144067764282	6.79527616500854	6.69184732437134	7.12021255493164	5	5	5	15	15	15	61.851	0	8.6817	149220000	9	sp|Q1RLL3|CPNE9_MOUSE;sp|Q9DC53|CPNE8_MOUSE;sp|Q8JZW4|CPNE5_MOUSE	sp|Q1RLL3|CPNE9_MOUSE
8.38733673095703	8.45458602905273	8.39667034149169	8.56876468658447	8.3994140625	8.6963472366333	8.64213752746582	8.67228221893311	8.64037227630615	8.57628345489501	4	4	4	40.3	40.3	40.3	7.7662	0	38.499	2930000000	19	sp|P03930|ATP8_MOUSE	sp|P03930|ATP8_MOUSE
7.9163646697998	7.96647500991821	7.95980930328369	7.8844952583313	7.95100688934326	7.82387161254883	7.81939935684204	7.67850923538208	7.7449107170105	7.66459512710571	5	5	5	40.5	40.5	40.5	24.634	0	87.12	703010000	40	sp|P23506|PIMT_MOUSE	sp|P23506|PIMT_MOUSE
7.87471961975098	7.80499744415283	7.99091148376465	7.9738941192627	7.92642498016357	8.05522537231445	8.11400985717773	8.16357898712158	8.09857463836669	8.11253833770751	8	6	6	59.5	50.2	50.2	23.598	0	34.246	875370000	31	sp|Q9CQD1|RAB5A_MOUSE	sp|Q9CQD1|RAB5A_MOUSE
8.91005325317383	8.94610786437988	8.83492946624756	8.83437633514404	8.90019798278809	8.76137161254883	8.69064807891846	8.50317764282227	8.61753463745117	8.63913726806641	29	29	23	81	81	69.1	50.521	0	323.31	5826300000	182	sp|P50396|GDIA_MOUSE	sp|P50396|GDIA_MOUSE
9.64054107666016	9.62903213500977	9.5356101989746	9.65464782714844	9.7134313583374	9.52271842956542	9.47823429107666	9.40305137634277	9.44029521942139	9.40512466430664	37	33	33	89.8	74.2	74.2	39.355	0	323.31	34027000000	328	sp|P05064|ALDOA_MOUSE	sp|P05064|ALDOA_MOUSE
8.38333034515381	8.3962869644165	8.36584377288818	8.32662296295166	8.34966564178467	8.21661472320557	8.24748229980469	8.14786148071289	8.21370410919189	8.04688549041748	11	11	11	42	42	42	28.127	0	72.258	1763300000	64	sp|P20108|PRDX3_MOUSE	sp|P20108|PRDX3_MOUSE
8.71008396148682	8.74812602996826	8.73097610473633	8.65381050109863	8.75435638427734	8.58925724029541	8.59375095367432	8.6018533706665	8.65441703796387	8.55707359313965	29	29	29	48	48	48	95.313	0	257.63	4400200000	172	sp|P58252|EF2_MOUSE	sp|P58252|EF2_MOUSE
8.03945350646973	8.00940799713135	8.21370410919189	8.12352466583251	8.05415344238281	8.24383163452148	8.26425075531006	8.34748649597167	8.34016609191895	8.29183483123779	11	11	11	24.7	24.7	24.7	68.527	0	91.459	1331000000	77	sp|Q91YQ5|RPN1_MOUSE	sp|Q91YQ5|RPN1_MOUSE
7.77079296112061	7.83869171142578	7.76149940490723	7.80093669891357	7.88955402374268	7.72165393829346	7.60459327697754	7.64649200439453	7.62662792205811	7.68256902694702	8	8	8	38.3	38.3	38.3	41.829	0	63.793	550200000	27	sp|Q8BWT1|THIM_MOUSE	sp|Q8BWT1|THIM_MOUSE
8.00324535369873	7.99095106124878	7.90289974212646	7.88418340682983	7.98611736297607	7.5181188583374	7.51656198501587	7.31770801544189	6.95561838150024	6.81798839569092	5	5	5	37	37	37	16.832	0	37.915	597020000	21	sp|P63242|IF5A1_MOUSE;sp|Q8BGY2|IF5A2_MOUSE	sp|P63242|IF5A1_MOUSE;sp|Q8BGY2|IF5A2_MOUSE
7.95043277740479	7.97593259811401	7.9222583770752	7.92534828186035	7.898033618927	7.82878875732422	7.76629400253296	7.85338163375854	7.84321403503417	7.74254465103149	9	9	9	45.5	45.5	45.5	36.717	0	41.949	694310000	43	sp|Q9CZ42|NNRD_MOUSE	sp|Q9CZ42|NNRD_MOUSE
7.81794214248657	7.80148601531982	7.70449352264404	7.6811056137085	7.7654972076416	7.53474950790405	6.73608827590942	6.8564829826355	7.01645469665527	7.15201091766357	7	7	7	46.9	46.9	46.9	27.738	0	14.883	385270000	13	sp|Q9DCM0|ETHE1_MOUSE	sp|Q9DCM0|ETHE1_MOUSE
8.03838157653809	8.03678894042969	8.07943439483643	8.01986408233643	8.0786018371582	8.13136196136475	8.1764965057373	8.14504051208496	8.21819400787354	8.1172046661377	19	19	18	18	18	17.3	160.58	0	82.501	1090800000	76	sp|P70336|ROCK2_MOUSE	sp|P70336|ROCK2_MOUSE
8.7089900970459	8.76251316070557	8.65903186798096	8.73419189453125	8.77021884918213	8.63698863983154	8.58951377868652	8.48274517059326	8.47269821166992	8.53838539123535	28	27	27	47.5	45.8	45.8	92.475	0	273.81	4125800000	190	sp|P08113|ENPL_MOUSE	sp|P08113|ENPL_MOUSE
7.86435699462891	7.77959632873535	7.8685564994812	7.90078735351563	7.90452098846436	7.97655630111694	8.04559707641602	8.11497783660889	8.01594638824463	7.98654317855834	3	3	3	17.7	17.7	17.7	31.193	0	34.982	703710000	17	sp|Q8C996|TM163_MOUSE	sp|Q8C996|TM163_MOUSE
6.77460432052612	6.69363021850586	6.95447397232056	6.94873094558716	6.5775032043457	7.22375535964966	7.38767433166504	7.43635368347167	7.04316568374634	7.42247486114502	1	1	1	5.3	5.3	5.3	35.284	0	14.586	106780000	14	sp|O35682|MYADM_MOUSE	sp|O35682|MYADM_MOUSE
8.44029521942139	8.43684577941895	8.42740535736083	8.47681713104248	8.50782871246338	8.36756134033203	8.28476905822754	8.27374172210693	8.1878023147583	8.14116764068604	21	21	21	61	61	61	50.834	0	201.85	2340900000	103	sp|Q91YT0|NDUV1_MOUSE	sp|Q91YT0|NDUV1_MOUSE
7.46986627578735	7.53323793411255	7.57953214645386	7.58131217956542	7.50252294540405	7.62752962112427	7.68334436416625	7.74709320068359	7.66657400131226	7.65906000137329	5	5	5	9.4	9.4	9.4	90.988	0	23.569	371950000	16	sp|Q69ZK9|NLGN2_MOUSE;sp|Q99K10|NLGN1_MOUSE	sp|Q69ZK9|NLGN2_MOUSE
8.68937110900879	8.64126586914063	8.61134052276611	8.72054767608643	8.74477767944335	8.79253196716309	8.83168411254883	8.92797565460205	8.85504055023193	8.82070732116699	7	7	7	22	22	22	17.6	0	116.96	5068200000	85	sp|Q9D3D9|ATPD_MOUSE	sp|Q9D3D9|ATPD_MOUSE
7.90511035919189	7.84364366531372	7.93596029281616	7.92729330062866	7.8710880279541	8.08586120605469	8.04119491577148	8.15518379211426	7.98850107192993	8.1841516494751	6	4	4	71.2	61	61	12.89	0	118.94	817440000	37	sp|Q62442|VAMP1_MOUSE	sp|Q62442|VAMP1_MOUSE
9.00117111206055	9.03506946563721	9.01271057128906	8.99462032318115	9.00091075897217	8.86219120025635	8.85479164123535	8.87437725067139	8.94796752929688	8.7618522644043	15	15	15	58.6	58.6	58.6	21.778	0	263.04	7960600000	118	sp|Q61171|PRDX2_MOUSE	sp|Q61171|PRDX2_MOUSE
7.79140281677246	7.77320861816406	7.04675197601318	7.78481674194336	7.84172868728638	6.79557180404663	7.02391815185547	6.9695029258728	6.80494165420532	6.75490570068359	2	2	2	43.4	43.4	43.4	12.746	0	32.074	523320000	11	sp|P48024|EIF1_MOUSE;sp|Q9CXU9|EIF1B_MOUSE	sp|P48024|EIF1_MOUSE;sp|Q9CXU9|EIF1B_MOUSE
7.70641040802002	7.92060327529907	7.92805242538452	7.61252975463867	7.63426542282104	7.28465604782104	7.5120701789856	7.37856149673462	7.26890563964844	7.38429975509644	11	11	11	27.8	27.8	27.8	68.692	0	45.285	396180000	32	sp|P07724|ALBU_MOUSE	sp|P07724|ALBU_MOUSE
7.86347770690917	7.90528297424316	7.95860195159912	7.47912883758545	7.5621976852417	7.23332595825195	7.2658314704895	6.61418342590332	6.68509387969971	6.94681644439697	3	3	2	28.6	28.6	21.8	15.84	0	61.59	365090000	19	sp|P02088|HBB1_MOUSE;CON__P02070;sp|P02104|HBE_MOUSE;CON__Q3SX09	sp|P02088|HBB1_MOUSE
9.20161533355713	9.22706317901611	9.10267353057861	9.18585395812988	9.23678874969482	9.07007503509521	9.06152820587158	8.98065757751465	9.03619003295898	8.92255973815917	34	34	34	91.4	91.4	91.4	44.55	0	323.31	12376000000	251	sp|P09411|PGK1_MOUSE;sp|P09041|PGK2_MOUSE	sp|P09411|PGK1_MOUSE
8.62500381469727	8.63164710998535	8.58192729949951	8.63010215759277	8.6508903503418	8.54049205780029	8.4538230895996	8.49085712432861	8.53307247161865	8.56333827972412	8	8	8	87.3	87.3	87.3	13.777	0	143.94	3573100000	80	sp|P70349|HINT1_MOUSE	sp|P70349|HINT1_MOUSE
6.96397542953491	6.50022506713867	6.82107591629028	7.72569942474365	6.53943634033203	7.88909435272217	8.04676818847656	8.05778026580811	8.03374576568604	7.85811614990234	2	2	2	13.6	13.6	13.6	22.142	0	12.438	855390000	13	sp|P62761|VISL1_MOUSE	sp|P62761|VISL1_MOUSE
8.42844295501708	8.38827896118164	8.43922233581542	8.46212863922119	8.42612075805664	8.3565616607666	8.28757762908936	8.18982696533203	8.14257717132568	8.158935546875	11	11	6	51	51	30.7	21.45	0	52.199	2288500000	72	sp|P63001|RAC1_MOUSE;sp|Q05144|RAC2_MOUSE	sp|P63001|RAC1_MOUSE
8.53788185119629	8.52160835266113	8.67851829528809	8.58657646179199	8.50188064575195	8.84714031219482	8.78117370605469	8.81424140930176	8.77095508575439	8.6616325378418	19	19	19	31.9	31.9	31.9	74.569	0	138.13	3994000000	129	sp|Q8BH59|CMC1_MOUSE;sp|Q9QXX4|CMC2_MOUSE	sp|Q8BH59|CMC1_MOUSE
7.93460941314697	7.97428131103516	8.2484884262085	8.01603031158447	7.96553087234497	7.68471956253052	7.6889533996582	7.59277629852295	7.84004354476929	7.71004104614258	4	4	4	38.3	38.3	38.3	13.95	0	31.187	792350000	27	sp|Q8CGP6|H2A1H_MOUSE;sp|Q8R1M2|H2AJ_MOUSE;sp|Q8CGP7|H2A1K_MOUSE;sp|Q8CGP5|H2A1F_MOUSE;sp|Q8BFU2|H2A3_MOUSE;sp|C0HKE9|H2A1P_MOUSE;sp|C0HKE8|H2A1O_MOUSE;sp|C0HKE7|H2A1N_MOUSE;sp|C0HKE6|H2A1I_MOUSE;sp|C0HKE5|H2A1G_MOUSE;sp|C0HKE4|H2A1E_MOUSE;sp|C0HKE3|H2A1D_MOUSE;sp|C0HKE2|H2A1C_MOUSE;sp|C0HKE1|H2A1B_MOUSE;sp|Q64523|H2A2C_MOUSE;sp|Q6GSS7|H2A2A_MOUSE;sp|Q64522|H2A2B_MOUSE;sp|P27661|H2AX_MOUSE;sp|Q3T…	sp|Q8CGP6|H2A1H_MOUSE;sp|Q8R1M2|H2AJ_MOUSE;sp|Q8CGP7|H2A1K_MOUSE;sp|Q8CGP5|H2A1F_MOUSE;sp|Q8BFU2|H2A3_MOUSE;sp|C0HKE9|H2A1P_MOUSE;sp|C0HKE8|H2A1O_MOUSE;sp|C0HKE7|H2A1N_MOUSE;sp|C0HKE6|H2A1I_MOUSE;sp|C0HKE5|H2A1G_MOUSE;sp|C0HKE4|H2A1E_MOUSE;sp|C0HKE3|H2A1D_MOUSE;sp|C0HKE2|H2A1C_MOUSE;sp|C0HKE1|H2A1B_MOUSE;sp|Q64523|H2A2C_MOUSE;sp|Q6GSS7|H2A2A_MOUSE;sp|Q64522|H2A2B_MOUSE;sp|P27661|H2AX_MOUSE
8.36573123931885	8.43692588806152	8.54094219207764	8.26590251922607	8.37258052825928	7.93257522583008	7.99688386917114	8.0198221206665	7.98326063156128	8.27877616882324	7	7	7	43	43	43	15.085	0	27.501	1699000000	48	sp|P01942|HBA_MOUSE	sp|P01942|HBA_MOUSE
7.28302955627441	7.23904895782471	7.30358457565308	7.31592845916748	7.27558755874634	7.49131965637207	7.34277772903442	7.45290517807007	7.39281988143921	7.49818658828735	4	4	4	7.8	7.8	7.8	81.8	0	12.488	185120000	17	sp|Q02257|PLAK_MOUSE	sp|Q02257|PLAK_MOUSE
8.45304298400879	8.36244487762451	8.5676965713501	8.49611282348633	8.38583850860596	8.63927745819092	8.64827251434326	8.64135551452637	8.62325954437256	8.60233116149902	24	24	24	82.6	82.6	82.6	33.296	0	167.43	3069600000	143	sp|O35129|PHB2_MOUSE	sp|O35129|PHB2_MOUSE
8.09576225280762	8.05149936676025	8.14448070526123	8.06554222106934	8.05303955078125	8.18568420410156	8.2256965637207	8.22734642028809	8.14351463317871	8.26829719543457	9	9	9	43.5	43.5	43.5	38.028	0	109.69	1159900000	51	sp|Q8K021|SCAM1_MOUSE	sp|Q8K021|SCAM1_MOUSE
7.66288995742798	7.72571563720703	7.59434843063354	7.41612434387207	7.47987747192383	7.33211517333984	7.27049255371094	7.17339038848877	6.9621376991272	7.01817560195923	6	6	6	33.3	33.3	33.3	28.405	0	27.423	252680000	14	sp|O70435|PSA3_MOUSE	sp|O70435|PSA3_MOUSE
7.70758724212646	7.82210254669189	7.69743871688843	7.70053911209106	7.63667821884155	7.52293968200684	7.3617467880249	7.21277332305908	7.43239212036133	7.5197229385376	9	9	7	35.2	35.2	32.3	42.679	0	67.488	374340000	31	sp|Q78ZA7|NP1L4_MOUSE	sp|Q78ZA7|NP1L4_MOUSE
7.46664524078369	7.54670286178589	7.67646503448486	7.59938097000122	7.52260065078735	7.67862749099731	7.77206468582153	7.83301305770874	7.75636959075928	7.7851448059082	8	8	8	9	9	9	131.41	0	22.645	405190000	20	sp|P70704|AT8A1_MOUSE;sp|P98200|AT8A2_MOUSE	sp|P70704|AT8A1_MOUSE
7.96910810470581	7.90740585327148	8.02341747283936	7.91763687133789	7.86853885650635	8.05207824707031	8.06937217712402	8.22034358978271	8.12557888031006	8.15582180023193	4	4	4	26.2	26.2	26.2	24.693	0	39.581	855100000	26	sp|O70251|EF1B_MOUSE	sp|O70251|EF1B_MOUSE
7.55142545700073	7.53000736236572	7.61682176589966	7.57725048065186	7.45551490783691	7.65166568756104	7.6938853263855	7.68495321273804	7.71396923065186	7.78178405761719	10	10	10	20.9	20.9	20.9	95.986	0	17.703	359550000	18	sp|Q60790|RASA3_MOUSE	sp|Q60790|RASA3_MOUSE
6.99973058700562	7.01740884780884	7.01190853118896	6.92655849456787	7.07375478744507	7.13357067108154	7.12450408935547	7.16226577758789	7.2371163368225	7.11424398422241	2	2	2	5.9	5.9	5.9	63.056	0	7.9014	100500000	12	sp|Q9R087|GPC6_MOUSE	sp|Q9R087|GPC6_MOUSE
7.98448657989502	7.88706541061401	7.94675207138062	8.00376224517822	8.0415506362915	8.10188484191895	8.21031856536865	8.17193126678467	8.10683631896973	8.08471965789794	7	7	7	20.2	20.2	20.2	35.923	0	119.87	1039600000	54	sp|E9PUL5|PRRT2_MOUSE	sp|E9PUL5|PRRT2_MOUSE
7.94177484512329	8.0214786529541	8.05257892608643	8.03913593292236	8.04312610626221	7.82637929916382	7.71738767623901	7.66743421554565	7.94387531280518	7.75611877441406	6	6	6	28.1	28.1	28.1	22.123	0	25.023	761450000	37	sp|P62746|RHOB_MOUSE	sp|P62746|RHOB_MOUSE
7.95457029342651	7.94904851913452	8.06501960754395	8.01770114898682	7.93607616424561	8.07605743408203	8.12972164154053	8.26618480682373	8.24598121643066	8.26941967010498	16	16	16	19	19	19	134.42	0	99.486	1021900000	42	sp|Q8C419|GP158_MOUSE	sp|Q8C419|GP158_MOUSE
7.31179618835449	7.40813827514648	7.43889045715332	7.31105422973633	7.27941608428955	7.03055906295776	6.51255083084106	6.77170991897583	6.70875883102416	7.12367630004883	4	4	4	10	10	10	61.341	0	61.595	139110000	7	sp|O89023|TPP1_MOUSE	sp|O89023|TPP1_MOUSE
8.1833553314209	8.27228260040283	8.25073719024658	8.27542686462402	8.31196594238281	8.024977684021	8.03374576568604	8.18912506103516	8.12492752075195	8.08539772033691	13	13	13	48.5	48.5	48.5	38.6	0	105.22	1466700000	66	sp|P70441|NHRF1_MOUSE	sp|P70441|NHRF1_MOUSE
7.36223745346069	7.38156652450562	7.19348621368408	7.45181703567505	7.47657060623169	7.09166717529297	7.09607553482056	6.87633323669434	7.05789422988892	7.17666721343994	5	5	5	24.3	24.3	24.3	34.54	0	31.009	168550000	12	sp|Q8CHP8|PGP_MOUSE	sp|Q8CHP8|PGP_MOUSE
8.1810998916626	8.1646203994751	8.10191917419434	8.070481300354	8.01110458374023	7.88757228851318	7.88138484954833	7.73183059692383	7.96937417984009	7.67672109603882	3	3	3	16.1	16.1	16.1	31.052	0	18.063	940640000	22	sp|O08807|PRDX4_MOUSE	sp|O08807|PRDX4_MOUSE
6.71500253677368	6.79934072494507	6.79399347305298	6.81378793716431	6.78191328048706	7.07178544998169	7.06017827987671	6.95702743530273	7.00503349304199	6.83379077911377	2	2	2	2	2	2	151.86	0	4.9723	42778000	5	sp|Q6EDY6|CARL1_MOUSE	sp|Q6EDY6|CARL1_MOUSE
8.07885551452637	7.98635959625244	8.02583789825439	8.0535774230957	7.99934816360474	8.12411308288574	8.08919811248779	8.17394351959229	8.11173248291016	8.17245674133301	6	6	6	28	28	28	47.558	0	65.172	1024000000	49	sp|Q8BLQ9|CADM2_MOUSE	sp|Q8BLQ9|CADM2_MOUSE
8.80282878875732	8.81847667694092	8.89769268035889	8.91925048828125	8.86182117462158	8.96549797058105	8.94530582427979	9.05315494537354	8.97179985046387	9.03140830993652	11	11	6	70.7	70.7	47.4	12.691	0	316.54	7307000000	126	sp|P63044|VAMP2_MOUSE	sp|P63044|VAMP2_MOUSE
9.19512462615967	9.23304653167725	9.19027519226074	9.20801067352294	9.22000312805176	9.13823986053467	9.09307098388672	9.05122947692871	9.09106826782227	8.94838333129883	28	28	17	60.7	60.7	38.9	60.46	0	323.31	13580000000	256	sp|P28652|KCC2B_MOUSE	sp|P28652|KCC2B_MOUSE
7.91865396499634	7.79264402389526	7.91207838058472	7.88013887405396	7.93093395233154	7.99068069458008	7.96764135360718	8.04789733886719	8.06213092803955	8.05415344238281	12	12	12	20.9	20.9	20.9	108.01	0	58.446	779400000	50	sp|Q8R0S2|IQEC1_MOUSE	sp|Q8R0S2|IQEC1_MOUSE
7.63621711730957	7.59050750732422	7.55264377593994	7.51649570465088	7.52580881118774	7.09324645996094	7.32155704498291	6.79619359970093	6.81004953384399	7.28781318664551	5	5	5	17.3	17.3	17.3	41.655	0	15.066	239090000	10	sp|Q99L47|F10A1_MOUSE	sp|Q99L47|F10A1_MOUSE
7.74161624908447	7.79726076126099	7.8726806640625	7.86975383758545	7.73669910430908	7.99230623245239	7.90979671478271	7.93264627456665	8.06692218780518	8.03722763061523	13	12	12	24.3	20.9	20.9	80.471	0	43.438	678040000	55	sp|Q62108|DLG4_MOUSE	sp|Q62108|DLG4_MOUSE
10.2240152359009	10.232029914856	10.3067255020142	10.3077955245972	10.2643451690674	10.3890237808228	10.3904228210449	10.3971920013428	10.3868017196655	10.3064889907837	98	98	64	65.7	65.7	54.6	111.69	0	323.31	181410000000	1311	sp|Q6PIC6|AT1A3_MOUSE;sp|Q9Z1W8|AT12A_MOUSE	sp|Q6PIC6|AT1A3_MOUSE
8.04750823974609	8.12224864959717	8.06344604492188	8.07118225097656	8.01012992858887	7.98723697662354	7.99074697494507	7.97051906585693	7.98476600646973	7.97864151000977	10	9	9	44	38.2	38.2	21.258	0	57.828	960470000	48	sp|P60766|CDC42_MOUSE;sp|Q8R527|RHOQ_MOUSE;sp|Q9ER71|RHOJ_MOUSE	sp|P60766|CDC42_MOUSE
7.92818593978882	8.00156021118164	7.89522933959961	7.92443943023682	7.96658277511597	7.82894325256348	7.87875747680664	7.81290674209595	7.82954835891724	7.74282741546631	4	4	4	23	23	23	25.492	0	43.385	716240000	39	sp|P70202|LXN_MOUSE	sp|P70202|LXN_MOUSE
8.90442848205566	9.00676536560059	9.03318214416504	8.93598079681396	8.9000997543335	9.47089576721191	9.42214679718018	9.2219352722168	9.3379783630371	9.05419158935547	9	9	9	83.9	83.9	83.9	10	0	124.25	11217000000	93	sp|P31786|ACBP_MOUSE	sp|P31786|ACBP_MOUSE
8.88983917236328	8.88796615600585	8.80494976043701	8.8709831237793	8.91407299041748	8.79060173034667	8.72833728790283	8.59104251861572	8.71448040008544	8.58650875091553	25	25	19	51.6	51.6	40.9	58.643	0	242.77	5828300000	140	sp|P63328|PP2BA_MOUSE;sp|P48455|PP2BC_MOUSE	sp|P63328|PP2BA_MOUSE
8.5012788772583	8.52189636230469	8.51323127746582	8.51387023925781	8.53956508636475	8.56311321258544	8.5712194442749	8.6784725189209	8.62302207946777	8.6288890838623	8	8	8	77.1	77.1	77.1	13.651	0	226.64	3228400000	84	sp|Q9WTT4|VATG2_MOUSE	sp|Q9WTT4|VATG2_MOUSE
8.35614109039307	8.32929611206055	8.43099403381348	8.45146369934082	8.4098482131958	8.49238300323486	8.57234859466553	8.63833904266357	8.55984687805176	8.48877620697021	47	47	47	15.4	15.4	15.4	550.83	0	288.97	2584800000	174	sp|Q9QYX7|PCLO_MOUSE	sp|Q9QYX7|PCLO_MOUSE
7.88721752166748	7.97298002243041	7.85914421081542	8.06292057037354	8.01008796691895	7.78661680221558	7.8321704864502	7.75303888320923	7.72565031051636	7.79956817626953	6	6	6	24	24	24	31.893	0	17.64	764430000	28	sp|P53810|PIPNA_MOUSE;sp|P53811|PIPNB_MOUSE	sp|P53810|PIPNA_MOUSE
8.81608200073242	8.78183460235596	8.87990951538085	8.80751514434814	8.78586387634277	8.8831672668457	8.87350654602051	8.92765235900879	8.96365070343018	8.94736957550049	76	76	76	21	21	21	532.04	0	323.31	6306900000	324	sp|Q9JHU4|DYHC1_MOUSE	sp|Q9JHU4|DYHC1_MOUSE
8.43218326568604	8.4100513458252	8.54639434814453	8.43413734436035	8.3903694152832	8.53662109375	8.53776836395264	8.62993907928467	8.59805679321289	8.60552024841309	16	16	16	40.5	40.5	40.5	50.06	0	127.09	2746700000	90	sp|Q9D8N0|EF1G_MOUSE	sp|Q9D8N0|EF1G_MOUSE
8.61553955078125	8.59065246582031	8.34956932067871	8.56525707244873	8.58494186401367	8.24681854248047	8.06520652770996	7.98300790786743	8.18124294281006	8.40019226074219	5	5	5	41.7	41.7	41.7	12.504	0	39.268	2801100000	47	sp|P34884|MIF_MOUSE	sp|P34884|MIF_MOUSE
8.84765243530273	8.78634643554688	8.68274974822998	8.80918216705322	8.82835674285889	8.64134502410889	8.65417671203613	8.56136417388916	8.65997314453125	8.47376441955566	20	20	20	49.3	49.3	49.3	62.766	0	323.31	4816600000	158	sp|P06745|G6PI_MOUSE;CON__Q3ZBD7	sp|P06745|G6PI_MOUSE
7.44881439208984	7.4092903137207	7.55319118499756	7.51289796829224	7.39794015884399	7.5449481010437	7.63915777206421	7.64328479766846	7.6626443862915	7.74387788772583	5	5	5	40.5	40.5	40.5	14.275	0	23.337	282060000	15	sp|P56812|PDCD5_MOUSE	sp|P56812|PDCD5_MOUSE
7.4662446975708	7.47741079330444	7.36949396133423	7.30845785140991	7.57054281234741	7.09604072570801	7.13643503189087	6.79426240921021	7.15869426727295	7.20636653900146	4	4	2	27.7	27.7	15.2	12.293	0	9.2132	214410000	10	sp|P56212|ARP19_MOUSE	sp|P56212|ARP19_MOUSE
9.35387802124023	9.33599948883057	9.29924583435059	9.34576606750488	9.36759853363037	9.26109600067139	9.21905994415283	9.13608646392822	9.26703071594238	9.11324119567871	32	32	32	78.3	78.3	78.3	32.191	0	323.31	17338000000	333	sp|P17751|TPIS_MOUSE	sp|P17751|TPIS_MOUSE
8.90035057067871	8.95825290679932	8.89937210083008	8.9634666442871	8.97097396850585	8.85125827789307	8.83282852172852	8.7884578704834	8.75354480743408	8.64855480194092	32	32	32	53.3	53.3	53.3	56.678	0	281.62	7078600000	197	sp|P27773|PDIA3_MOUSE	sp|P27773|PDIA3_MOUSE
8.40570449829102	8.47885513305664	8.49133396148682	8.42999458312988	8.41089534759521	8.31712245941162	8.27126026153564	8.39825248718262	8.26254558563232	8.33779811859131	24	18	12	60.3	58	35.2	40.489	0	166.82	2144600000	103	sp|P08752|GNAI2_MOUSE	sp|P08752|GNAI2_MOUSE
8.80108833312988	8.69414901733398	8.77003383636475	8.7945442199707	8.68678855895996	8.96185779571533	8.88422298431396	8.99308776855469	8.88003540039063	8.82968330383301	6	6	6	23.8	23.8	23.8	25.976	0	117.97	6709400000	109	sp|P00405|COX2_MOUSE	sp|P00405|COX2_MOUSE
7.44175815582275	7.34783697128296	7.36509466171265	7.43814659118652	7.3501124382019	7.45511913299561	7.58993864059448	7.69985485076904	7.76834964752197	7.61294269561768	7	4	4	36.5	24	24	38.221	0	34.405	288960000	16	sp|Q61990|PCBP2_MOUSE	sp|Q61990|PCBP2_MOUSE
8.2651481628418	8.21280002593994	8.12453651428223	8.15384578704833	8.16758346557617	8.12129688262939	8.04692459106445	7.94414186477661	8.02308750152588	8.00255489349365	11	10	10	23.8	22.2	22.2	54.467	0	53.139	1200500000	33	sp|P24549|AL1A1_MOUSE;sp|O35945|AL1A7_MOUSE	sp|P24549|AL1A1_MOUSE
7.30122518539429	7.37736082077026	7.25452375411987	7.33825731277466	7.33713960647583	7.14792346954346	7.13738584518433	7.0272274017334	7.0646824836731	6.77254867553711	3	3	3	7.8	7.8	7.8	45.341	0	5.1271	157220000	11	sp|O89112|LANC1_MOUSE	sp|O89112|LANC1_MOUSE
8.15585231781006	8.18951797485352	8.09999084472656	8.16357898712158	8.16485786437988	8.09015178680419	7.78342485427856	7.59159898757935	7.73298025131226	7.51078605651855	7	7	7	31.3	31.3	31.3	37.279	0	65.142	1350700000	46	sp|P10605|CATB_MOUSE	sp|P10605|CATB_MOUSE
7.57726192474365	7.67563152313232	7.54789781570435	7.60127735137939	7.64380788803101	7.49731683731079	7.45227718353271	7.52334308624268	7.53101873397827	7.49569702148438	8	8	8	23.7	23.7	23.7	53.255	0	19.232	350640000	16	sp|Q00493|CBPE_MOUSE	sp|Q00493|CBPE_MOUSE
6.77182245254517	6.73366546630859	6.73573064804077	6.53729724884033	6.7640905380249	7.03096389770508	7.0165319442749	6.78447246551514	7.04064178466797	6.98931980133057	4	4	4	9.9	9.9	9.9	82.367	0	6.8933	75185000	6	sp|Q9QYE6|GOGA5_MOUSE	sp|Q9QYE6|GOGA5_MOUSE
8.37019824981689	8.39792251586914	8.25333786010742	8.34441184997559	8.4012451171875	8.20044040679932	8.17440891265869	8.19614887237549	8.23466873168945	8.02180957794189	20	20	20	59	59	59	44.116	0	113.66	1874200000	80	sp|Q99KJ8|DCTN2_MOUSE	sp|Q99KJ8|DCTN2_MOUSE
7.79577589035034	7.76889705657958	7.8930401802063	7.82945156097412	7.88263845443726	7.88554763793945	8.06781482696533	8.00727844238281	8.02510070800781	7.97423505783081	7	7	7	35.1	35.1	35.1	16.273	0	24.849	719070000	37	sp|P62264|RS14_MOUSE	sp|P62264|RS14_MOUSE
7.29130220413208	7.26071500778198	7.3441367149353	7.22315835952759	7.26796913146973	7.1408224105835	7.12775230407715	7.16645956039429	7.23862314224243	7.12336158752441	5	5	5	13.3	13.3	13.3	64.217	0	22.331	159030000	11	sp|Q9CWJ9|PUR9_MOUSE	sp|Q9CWJ9|PUR9_MOUSE
9.27574920654297	9.30293655395508	9.25495910644531	9.24378204345703	9.2801685333252	9.25095653533936	9.19714260101318	9.17646789550781	9.19728088378906	9.15775871276855	42	42	42	89.8	89.8	89.8	56.55	0	323.31	15216000000	326	sp|P62814|VATB2_MOUSE	sp|P62814|VATB2_MOUSE
7.94099950790405	7.83178043365479	7.95574569702148	7.89364528656006	7.84708499908447	8.08625316619873	8.13672065734863	8.14260864257813	7.9652533531189	8.0056095123291	5	5	5	39.7	39.7	39.7	17.444	0	28.35	816150000	31	sp|O09111|NDUBB_MOUSE	sp|O09111|NDUBB_MOUSE
7.5761570930481	8.00556659698486	8.15201282501221	7.59497785568237	7.57508373260498	7.19156265258789	7.30756044387817	6.86367464065552	7.38237714767456	7.05087280273438	4	4	2	57.3	57.3	39.3	10.35	0	11.857	401020000	13	sp|Q9D0M5|DYL2_MOUSE	sp|Q9D0M5|DYL2_MOUSE
8.89333438873291	8.88234806060791	8.88198375701904	8.90388774871826	8.94916534423828	8.80762958526611	8.84825038909912	8.75281620025635	8.77595996856689	8.66701412200928	16	16	8	36.7	36.7	26.8	50.454	0	146.37	6540100000	125	sp|P62631|EF1A2_MOUSE	sp|P62631|EF1A2_MOUSE
7.82885313034058	7.89715957641602	7.79562282562256	7.80777168273926	7.79863691329956	7.78530120849609	7.655695438385	7.51109409332275	7.58702564239502	7.5369873046875	4	4	4	30.9	30.9	30.9	28.73	0	30.264	504930000	21	sp|Q3UGR5|HDHD2_MOUSE	sp|Q3UGR5|HDHD2_MOUSE
7.95942306518555	7.91275882720947	7.97721147537231	7.93330526351929	7.96559190750122	7.98983669281006	8.08087921142578	8.18383884429932	8.15323543548583	8.06423282623291	19	19	19	14.1	14.1	14.1	163.16	0	104.09	938390000	55	sp|Q99NE5|RIMS1_MOUSE	sp|Q99NE5|RIMS1_MOUSE
7.31062936782837	7.28983402252197	7.34764242172241	7.30332565307617	7.43928527832031	7.13133001327515	7.23949956893921	7.14718151092529	7.07303905487061	7.24563598632813	10	4	4	9.2	4	4	145.66	0	10.19	165120000	13	sp|Q5SQX6|CYFP2_MOUSE	sp|Q5SQX6|CYFP2_MOUSE
9.28517436981201	9.27861595153809	9.31447792053223	9.37823390960693	9.33023071289063	9.46310138702393	9.46083736419678	9.44872188568115	9.39543151855469	9.36065006256104	60	60	45	39.5	39.5	35.8	132.59	0	323.31	20664000000	564	sp|Q9R0K7|AT2B2_MOUSE	sp|Q9R0K7|AT2B2_MOUSE
8.15971755981445	8.17461204528809	8.1104211807251	8.08628845214844	8.22515392303467	7.98082590103149	8.05686664581299	8.01678276062012	7.87879753112792	8.03225612640381	12	12	12	41.4	41.4	41.4	47.357	0	69.994	1161700000	45	sp|Q99JY9|ARP3_MOUSE;sp|Q641P0|ARP3B_MOUSE	sp|Q99JY9|ARP3_MOUSE
7.74767589569092	7.7106671333313	7.86919069290161	7.87059688568115	7.75323820114136	7.91243457794189	7.91944932937622	8.05215549468994	8.03985023498535	7.93114757537842	10	10	10	13.9	13.9	13.9	131.03	0	34.877	690160000	33	sp|P55012|S12A2_MOUSE	sp|P55012|S12A2_MOUSE
7.60172319412231	7.52954578399658	7.60786247253417	7.63661813735962	7.55231523513794	7.70424509048462	7.63685894012451	7.82862138748169	7.75320768356323	7.73933506011963	7	7	7	35.9	35.9	35.9	23.035	0	22.088	408870000	31	sp|P35293|RAB18_MOUSE	sp|P35293|RAB18_MOUSE
8.16920375823975	8.22104930877686	8.32465267181396	8.22824668884277	8.16604518890381	8.32428264617919	8.36618041992188	8.42677116394042	8.31609630584717	8.36804485321044	29	27	27	25.3	24.2	24.2	204.22	0	123.87	1666200000	64	sp|Q02357|ANK1_MOUSE	sp|Q02357|ANK1_MOUSE
7.75800323486328	7.69444704055786	7.80487489700317	7.79131841659546	7.68489933013916	7.79976797103882	7.86072731018066	7.93036317825317	7.92028522491455	7.90331268310547	8	8	8	22.9	22.9	22.9	47.513	0	34.014	545410000	26	sp|O08917|FLOT1_MOUSE	sp|O08917|FLOT1_MOUSE
8.55116939544678	8.48191547393799	8.45224666595458	8.51101398468018	8.5278491973877	8.54088020324707	8.61560249328613	8.62594985961914	8.59387302398682	8.65476322174072	9	9	7	62.7	62.7	53.7	15.394	0	60.203	3287700000	55	sp|P84086|CPLX2_MOUSE	sp|P84086|CPLX2_MOUSE
7.98121118545532	7.97338199615479	8.07910919189453	8.06231880187988	8.03080177307129	8.0793981552124	8.15857315063477	8.23540210723876	8.27939319610596	8.32422065734863	13	13	13	25	25	25	103.35	0	138.24	1085100000	63	sp|Q3UHJ0|AAK1_MOUSE	sp|Q3UHJ0|AAK1_MOUSE
7.26951313018799	7.23550319671631	7.25880479812622	7.35018968582153	7.38689136505127	6.97927522659302	7.01765918731689	6.96122646331787	7.09400463104248	7.2552227973938	4	4	2	27.6	27.6	15.4	22.099	0	10.573	142270000	9	sp|P43277|H13_MOUSE;sp|P15864|H12_MOUSE	sp|P43277|H13_MOUSE;sp|P15864|H12_MOUSE
8.53898811340332	8.50419902801514	8.40757751464844	8.51180362701416	8.55277729034424	8.43889045715332	8.40233039855957	8.33984851837158	8.36125564575195	8.31879329681396	14	6	6	37.4	26.8	26.8	50.113	0	74.816	2796100000	56	sp|P10126|EF1A1_MOUSE	sp|P10126|EF1A1_MOUSE
8.74048900604248	8.72067165374756	8.68461227416992	8.71508407592773	8.74741172790527	8.56532859802246	8.6063060760498	8.62975597381592	8.66412448883057	8.68291187286376	30	30	30	55.1	55.1	55.1	67.63	0	238.19	4260700000	173	sp|P40142|TKT_MOUSE	sp|P40142|TKT_MOUSE
7.59461355209351	7.6039342880249	7.73213624954224	7.71452236175537	7.5851788520813	7.83566522598267	7.92054080963135	7.82961893081665	7.715660572052	7.81551122665405	7	7	7	23	23	23	40.744	0	41.442	483960000	31	sp|Q9D5T0|ATAD1_MOUSE	sp|Q9D5T0|ATAD1_MOUSE
7.78712034225464	7.74357271194458	7.90465068817139	7.74729537963867	7.78946065902709	7.85328435897827	7.99190807342529	7.9876708984375	8.02060985565186	7.92736005783081	8	8	8	34.1	34.1	34.1	29.885	0	59.575	645920000	37	sp|P97351|RS3A_MOUSE	sp|P97351|RS3A_MOUSE
7.55004501342773	7.44315338134766	7.63426542282104	7.52391529083252	7.38026571273804	7.65136528015137	7.64968538284302	7.74156141281128	7.82516002655029	7.72014284133911	7	7	7	14.7	14.7	14.7	82.142	0	25.718	343620000	21	sp|Q63959|KCNC3_MOUSE	sp|Q63959|KCNC3_MOUSE
7.79628276824951	7.80796098709106	7.92213869094849	7.85910844802856	7.71392726898193	7.94785022735596	7.93126440048218	8.09352684020996	8.06811141967773	7.97531700134277	10	10	10	10.3	10.3	10.3	148.2	0	46.898	712520000	22	sp|Q9CPW0|CNTP2_MOUSE	sp|Q9CPW0|CNTP2_MOUSE
8.21047878265381	8.29762935638428	8.16527366638184	8.0687427520752	8.20444583892822	8.09247493743896	7.99315404891968	7.95625495910645	7.95593309402466	8.06382083892822	11	11	11	70.6	70.6	70.6	21.539	0	80.358	1232700000	45	sp|Q9R0Y5|KAD1_MOUSE	sp|Q9R0Y5|KAD1_MOUSE
7.82763433456421	7.88160705566406	7.63626718521118	7.61736726760864	7.7272481918335	7.38235950469971	7.62346649169922	7.52529096603394	7.38057279586791	7.29589700698853	12	12	12	40.1	40.1	40.1	31.814	0	39.329	420940000	29	sp|Q9CQA3|SDHB_MOUSE	sp|Q9CQA3|SDHB_MOUSE
6.41084575653076	6.65491724014282	6.83882856369019	6.30389213562012	6.89112901687622	6.7440767288208	7.44108200073242	7.52800369262695	7.69995927810669	7.52444791793823	5	5	5	6.5	6.5	6.5	108.03	0	16.673	175690000	7	sp|P70414|NAC1_MOUSE	sp|P70414|NAC1_MOUSE
7.67687654495239	7.67566823959351	7.56322002410889	7.73600578308105	7.59206581115723	7.48818397521973	7.47922992706299	7.48167181015015	7.50048351287842	7.266930103302	5	5	5	34.2	34.2	34.2	18.192	0	24.59	370160000	11	sp|Q9D358|PPAC_MOUSE	sp|Q9D358|PPAC_MOUSE
9.10009479522705	9.15014171600342	9.1353874206543	9.17926406860352	9.23882389068604	9.10274219512939	9.04925632476807	9.03638935089111	9.00423526763916	8.94080543518066	24	24	24	52.5	52.5	52.5	48.234	0	323.31	12048000000	217	sp|Q9DB77|QCR2_MOUSE	sp|Q9DB77|QCR2_MOUSE
7.46578407287598	7.46785974502563	7.51476001739502	7.49109554290771	7.47405576705933	7.50140142440796	7.62014627456665	7.60481977462769	7.54669046401978	7.57810020446777	7	7	7	18.7	18.7	18.7	53.408	0	26.21	309030000	14	sp|Q02819|NUCB1_MOUSE	sp|Q02819|NUCB1_MOUSE
8.03064060211182	8.01485633850098	8.18494701385498	8.06837177276611	8.03140830993652	8.21492290496826	8.19835472106934	8.29395866394042	8.15509319305419	8.19545650482178	7	7	7	61.7	61.7	61.7	14.164	0	29.624	1156500000	46	sp|Q9CQ54|NDUC2_MOUSE	sp|Q9CQ54|NDUC2_MOUSE
8.24214363098145	8.24745750427246	8.46921825408936	8.33725929260254	8.24807167053223	8.50100421905518	8.46547222137451	8.53243541717529	8.48132801055908	8.44197750091553	14	14	14	49.8	49.8	49.8	35.406	0	140.62	2137900000	83	sp|Q91V61|SFXN3_MOUSE	sp|Q91V61|SFXN3_MOUSE
9.48248767852783	9.51658821105957	9.55248546600342	9.53122329711914	9.46682357788085	9.59634399414063	9.62553882598876	9.63858890533447	9.64864253997803	9.53289413452148	82	51	51	56.2	41.8	41.8	112.98	0	323.31	31386000000	487	sp|Q8VDN2|AT1A1_MOUSE;sp|Q64436|ATP4A_MOUSE	sp|Q8VDN2|AT1A1_MOUSE
8.04143238067626	8.00017356872559	8.08188724517822	7.99171781539916	7.95074939727783	8.06759166717529	8.09718799591064	8.18204307556152	8.1469030380249	8.1395959854126	14	13	11	28.5	25.3	21	76.75	0	60.228	1035300000	59	sp|P68404|KPCB_MOUSE	sp|P68404|KPCB_MOUSE
7.63533306121826	7.59183216094971	7.68415403366089	7.69489479064941	7.81130695343018	7.83195304870605	7.90256834030151	7.80935096740723	7.79239892959595	7.86803293228149	4	4	4	16.4	16.4	16.4	43.037	0	19.334	492840000	25	sp|Q8QZS1|HIBCH_MOUSE	sp|Q8QZS1|HIBCH_MOUSE
7.84833717346191	7.87492799758911	7.91621685028076	7.87060308456421	7.81955718994141	7.90609788894653	7.95285034179688	7.95680713653564	8.04170799255371	8.01690769195557	9	9	7	13	13	9	100.85	0	36.234	715530000	39	sp|Q9Z2W8|GRIA4_MOUSE	sp|Q9Z2W8|GRIA4_MOUSE
7.24022483825684	7.24672031402588	7.28587245941162	7.1875205039978	7.13357067108154	7.10937595367432	7.14519643783569	6.9224739074707	7.01430130004883	7.0138053894043	3	3	3	6.6	6.6	6.6	33.995	0	7.6645	137610000	7	sp|Q64674|SPEE_MOUSE	sp|Q64674|SPEE_MOUSE
8.25856590270996	8.26735973358154	8.3831148147583	8.44827365875244	8.37403297424316	8.44554233551025	8.59643173217773	8.63310432434082	8.5317850112915	8.47206878662109	5	5	5	10.9	10.9	10.9	67.001	0	124.06	2390000000	35	sp|P31648|SC6A1_MOUSE	sp|P31648|SC6A1_MOUSE
8.58612537384033	8.50863742828369	8.62802124023438	8.63420486450195	8.52922534942626	8.67801761627197	8.71777057647705	8.69482421875	8.64235591888428	8.67861843109131	18	18	18	52.3	52.3	52.3	37.984	0	171.72	3702400000	100	sp|Q99PJ0|NTRI_MOUSE	sp|Q99PJ0|NTRI_MOUSE
7.51344394683838	7.54546785354614	7.61552906036377	7.5097131729126	7.48215866088867	7.60279750823975	7.67819976806641	7.94299936294556	7.79908561706542	7.87636804580688	3	3	3	13.5	13.5	13.5	38.458	0	51.624	366260000	19	sp|O35609|SCAM3_MOUSE	sp|O35609|SCAM3_MOUSE
7.69892644882202	7.58242702484131	7.46472787857056	7.58085680007935	7.65571451187134	7.36445713043213	7.51057195663452	7.40450859069824	7.33298349380493	7.4378457069397	5	5	5	17.5	17.5	17.5	52.627	0	25.988	326510000	21	sp|P08414|KCC4_MOUSE	sp|P08414|KCC4_MOUSE
7.54832792282104	7.58468151092529	7.64647245407104	7.60277605056763	7.57739973068237	7.63297319412231	7.70789384841919	7.76085186004639	7.86416101455688	7.75296211242676	10	10	8	12.6	12.6	10.6	105.28	0	65.599	398750000	17	sp|Q61301|CTNA2_MOUSE	sp|Q61301|CTNA2_MOUSE
7.67886400222778	7.82265853881836	7.96855783462524	7.94281625747681	7.81570386886597	8.32192993164063	8.40327453613281	8.12398242950439	8.18901252746582	7.94149160385132	12	12	12	64.8	64.8	64.8	11.605	0	70.053	1006500000	72	sp|P62897|CYC_MOUSE;CON__P62894	sp|P62897|CYC_MOUSE
8.47661399841309	8.42787551879883	8.40473079681396	8.4614839553833	8.53414058685303	8.31367778778076	8.25940227508544	8.19083595275879	8.36977195739746	8.0343074798584	17	17	17	50.2	50.2	50.2	47.994	0	191.9	2267400000	90	sp|P14211|CALR_MOUSE	sp|P14211|CALR_MOUSE
8.0627326965332	8.14245223999023	8.03698825836182	8.05933570861816	8.03798389434814	7.97234153747559	8.01384830474854	7.94393444061279	7.86685991287231	7.97322463989258	12	12	12	29.4	29.4	29.4	60.629	0	71.392	920780000	43	sp|P80318|TCPG_MOUSE	sp|P80318|TCPG_MOUSE
8.12678050994873	8.1248950958252	8.18204307556152	8.18132877349854	8.14758396148682	8.45081806182861	8.2760705947876	8.34664630889893	8.22963047027588	8.24042415618896	8	8	8	68.8	68.8	68.8	16.859	0	72.083	1492200000	58	sp|Q9ERS2|NDUAD_MOUSE	sp|Q9ERS2|NDUAD_MOUSE
8.07838439941406	8.19529056549072	8.12434101104736	8.16357898712158	8.228759765625	8.08008480072021	7.98611307144165	7.8603081703186	8.05338573455811	7.88782548904419	15	15	15	42.1	42.1	42.1	52.602	0	87.218	1174500000	62	sp|Q9DB72|BTBDH_MOUSE	sp|Q9DB72|BTBDH_MOUSE
7.1540584564209	7.22842597961426	7.21210765838623	7.18432235717773	7.17376899719238	7.1653037071228	6.93181753158569	6.98811292648315	6.85564947128296	6.76026678085327	4	4	4	21.3	21.3	21.3	36.942	0	11.627	112300000	7	sp|Q99J09|MEP50_MOUSE	sp|Q99J09|MEP50_MOUSE
7.73267507553101	7.80822467803955	7.7044849395752	7.72805309295654	7.75963020324707	7.55357980728149	7.63399314880371	7.63125085830688	7.71956348419189	7.62335252761841	6	6	6	41.2	41.2	41.2	32.237	0	34.028	460540000	26	sp|Q8CDN6|TXNL1_MOUSE	sp|Q8CDN6|TXNL1_MOUSE
8.36186027526855	8.36195468902588	8.4414119720459	8.4036521911621	8.34525585174561	8.54957962036133	8.5929651260376	8.5351037979126	8.44566631317139	8.43072032928467	12	12	12	42.4	42.4	42.4	42.525	0	146.13	2553400000	88	sp|Q9DC69|NDUA9_MOUSE	sp|Q9DC69|NDUA9_MOUSE
7.16118812561035	7.27323293685913	7.1697039604187	7.17779636383057	7.14003658294678	7.05034112930298	7.0927906036377	7.10978078842163	7.05057287216187	6.93473291397095	7	3	3	16	7.6	7.6	48.956	0	3.6358	120740000	13	sp|P56546|CTBP2_MOUSE	sp|P56546|CTBP2_MOUSE
7.60323095321655	7.51716947555541	7.55142545700073	7.5711612701416	7.56543445587158	7.42577886581421	7.49739980697632	7.43173360824584	7.41680669784546	7.24489545822144	4	4	4	21.1	21.1	21.1	28.027	0	23.355	300420000	27	sp|Q9CYW4|HDHD3_MOUSE	sp|Q9CYW4|HDHD3_MOUSE
8.5036678314209	8.54577732086182	8.53202819824219	8.56543445587158	8.56326770782471	8.57222080230713	8.61463356018066	8.58099365234375	8.61515045166016	8.58479499816895	49	49	47	33.9	33.9	33.5	226.31	0	221.37	3305300000	180	sp|D3YZU1|SHAN1_MOUSE	sp|D3YZU1|SHAN1_MOUSE
8.37876129150391	8.33077907562256	8.40165901184082	8.45839595794678	8.37710571289063	8.44312191009521	8.47424507141113	8.46597766876221	8.49623775482178	8.5427131652832	21	21	21	35.8	35.8	35.8	94.757	0	141.61	2411500000	90	sp|Q8BW86|ARG33_MOUSE	sp|Q8BW86|ARG33_MOUSE
7.96958827972412	7.93686056137084	7.98151063919067	8.0223045349121	8.02946472167969	8.01494026184082	8.08788776397705	8.12622928619385	8.06483268737792	8.09370136260986	23	23	23	25.6	25.6	25.6	150.49	0	96.663	942680000	57	sp|Q6P9K8|CSKI1_MOUSE	sp|Q6P9K8|CSKI1_MOUSE
7.28952217102051	7.29714727401733	7.25336217880249	7.19725275039673	7.24669551849365	7.28230476379395	7.35804891586304	7.38909530639648	7.36108541488647	7.34054327011108	5	5	5	5.7	5.7	5.7	143.23	0	18.703	170540000	10	sp|Q8BSS9|LIPA2_MOUSE	sp|Q8BSS9|LIPA2_MOUSE
7.51687908172607	7.41400337219238	7.2555136680603	7.47871065139771	7.57711267471313	7.21940135955811	7.30397319793701	7.08962631225586	6.80124759674072	6.95012664794922	6	6	6	24.8	24.8	24.8	52.511	0	53.565	200090000	11	sp|Q8R016|BLMH_MOUSE	sp|Q8R016|BLMH_MOUSE
7.95365333557129	7.96310758590698	7.98776006698608	7.97868728637695	7.79122734069824	8.05076599121094	8.058274269104	8.09489059448242	8.13513278961182	8.04583168029785	9	9	9	27.1	27.1	27.1	46.68	0	38.214	837850000	30	sp|Q920N7|SYT12_MOUSE	sp|Q920N7|SYT12_MOUSE
7.83185052871704	7.84597206115723	7.79303550720215	7.88195514678955	7.94089460372925	7.92325973510742	7.92951583862305	7.98596048355103	7.97129440307617	7.99953508377075	12	12	12	47.6	47.6	47.6	41.297	0	49.171	732660000	37	sp|Q8CAY6|THIC_MOUSE	sp|Q8CAY6|THIC_MOUSE
8.03330326080322	8.04182720184326	8.19915199279785	8.20490646362305	8.11958599090576	8.22468852996826	8.30899143218994	8.36767292022705	8.35898113250732	8.20696067810059	6	6	6	11.1	11.1	11.1	34.436	0	21.271	1382100000	36	sp|P55088|AQP4_MOUSE	sp|P55088|AQP4_MOUSE
7.44227600097656	7.42975234985352	7.56135177612305	7.53745365142822	7.36197328567505	7.5321044921875	7.71409511566162	7.84427213668823	7.65755319595337	7.66861867904663	5	5	5	16.4	16.4	16.4	55.262	0	65.413	321060000	16	sp|Q8C522|ENDD1_MOUSE	sp|Q8C522|ENDD1_MOUSE
8.4285717010498	8.42907333374023	8.54829120635986	8.40399551391602	8.32112216949463	8.5734748840332	8.58498668670654	8.59254264831542	8.50436210632324	8.56460666656494	15	15	15	37.3	37.3	37.3	65.01	0	204.41	2631700000	94	sp|Q8R366|IGSF8_MOUSE	sp|Q8R366|IGSF8_MOUSE
7.56539916992188	7.55955934524536	7.58413887023926	7.52373361587524	7.58700323104858	7.65649127960205	7.6440544128418	7.75280857086182	7.65344429016113	7.85976839065552	7	7	6	20.4	20.4	17	57.949	0	84.148	384670000	33	sp|Q8R0S4|CACB4_MOUSE;sp|Q8CC27|CACB2_MOUSE	sp|Q8R0S4|CACB4_MOUSE
7.87874555587769	7.83325529098511	8.05861568450928	7.83247041702271	7.76585483551025	8.05865383148193	8.03534984588623	8.12241268157958	7.99298191070557	8.1184959411621	12	12	12	21.3	21.3	21.3	85.47	0	95.773	756510000	51	sp|Q02248|CTNB1_MOUSE	sp|Q02248|CTNB1_MOUSE
8.75267028808594	8.80832576751708	8.92675399780273	8.79019355773926	8.86205959320068	8.91182804107666	8.90410423278809	8.95921325683594	9.00371932983398	9.00402069091797	38	38	33	63.7	63.7	59.1	55.382	0	319.97	6620900000	241	sp|P46660|AINX_MOUSE	sp|P46660|AINX_MOUSE
7.31323432922363	7.23357963562012	6.96650791168213	7.36518859863281	7.37905168533325	6.43903827667236	7.20838737487792	6.69436740875244	6.62833118438721	6.72708368301392	5	5	5	26.7	26.7	26.7	34.995	0	22.821	144230000	13	sp|Q91V76|CK054_MOUSE	sp|Q91V76|CK054_MOUSE
8.08055400848389	8.1274938583374	7.99937438964844	7.99221324920654	8.06303310394287	7.90682506561279	7.91666984558105	7.94517803192139	7.97634553909302	7.77234363555908	9	9	9	37.2	37.2	37.2	39.547	0	79.287	914140000	42	sp|P28474|ADHX_MOUSE	sp|P28474|ADHX_MOUSE
7.71682119369507	7.68246984481812	7.71516752243041	7.85475540161133	7.72203302383423	7.494140625	7.49781370162964	7.69318151473999	7.57624912261963	7.60801219940186	15	15	15	17.1	17.1	17.1	133.73	0	103.57	444580000	27	sp|Q61543|GSLG1_MOUSE	sp|Q61543|GSLG1_MOUSE
7.74915647506714	7.78094339370728	7.65475416183472	7.63670873641968	7.72639322280884	7.76509475708008	7.80783271789551	7.91734266281128	7.84678840637207	7.93186473846436	21	18	18	14	12.2	12.2	228.58	0	49.981	506230000	22	sp|Q6URW6|MYH14_MOUSE	sp|Q6URW6|MYH14_MOUSE
10.0355100631714	9.99621391296387	9.95200729370117	9.95655250549316	10.0021657943726	9.97148418426514	9.91347980499268	9.84206008911133	9.82704639434814	9.81942558288574	47	47	2	85.8	85.8	3.6	49.83	0	323.31	84225000000	727	sp|P68372|TBB4B_MOUSE;sp|A2AQ07|TBB1_MOUSE;CON__ENSEMBL:ENSBTAP00000025008	sp|P68372|TBB4B_MOUSE
8.25098037719727	8.17799758911133	8.21642971038818	8.1887321472168	8.16855621337891	8.17629432678223	8.11971759796143	7.96787071228027	7.97764587402344	7.99029445648193	24	24	24	44	44	44	82.669	0	137.28	1365300000	65	sp|Q8BMS1|ECHA_MOUSE	sp|Q8BMS1|ECHA_MOUSE
7.21927022933959	7.15332698822021	7.25818204879761	7.22034358978271	7.38801240921021	7.15347957611083	7.04128694534302	6.74002122879028	6.56001996994019	6.82236289978027	1	1	1	4	4	4	38.508	0.00048852	3.0927	130970000	5	sp|Q8BTG7|NDRG4_MOUSE	sp|Q8BTG7|NDRG4_MOUSE
7.65712261199951	7.63457822799683	7.7002534866333	6.88010168075562	7.67590665817261	6.50276279449463	6.85289907455444	6.7520227432251	6.81350898742676	7.25005340576172	3	3	3	31.7	31.7	31.7	16.367	0	25.974	383140000	12	sp|Q9D2M8|UB2V2_MOUSE	sp|Q9D2M8|UB2V2_MOUSE
7.6177864074707	7.83426189422607	7.69671440124512	7.72267484664916	7.85009479522705	7.49645900726318	7.58470439910889	7.36327362060547	7.66402101516724	7.37874317169189	7	7	7	34.3	34.3	34.3	21.627	0	17.003	433440000	15	sp|Q6P069|SORCN_MOUSE	sp|Q6P069|SORCN_MOUSE
7.63581514358521	7.64686441421509	7.72338199615479	7.69953441619873	7.67790794372559	7.79630374908447	7.69763040542603	7.78231477737427	7.73867750167847	7.80108785629272	5	5	5	11	11	11	45.899	0	41.131	450770000	27	sp|Q923Z0|GPC5B_MOUSE	sp|Q923Z0|GPC5B_MOUSE
8.27205085754395	8.30336856842041	8.29856967926025	8.29974651336669	8.36696434020996	8.24880695343018	8.25273132324219	8.25892448425292	8.2578706741333	8.25447559356689	19	19	19	42.2	42.2	42.2	59.555	0	129.42	1737400000	82	sp|P42932|TCPQ_MOUSE	sp|P42932|TCPQ_MOUSE
8.42435932159424	8.51094722747803	8.31395149230957	8.34828567504883	8.42021942138672	8.24534034729004	8.32688903808594	8.26883506774902	8.26580810546875	8.28827190399169	22	22	19	30	30	28.4	75.012	0	120.87	2062500000	91	sp|Q7TQF7|AMPH_MOUSE	sp|Q7TQF7|AMPH_MOUSE
7.59959936141968	7.51563549041748	7.65910768508911	7.47476959228516	7.56916332244873	7.72452163696289	8.01919937133789	7.99114179611206	7.6819281578064	7.73497581481934	4	4	4	8.7	8.7	8.7	27.977	0	32.417	467900000	26	sp|P04925|PRIO_MOUSE	sp|P04925|PRIO_MOUSE
8.13614940643311	8.31219863891602	8.23299598693848	8.25988006591797	8.21160125732422	8.2279634475708	8.46158885955811	8.50131988525391	8.48730850219727	8.44751453399658	11	11	11	66.8	66.8	66.8	20.809	0	46.706	1861600000	51	sp|Q9CPU0|LGUL_MOUSE	sp|Q9CPU0|LGUL_MOUSE
7.3644757270813	7.3441367149353	7.27274656295776	7.27186489105225	7.32134962081909	7.2115478515625	7.20128774642944	7.20498752593994	7.16109848022461	6.97193384170532	8	8	7	20.7	20.7	18.8	58.951	0	20.991	169120000	14	sp|Q9WV80|SNX1_MOUSE	sp|Q9WV80|SNX1_MOUSE
8.35926628112792	8.32372665405273	8.44204044342041	8.47784423828125	8.42417907714844	8.53095531463623	8.59789276123047	8.56283950805664	8.50580120086669	8.45425033569335	10	10	10	32.9	32.9	32.9	56.424	0	129.71	2312100000	72	sp|P97797|SHPS1_MOUSE	sp|P97797|SHPS1_MOUSE
7.17149257659912	7.04206323623657	7.11577701568604	7.17426347732544	7.21117401123047	7.12287092208862	6.73900365829468	6.81664896011353	6.93258428573608	6.91279315948486	3	3	3	23	23	23	24.72	0	9.0542	111810000	11	sp|Q9CR00|PSMD9_MOUSE	sp|Q9CR00|PSMD9_MOUSE
8.27014255523682	8.29963779449463	8.32901096343994	8.3234167098999	8.27179527282715	8.21926975250244	8.26609039306641	8.20940780639648	8.23006534576416	8.12368869781494	13	13	8	56.6	56.6	38.5	22.677	0	112.67	1730300000	86	sp|P62821|RAB1A_MOUSE	sp|P62821|RAB1A_MOUSE
8.38286304473876	8.33565807342529	8.46077728271484	8.42913818359375	8.36535739898682	8.52649402618408	8.48845195770264	8.48630332946777	8.43456935882568	8.48313045501708	11	11	4	77.2	77.2	24.9	21.656	0	163.81	2366300000	98	sp|P32883|RASK_MOUSE	sp|P32883|RASK_MOUSE
7.21346473693848	7.40093517303467	7.19173049926758	7.41567420959473	7.39301347732544	7.21271991729736	7.15323543548583	7.07103681564331	6.84734010696411	6.97518634796143	5	2	2	1.6	0.6	0.6	304.27	0	6.1823	154830000	10	sp|P70227|ITPR3_MOUSE	sp|P70227|ITPR3_MOUSE
8.45414352416992	8.51720905303955	8.36110401153564	8.5136833190918	8.57953166961669	8.46158885955811	8.28160190582275	8.27044582366943	8.252610206604	8.19562339782715	10	10	10	67.6	67.6	67.6	13.527	0	40.605	2701800000	57	sp|Q9D855|QCR7_MOUSE	sp|Q9D855|QCR7_MOUSE
7.40869760513306	7.41487312316895	7.34927749633789	7.67064476013184	7.60742282867432	7.56302976608276	7.76624155044556	7.919020652771	7.84144687652588	8.03450775146484	8	8	8	29.4	29.4	29.4	17.587	0	13.474	385360000	32	sp|P47915|RL29_MOUSE	sp|P47915|RL29_MOUSE
8.14335823059082	8.24109840393066	8.19331932067871	8.18261432647705	8.18856334686279	8.13036632537842	8.03786468505859	7.89563226699829	8.09247493743896	7.85110521316528	13	13	13	37.6	37.6	37.6	41.626	0	104.23	1235300000	58	sp|Q9R0Q6|ARC1A_MOUSE	sp|Q9R0Q6|ARC1A_MOUSE
8.13277149200439	8.20265197753906	8.0985050201416	8.16829109191895	8.21428775787354	8.06561660766602	8.06276988983154	8.07423114776611	8.09391212463379	8.12110042572021	12	12	12	34.8	34.8	34.8	39.51	0	106.8	1212500000	61	sp|Q9JKK7|TMOD2_MOUSE	sp|Q9JKK7|TMOD2_MOUSE
8.81761169433594	8.849928855896	8.79542827606201	8.78640365600585	8.85632991790771	8.78061962127686	8.68198299407958	8.58642959594727	8.66684532165527	8.45032596588135	30	30	28	57.1	57.1	57.1	50.549	0	312.83	5411200000	180	sp|O55131|SEPT7_MOUSE;sp|Q9DA97|SEP14_MOUSE	sp|O55131|SEPT7_MOUSE
7.41427135467529	7.47723722457886	7.62243175506592	7.45645713806152	7.6046257019043	7.65165615081787	7.59029579162598	7.75750207901	7.78934097290039	7.88851642608643	15	11	11	14.2	11.6	11.6	116.99	0	32.708	343330000	39	sp|P19246|NFH_MOUSE	sp|P19246|NFH_MOUSE
7.30982160568237	7.27563381195068	7.34623575210571	7.30142068862915	7.18951845169067	6.78839921951294	7.11471080780029	7.19484710693359	6.84792423248291	7.09274864196777	6	6	6	24.9	24.9	24.9	45.269	0	28.064	146210000	10	sp|Q99LR1|ABD12_MOUSE	sp|Q99LR1|ABD12_MOUSE
8.34976291656494	8.36793327331542	8.58884334564208	8.35932350158691	8.36501979827881	8.53077602386475	8.59149837493896	8.66722869873047	8.55683326721191	8.5349645614624	12	12	12	47.7	47.7	47.7	37.328	0	196.35	2699300000	83	sp|Q925N0|SFXN5_MOUSE	sp|Q925N0|SFXN5_MOUSE
9.21753692626953	9.21476459503174	9.31181716918945	9.29285430908203	9.25365257263184	9.46657085418701	9.40454292297363	9.44957065582275	9.38324069976807	9.25842189788818	30	30	30	83.4	83.4	83.4	32.351	0	323.31	18440000000	278	sp|Q60932|VDAC1_MOUSE	sp|Q60932|VDAC1_MOUSE
7.9802622795105	7.96844100952148	7.99506902694702	7.9631028175354	7.91002130508423	8.12716960906982	8.09805488586426	8.09145545959473	8.14646911621094	7.95158529281616	8	2	2	27.9	7.8	7.8	24.416	0	15.195	1033900000	25	sp|P35276|RAB3D_MOUSE	sp|P35276|RAB3D_MOUSE
7.92691850662231	7.81887245178223	7.93810415267944	7.83502435684204	7.81204366683959	8.01736736297607	7.87935400009155	8.00838756561279	8.04832553863525	8.07685852050781	5	5	5	2.3	2.3	2.3	366.78	0	18.448	698710000	19	sp|Q62059|CSPG2_MOUSE	sp|Q62059|CSPG2_MOUSE
7.63658809661865	7.6078839302063	7.61194610595703	7.65706539154053	7.54024171829224	7.714035987854	7.62632989883423	7.74001502990723	7.83217668533325	7.76883792877197	8	8	8	5.5	5.5	5.5	231.37	0	24.32	403070000	21	sp|Q8CJH3|PLXB1_MOUSE	sp|Q8CJH3|PLXB1_MOUSE
7.7748818397522	7.70688819885254	7.86266803741455	7.7119083404541	7.60158205032349	7.85452461242676	7.81857538223267	7.88671636581421	7.97842264175415	7.96439647674561	14	14	14	20.4	20.4	20.4	133.42	0	46.862	548730000	34	sp|P60469|LIPA3_MOUSE	sp|P60469|LIPA3_MOUSE
7.36660957336426	7.32314872741699	7.46079254150391	7.48378705978394	7.39701843261719	7.44249534606934	7.55718231201172	7.620521068573	7.62479734420776	7.7832818031311	8	8	8	8.8	8.8	8.8	182.56	0	25.048	327460000	19	sp|Q920R0|ALS2_MOUSE	sp|Q920R0|ALS2_MOUSE
7.96390104293823	8.01283740997314	7.98718786239624	8.04406929016113	7.94322729110718	8.03957271575928	8.05918502807617	8.19614887237549	8.08221054077148	8.21629810333251	9	9	7	58.3	58.3	49.1	23.412	0	79.124	1040400000	57	sp|P35278|RAB5C_MOUSE	sp|P35278|RAB5C_MOUSE
7.58729553222656	7.60276508331299	7.63234615325928	7.57226753234863	7.66592788696289	7.53799533843994	7.51769733428955	7.60062456130981	7.48238754272461	7.46960115432739	5	5	5	13.8	13.8	13.8	45.019	0	26.344	337240000	22	sp|Q9D7B6|ACAD8_MOUSE	sp|Q9D7B6|ACAD8_MOUSE
8.79029178619385	8.74678993225098	8.72050666809082	8.66738796234131	8.75421810150146	8.70705890655518	8.59534168243408	8.51118755340576	8.63828945159912	8.4605369567871	32	21	21	41.1	31.5	31.5	84.787	0	219.42	4251100000	125	sp|P07901|HS90A_MOUSE	sp|P07901|HS90A_MOUSE
7.62834787368774	7.68762683868408	7.58931255340576	7.60313367843628	7.63248777389526	7.72006845474243	7.64097785949707	7.85620927810669	7.80448007583618	7.89663076400757	11	7	7	59.6	44	44	18.709	0	95.088	446360000	22	sp|P45591|COF2_MOUSE	sp|P45591|COF2_MOUSE
8.8008337020874	8.8788890838623	8.97822189331055	8.740891456604	8.75325393676758	8.64154338836669	8.7037467956543	8.65847873687744	8.72051525115967	8.50168895721436	29	29	19	66.8	66.8	45.6	32.904	0	202.09	5206900000	128	sp|P48962|ADT1_MOUSE;sp|Q3V132|ADT4_MOUSE	sp|P48962|ADT1_MOUSE
9.0056095123291	8.96223163604736	9.03794384002686	9.04024600982666	8.97453498840332	9.1135425567627	9.11773490905762	9.06005573272705	9.09781265258789	9.01849269866943	46	46	46	52.5	52.5	52.5	113.39	0	323.31	9502800000	302	sp|P12960|CNTN1_MOUSE	sp|P12960|CNTN1_MOUSE
7.75210237503052	7.71184921264648	7.84423494338989	7.73492765426636	7.86490249633789	7.88326930999756	7.90047645568848	7.90045976638794	7.95319890975952	7.83542442321777	12	12	12	22.5	22.5	22.5	70.67	0	67.342	595420000	36	sp|P29341|PABP1_MOUSE	sp|P29341|PABP1_MOUSE
7.46143865585327	7.37630319595337	7.32827758789063	7.55258321762084	7.50840854644775	7.62323904037476	7.57345199584961	7.52138662338257	7.62978649139404	7.59743165969849	10	9	9	12.9	11.9	11.9	131.55	0	32.626	307970000	27	sp|Q68FH0|PKP4_MOUSE	sp|Q68FH0|PKP4_MOUSE
9.49910926818848	9.47121810913085	9.35229873657227	9.42414665222167	9.45141792297363	9.37351894378662	9.31958484649658	9.28066921234131	9.34873294830322	9.38455009460449	47	39	36	98.6	88	88	47.296	0	323.31	22072000000	319	sp|P17183|ENOG_MOUSE	sp|P17183|ENOG_MOUSE
7.75944852828979	7.7537899017334	7.24484586715698	7.73523139953613	7.59176540374756	7.94184446334839	7.90278577804565	8.0118236541748	7.9177417755127	7.88142442703247	3	3	3	45.3	45.3	45.3	16.331	0	37.68	518610000	19	sp|Q9CR61|NDUB7_MOUSE	sp|Q9CR61|NDUB7_MOUSE
8.72214031219482	8.65804958343506	8.65403175354004	8.74509048461914	8.74226951599121	8.7361011505127	8.75906276702881	8.803955078125	8.79942989349365	8.81598281860352	9	9	9	67.4	67.4	67.4	14.255	0	150.67	4778800000	66	sp|P52760|RIDA_MOUSE	sp|P52760|RIDA_MOUSE
7.65023946762084	7.56106567382813	7.34697866439819	7.65485000610352	7.72929430007935	7.35690498352051	7.42576217651367	7.22222185134888	6.75553417205811	7.02828645706177	5	5	5	27.5	27.5	27.5	20.524	0	43.379	294990000	14	sp|Q9JM76|ARPC3_MOUSE	sp|Q9JM76|ARPC3_MOUSE
6.95199298858643	6.95278739929199	6.9940619468689	6.99941778182983	7.11531066894531	7.02267599105834	7.21798372268677	7.11290645599365	7.19220495223999	7.22052669525146	4	4	4	6.1	6.1	6.1	110.65	0	8.2376	105020000	16	sp|Q7TQH0|ATX2L_MOUSE	sp|Q7TQH0|ATX2L_MOUSE
7.54723310470581	7.59047412872314	7.48987436294556	7.54204082489014	7.65130710601807	7.42629957199097	7.44502782821655	7.26505374908447	7.52193546295166	7.38279104232788	3	3	3	51.7	51.7	51.7	13.17	0	22.045	295260000	19	sp|P62869|ELOB_MOUSE	sp|P62869|ELOB_MOUSE
9.42507743835449	9.39743614196777	9.33551788330078	9.44177341461182	9.46852493286133	9.40064144134521	9.31262111663818	9.23403644561768	9.19490242004395	9.27925586700439	35	35	35	59.6	59.6	59.6	47.003	0	323.31	22160000000	316	sp|P30275|KCRU_MOUSE	sp|P30275|KCRU_MOUSE
8.06224346160889	8.02094078063965	8.05629444122314	8.07671356201172	8.15857315063477	8.08653736114501	8.1685266494751	8.22721767425537	8.22141456604004	8.26878833770751	20	18	18	23.4	22	22	109.94	0	96.949	1162200000	68	sp|O70318|E41L2_MOUSE	sp|O70318|E41L2_MOUSE
8.5094575881958	8.46492195129395	8.58803653717041	8.48562240600585	8.54129219055176	8.5733470916748	8.60879325866699	8.56516265869141	8.63087558746338	8.59205436706542	45	45	44	22.4	22.4	22.4	270.25	0	323.31	3100600000	157	sp|P14873|MAP1B_MOUSE	sp|P14873|MAP1B_MOUSE
7.62582683563232	7.63793992996216	7.77833223342896	7.77057218551636	7.67949151992798	7.75135612487792	7.86312055587769	7.98966312408447	7.79693508148193	7.9826512336731	17	17	17	16.9	16.9	16.9	160.91	0	35.389	536040000	29	sp|Q8BL66|EEA1_MOUSE	sp|Q8BL66|EEA1_MOUSE
8.21547889709473	8.20725727081299	8.24504375457764	8.15818119049072	8.21463203430176	8.22561931610107	8.29878807067871	8.26990985870361	8.27459621429443	8.25626087188721	15	15	15	47.8	47.8	47.8	33.097	0	55.585	1422500000	72	sp|Q99J99|THTM_MOUSE	sp|Q99J99|THTM_MOUSE
8.59057426452637	8.6364574432373	8.77626514434814	8.60561752319335	8.57291793823242	8.70239639282227	8.72974014282227	8.81512641906738	8.80224704742432	8.88928508758544	28	28	25	48.4	48.4	42.8	78.357	0	189.11	4441800000	153	sp|P63318|KPCG_MOUSE	sp|P63318|KPCG_MOUSE
8.01460456848145	8.00761985778809	8.04379463195801	8.05438327789307	8.06520652770996	8.03658866882324	7.91302919387817	7.81361436843872	7.77500581741333	7.66490507125854	5	5	5	26.9	26.9	26.9	23.713	0	17.689	882140000	27	sp|P24369|PPIB_MOUSE	sp|P24369|PPIB_MOUSE
7.38651657104492	7.33773851394653	7.51344394683838	7.40989923477173	7.38852739334106	7.43466472625732	7.64020299911499	7.54580163955688	7.5957498550415	7.51719570159912	4	4	4	18.9	18.9	18.9	24.106	0	15.947	261900000	21	sp|P35282|RAB21_MOUSE	sp|P35282|RAB21_MOUSE
7.92912244796753	7.84392404556274	7.87802743911743	7.8694486618042	8.04657363891602	7.63423538208008	7.37381267547607	7.34783697128296	7.49893045425415	7.94793844223022	6	6	6	45.5	45.5	45.5	16.085	0	64.379	571850000	20	sp|Q9CZX8|RS19_MOUSE	sp|Q9CZX8|RS19_MOUSE
7.38494443893433	7.38262939453125	7.33705949783325	7.25765466690063	7.42296695709229	7.070481300354	6.3513355255127	6.79403638839722	6.87153482437134	7.28105926513672	5	5	5	29.1	29.1	29.1	27.418	0	19.562	172420000	7	sp|O08756|HCD2_MOUSE	sp|O08756|HCD2_MOUSE
8.05045700073242	8.11899185180664	8.2073917388916	8.105544090271	8.03257846832275	8.05319404602051	7.98337364196777	7.91100311279297	8.01123237609863	7.96354246139526	7	7	7	18.2	18.2	18.2	40.301	0	120.07	1069100000	41	sp|P51863|VA0D1_MOUSE	sp|P51863|VA0D1_MOUSE
7.38068151473999	7.39383840560913	7.35424280166625	7.34151363372803	7.41089534759521	7.27721929550171	7.26853132247925	7.25923538208008	7.32101821899414	7.37494993209839	4	4	3	7.3	7.3	6	87.149	0	19.723	195600000	14	sp|Q9ERG2|STRN3_MOUSE	sp|Q9ERG2|STRN3_MOUSE
8.18588161468506	8.1937370300293	8.2807149887085	8.23187732696533	8.1572151184082	8.35322380065917	8.33302402496338	8.31590747833251	8.35424327850342	8.21120071411133	22	22	22	14.2	14.2	14.2	215.54	0	102.8	1576500000	97	sp|Q99104|MYO5A_MOUSE;sp|P21271|MYO5B_MOUSE	sp|Q99104|MYO5A_MOUSE
8.11407661437988	8.17020320892333	8.13203525543213	7.97215175628662	8.04226016998291	8.01389026641846	7.92816543579102	7.95809078216553	7.95007753372192	7.77948093414307	5	5	5	36.4	36.4	36.4	20.825	0	43.772	925660000	36	sp|Q99JI6|RAP1B_MOUSE;sp|P62835|RAP1A_MOUSE	sp|Q99JI6|RAP1B_MOUSE;sp|P62835|RAP1A_MOUSE
6.8435640335083	6.47095060348511	6.37307882308959	7.01640653610229	6.63970851898193	6.9692759513855	7.14069652557373	7.13611793518066	6.90312671661377	7.15138053894042	3	3	3	5.5	5.5	5.5	59.096	0	4.9699	75144000	4	sp|B2RPU2|PLHD1_MOUSE	sp|B2RPU2|PLHD1_MOUSE
8.30022621154785	8.29453277587891	8.33531761169434	8.38923740386963	8.40727233886719	8.49168395996094	8.42084693908691	8.4209451675415	8.38167476654053	8.49648666381835	20	20	20	64.8	64.8	64.8	26.334	0	97.809	2150200000	96	sp|Q9CRB9|MIC19_MOUSE	sp|Q9CRB9|MIC19_MOUSE
7.51397609710693	7.49902677536011	7.62597036361694	7.65328025817871	7.50609874725342	7.66636800765991	7.6804895401001	7.93814420700073	7.81670522689819	7.66092252731323	5	5	5	14.3	14.3	14.3	63.845	0	29.375	395890000	28	sp|Q80WJ7|LYRIC_MOUSE	sp|Q80WJ7|LYRIC_MOUSE
7.88718938827515	7.78706359863281	7.83297491073608	7.84373712539673	7.7634654045105	7.74867630004883	7.72296285629272	7.56228113174438	7.28539896011353	7.43999528884888	4	4	4	21.2	21.2	21.2	25.814	0	168.33	530650000	27	sp|P35762|CD81_MOUSE	sp|P35762|CD81_MOUSE
8.3348560333252	8.33021068572998	8.30896949768066	8.38574886322021	8.38856315612792	8.58463668823242	8.42709636688232	8.38435363769531	8.43527126312256	8.4881420135498	5	5	5	42.3	42.3	42.3	8.2355	0	29.624	2188800000	27	sp|Q06185|ATP5I_MOUSE	sp|Q06185|ATP5I_MOUSE
7.77347946166992	7.84307050704956	7.94166564941406	7.88543462753296	7.83502435684204	7.88152742385864	7.94906759262084	8.03434753417969	7.99927425384521	7.99084901809692	8	8	8	10.9	10.9	10.9	118.87	0	41.046	692900000	26	sp|F8VPU2|FARP1_MOUSE	sp|F8VPU2|FARP1_MOUSE
7.18469142913818	7.15905570983887	7.10568046569824	7.11213541030884	7.15005016326904	7.14301490783691	6.42095136642456	6.71058130264282	6.83105230331421	6.84122800827026	3	3	3	10.4	10.4	10.4	63.988	0	14.101	105220000	9	sp|O70194|EIF3D_MOUSE	sp|O70194|EIF3D_MOUSE
9.71737098693848	9.76911163330078	9.81788921356201	9.80261611938477	9.74048900604248	9.8610143661499	9.8733377456665	9.8729829788208	9.85647487640381	9.77608299255371	95	63	61	62.7	50.2	49.5	112.22	0	323.31	58012000000	745	sp|Q6PIE5|AT1A2_MOUSE	sp|Q6PIE5|AT1A2_MOUSE
7.41816854476929	7.51731491088867	7.34143447875977	7.26979303359985	7.29776048660278	6.26716089248657	7.10345649719238	6.67260313034058	7.17430400848389	7.01307201385498	2	2	2	10.8	10.8	10.8	42.88	0	9.6804	160750000	8	sp|Q6P3A8|ODBB_MOUSE	sp|Q6P3A8|ODBB_MOUSE
9.7307825088501	9.74469184875488	9.60614490509033	9.71132659912109	9.75287055969238	9.62436485290527	9.62503433227539	9.58151721954346	9.62503433227539	9.65360832214355	62	62	53	97.9	97.9	90.3	47.14	0	323.31	42293000000	531	sp|P17182|ENOA_MOUSE	sp|P17182|ENOA_MOUSE
8.46103286743164	8.47067546844482	8.50179862976074	8.46268272399902	8.50436210632324	8.40541458129883	8.41864967346191	8.41604137420654	8.3458833694458	8.21330547332764	17	17	17	58.8	58.8	58.8	27.623	0	97.131	2484000000	95	sp|Q9DCW4|ETFB_MOUSE	sp|Q9DCW4|ETFB_MOUSE
7.96131658554077	7.84300851821899	8.12567615509033	7.92450141906738	7.95249223709106	8.12872219085693	8.28085136413574	8.14699554443359	8.01753425598145	8.16820240020751	8	8	8	42.7	42.7	42.7	9.3267	0	35.113	1027700000	29	sp|Q62425|NDUA4_MOUSE	sp|Q62425|NDUA4_MOUSE
8.42150497436523	8.64859390258789	8.60544490814208	8.66256904602051	8.72293853759766	8.72000217437744	8.82310199737549	8.82075309753417	8.77569007873535	8.74646282196044	10	10	10	72.4	72.4	72.4	13.02	0	178.71	4271200000	102	sp|P52503|NDUS6_MOUSE	sp|P52503|NDUS6_MOUSE
7.20814561843872	7.35499143600464	7.24812030792236	7.20970249176025	7.26287794113159	7.16363859176636	7.20360374450684	6.73401880264282	6.87510633468628	6.9118218421936	4	4	4	9.6	9.6	9.6	50.777	0	16.651	134090000	12	sp|Q9JJK2|LANC2_MOUSE	sp|Q9JJK2|LANC2_MOUSE
6.47442674636841	6.46154594421387	7.69455242156982	6.38329935073853	7.70463085174561	7.78181266784667	7.89286804199219	7.88794898986816	7.92624998092651	7.86004447937012	2	2	2	38.3	38.3	38.3	8.9723	0	7.6958	450530000	11	sp|P29595|NEDD8_MOUSE	sp|P29595|NEDD8_MOUSE
7.09261560440063	7.17496061325073	7.0518856048584	7.06770324707031	7.23939943313599	6.98673582077026	6.99739074707031	6.70647478103638	7.03326272964478	6.75815773010254	3	3	3	19.8	19.8	19.8	19.481	0.0022614	2.23	102210000	7	sp|Q9CR09|UFC1_MOUSE	sp|Q9CR09|UFC1_MOUSE
6.81017875671387	6.83591365814208	6.96597576141357	6.85000276565552	6.82965087890625	6.9232234954834	6.92755508422852	6.9399847984314	6.99864053726196	7.04214000701904	2	2	2	8.5	8.5	8.5	30.977	0	9.2728	46620000	4	sp|P53702|CCHL_MOUSE	sp|P53702|CCHL_MOUSE
9.43221569061279	9.43737030029297	9.39529132843018	9.44329452514648	9.47344303131104	9.38858032226563	9.38239574432373	9.33835697174072	9.34793472290039	9.21088027954102	46	46	44	83.4	83.4	80.2	57.844	0	323.31	22786000000	364	sp|P52480|KPYM_MOUSE	sp|P52480|KPYM_MOUSE
8.69316387176514	8.70690536499023	8.67930030822754	8.62430286407471	8.64185047149658	8.64823341369629	8.60177803039551	8.55410099029541	8.54187870025635	8.44610214233398	31	31	23	44.2	44.2	34.5	96.729	0	160.27	3809400000	158	sp|Q8CI94|PYGB_MOUSE	sp|Q8CI94|PYGB_MOUSE
8.81410789489746	8.80563640594482	8.80077934265137	8.75157165527344	8.74661064147949	8.69208908081055	8.68804550170898	8.66123485565186	8.74474620819092	8.5124979019165	19	19	19	46.7	46.7	46.7	46.247	0	183.22	4885000000	106	sp|P05201|AATC_MOUSE	sp|P05201|AATC_MOUSE
7.3394513130188	7.31630611419678	7.45184803009033	7.46865749359131	7.44473171234131	7.46581411361694	7.4859766960144	7.52952003479004	7.50672149658203	7.55632638931274	1	1	1	4.1	4.1	4.1	53.267	0	51.505	240100000	19	sp|P53986|MOT1_MOUSE	sp|P53986|MOT1_MOUSE
7.50861072540283	7.5581202507019	7.63570499420166	7.59801292419434	7.4867844581604	7.62512731552124	7.60104894638062	7.7590708732605	7.69616413116455	7.80136919021606	7	7	7	11	11	11	132.02	0	32.513	379590000	20	sp|Q0QWG9|GRD2I_MOUSE	sp|Q0QWG9|GRD2I_MOUSE
7.67856407165527	7.68920230865479	7.63588571548462	7.69855308532715	7.71669578552246	7.44092464447021	7.60379362106323	7.6684513092041	7.48833894729614	7.5812668800354	7	7	7	18.7	18.7	18.7	66.662	0	32.974	392690000	17	sp|O88448|KLC2_MOUSE	sp|O88448|KLC2_MOUSE
7.6641902923584	7.63962602615356	7.67709589004517	7.63818979263306	7.66767692565917	7.45304298400879	7.49704027175903	7.43692541122437	6.8008074760437	6.97677040100098	9	9	9	34.6	34.6	34.6	36.213	0	30.881	333960000	24	sp|Q9CQ62|DECR_MOUSE	sp|Q9CQ62|DECR_MOUSE
7.06800031661987	7.11380958557129	7.15387582778931	7.14544486999512	7.16028833389282	7.23902416229248	7.20515012741089	7.33685970306396	7.225257396698	7.14980411529541	4	4	3	30.4	30.4	25	23.399	0	20.47	128280000	13	sp|P62071|RRAS2_MOUSE	sp|P62071|RRAS2_MOUSE
10.3835458755493	10.3920984268188	10.2798490524291	10.3998117446899	10.4350156784058	10.3255157470703	10.3124942779541	10.2165880203247	10.08203125	10.2009601593018	55	55	2	87.2	87.2	7.2	41.792	0	323.31	197910000000	1126	sp|P63260|ACTG_MOUSE	sp|P63260|ACTG_MOUSE
8.56487941741943	8.59686088562012	8.52276992797852	8.48939609527588	8.62057304382324	8.56956100463867	8.40529537200928	8.32426166534424	8.42127513885498	8.37984943389893	17	13	12	40.3	33.5	28.7	56.369	0	122.25	3082400000	105	sp|Q6PHZ2|KCC2D_MOUSE	sp|Q6PHZ2|KCC2D_MOUSE
7.74821138381958	7.67606210708618	7.73325347900391	7.56239986419678	7.601233959198	7.75511980056763	7.74010992050171	7.81657266616821	7.78512334823608	7.90109872817993	8	5	5	15.6	10.6	10.6	85.359	0	19.79	453010000	21	sp|P12382|PFKAL_MOUSE	sp|P12382|PFKAL_MOUSE
7.87718105316162	7.9115252494812	7.99551248550415	7.89157104492188	7.9695463180542	7.84534597396851	7.87489891052246	7.85095834732056	7.85404491424561	7.74318027496338	9	9	9	27.3	27.3	27.3	48.1	0	52.123	745790000	39	sp|Q922R8|PDIA6_MOUSE	sp|Q922R8|PDIA6_MOUSE
8.22328853607178	8.10917377471924	8.1638765335083	8.16548156738281	8.2016429901123	8.2603816986084	8.35882949829102	8.25270748138428	8.31298065185547	8.18828105926514	13	13	11	15.2	15.2	14.3	91.85	0	157.05	1518600000	83	sp|Q61548|AP180_MOUSE	sp|Q61548|AP180_MOUSE
7.47158527374268	7.3617844581604	7.61876964569092	7.58323287963867	7.45618391036987	7.62102031707764	7.55353116989136	7.80917596817017	7.7010064125061	7.78753852844238	3	3	3	23.2	23.2	23.2	10.425	0	60.395	304290000	17	sp|Q9JLR9|HIG1A_MOUSE	sp|Q9JLR9|HIG1A_MOUSE
6.95279264450073	6.91538906097412	6.98878192901611	6.99697542190552	7.10311937332153	7.05598974227905	7.18636274337769	7.07066583633423	7.09215211868286	7.12126445770264	6	6	6	16.7	16.7	16.7	54.218	0	16.933	103500000	21	sp|Q6PDL0|DC1L2_MOUSE	sp|Q6PDL0|DC1L2_MOUSE
7.42944526672363	7.34888887405396	7.66205883026123	7.49336051940917	7.45044946670532	7.61848735809326	7.58922338485718	7.66538381576538	7.73729610443115	7.62019872665405	5	5	5	21.2	21.2	21.2	47.129	0	32.679	315730000	21	sp|Q8R127|SCPDL_MOUSE	sp|Q8R127|SCPDL_MOUSE
7.45504283905029	7.45629024505615	7.38270139694214	7.29497289657593	7.51981496810913	7.26361227035522	7.25046873092651	6.73376798629761	7.23464393615723	7.05038022994995	8	8	8	22.3	22.3	22.3	53.514	0	16.252	206070000	8	sp|Q9JLJ2|AL9A1_MOUSE	sp|Q9JLJ2|AL9A1_MOUSE
7.49157190322875	7.44312191009521	7.55338525772095	7.47433280944824	7.38199901580811	7.49231338500977	7.59556245803833	7.58098173141479	7.72980451583862	7.72113418579102	8	8	8	26.3	26.3	26.3	46.67	0	36.384	305200000	25	sp|P63005|LIS1_MOUSE	sp|P63005|LIS1_MOUSE
7.57211637496948	7.49989318847656	7.74098587036133	7.60354471206665	7.59057426452637	7.68812608718872	7.72369384765625	7.83087062835693	7.71170616149902	7.72681665420532	6	6	6	13.3	13.3	13.3	39.776	0	15.057	379600000	14	sp|Q9D880|TIM50_MOUSE	sp|Q9D880|TIM50_MOUSE
7.67024564743041	7.597815990448	7.64756870269775	7.63553380966187	7.73267507553101	7.61462306976318	7.59453630447388	7.47796010971069	7.53799533843994	7.39899826049805	4	4	4	15.3	15.3	15.3	29.639	0	16.496	359170000	14	sp|Q9CR95|NECP1_MOUSE	sp|Q9CR95|NECP1_MOUSE
8.08646678924561	7.99873447418213	8.06325817108154	8.05507278442383	8.09029293060303	8.14983463287354	8.06276988983154	8.15742683410645	8.12073802947998	8.16423416137695	14	14	14	43.2	43.2	43.2	52.625	0	79.083	1121900000	49	sp|Q91WD5|NDUS2_MOUSE	sp|Q91WD5|NDUS2_MOUSE
7.80176734924316	7.85282135009766	7.9250955581665	7.87169551849365	7.94706106185913	7.95485019683838	7.92105674743652	8.03100395202637	8.0174503326416	8.14254570007324	24	19	19	31.1	27.4	27.4	95.915	0	90.032	752430000	47	sp|P08553|NFM_MOUSE	sp|P08553|NFM_MOUSE
8.67282772064208	8.69708061218262	8.81387424468994	8.75536441802979	8.69711589813232	8.89842891693115	8.86683654785156	8.82340240478516	8.83254051208496	8.74372100830078	15	15	15	50.7	50.7	50.7	38.086	0	150.79	5201800000	143	sp|Q8BLK3|LSAMP_MOUSE	sp|Q8BLK3|LSAMP_MOUSE
7.62151908874512	7.58551692962646	7.71744585037231	7.69682788848877	7.56031322479248	7.72479200363159	7.73976993560791	7.88941955566406	7.82113361358643	7.69116973876953	8	8	8	9.5	9.5	9.5	115.49	0	31.449	440230000	20	sp|Q9EQZ6|RPGF4_MOUSE	sp|Q9EQZ6|RPGF4_MOUSE
6.7078652381897	6.81177711486816	7.02881002426147	6.640700340271	6.40334415435791	7.34529542922974	7.35020923614502	7.49762058258057	6.67113971710205	7.259437084198	3	3	3	24.2	24.2	24.2	23.578	0	13.713	149330000	3	sp|Q8BR63|F177A_MOUSE	sp|Q8BR63|F177A_MOUSE
8.02337551116943	8.03039741516113	8.05751419067383	7.97186470031738	8.01068115234375	8.06673622131348	8.02460861206055	8.12541580200195	8.13184356689453	8.17632293701172	10	10	10	28.7	28.7	28.7	51.564	0	52.414	971060000	38	sp|P40124|CAP1_MOUSE	sp|P40124|CAP1_MOUSE
8.12574100494385	8.13950157165527	7.98981904983521	8.1573657989502	8.11885929107666	8.04520511627197	8.03917598724365	7.81225156784058	7.77492570877075	7.62452983856201	12	12	12	46.3	46.3	46.3	42.785	0	136.46	1015300000	36	sp|P70404|IDHG1_MOUSE	sp|P70404|IDHG1_MOUSE
7.6425633430481	7.63299369812012	7.72849178314208	7.66768646240234	7.74010992050171	7.69988965988159	7.77273225784302	7.77669382095337	7.77194023132324	7.76538515090942	2	2	2	16.2	16.2	16.2	20.472	0	126.14	452120000	24	sp|Q9D7X3|DUS3_MOUSE	sp|Q9D7X3|DUS3_MOUSE
8.63865852355957	8.62060451507568	8.76341342926025	8.66528034210205	8.65963077545166	8.71901607513428	8.74341583251953	8.89468193054199	8.75508975982666	8.7989616394043	20	20	20	72.8	72.8	72.8	29.82	0	183.05	4440400000	159	sp|P67778|PHB_MOUSE	sp|P67778|PHB_MOUSE
8.39663505554199	8.34574604034424	8.29358386993408	8.25292587280273	8.31194496154785	8.28697299957275	8.28105640411376	8.0941915512085	8.07631301879883	8.1168737411499	21	21	21	50.2	50.2	50.2	66.406	0	117.1	1721400000	66	sp|O88342|WDR1_MOUSE	sp|O88342|WDR1_MOUSE
8.16678524017333	8.32366466522217	8.02808284759521	8.27091121673583	8.57189464569092	8.09440135955811	7.99044561386108	7.49960470199584	7.69589281082153	6.97124338150024	10	10	10	56.3	56.3	56.3	24.603	0	123.84	1439100000	46	sp|P09671|SODM_MOUSE	sp|P09671|SODM_MOUSE
7.29243326187134	7.32321071624756	7.26841402053833	7.21112060546875	7.31096935272217	7.37874317169189	6.71774864196777	6.84807443618774	6.81330680847167	6.98475933074951	5	5	4	19	19	17.5	67.098	0	28.47	148600000	7	sp|Q8BMF3|MAON_MOUSE	sp|Q8BMF3|MAON_MOUSE
8.02612495422363	8.04859733581542	8.03766536712646	7.96916437149048	7.98445510864258	7.95388507843018	7.90941143035889	7.91366004943848	7.97766876220703	7.77970457077026	16	16	16	63.1	63.1	63.1	36.586	0	56.45	903600000	41	sp|Q9JII6|AK1A1_MOUSE	sp|Q9JII6|AK1A1_MOUSE
8.49092674255371	8.51720905303955	8.6086540222168	8.55722999572754	8.45001792907715	8.69804859161376	8.66819000244141	8.63475894927979	8.65262317657471	8.5297384262085	24	24	22	19.1	19.1	16.9	126.27	0	100.2	3195600000	112	sp|Q91V14|S12A5_MOUSE;sp|Q924N4|S12A6_MOUSE;sp|Q9WVL3|S12A7_MOUSE	sp|Q91V14|S12A5_MOUSE
9.04629993438721	9.03322219848633	8.99204063415527	9.02820491790771	9.02840900421143	9.0272274017334	8.96471691131592	8.84145927429199	8.91162586212158	8.80763626098633	26	26	26	63.4	63.4	63.4	28.832	0	240.44	8533500000	192	sp|Q9DBJ1|PGAM1_MOUSE;sp|O70250|PGAM2_MOUSE	sp|Q9DBJ1|PGAM1_MOUSE
7.26599645614624	7.30230951309204	7.20153379440308	7.10583448410034	7.31754112243652	6.55374717712402	7.27834177017212	6.50461149215698	7.03408908843994	6.63453245162964	4	4	4	7.1	7.1	7.1	126.85	0	12.243	152510000	9	sp|Q3U1J4|DDB1_MOUSE	sp|Q3U1J4|DDB1_MOUSE
7.22489547729492	7.24548816680908	7.04430437088013	7.17155075073242	7.13513278961182	6.47099924087524	6.66884517669678	6.66975688934326	6.91585874557495	7.22213697433472	3	3	3	15.6	15.6	15.6	34.45	0	32.446	85321000	10	sp|P07214|SPRC_MOUSE	sp|P07214|SPRC_MOUSE
8.11005115509033	8.05449771881104	8.08300113677979	8.0687427520752	8.14075946807861	7.98699569702148	8.07485294342041	7.93307209014893	7.83140897750854	8.01615524291992	12	12	9	62.9	62.9	50.3	37.497	0	103.57	980930000	57	sp|P60335|PCBP1_MOUSE;sp|P57722|PCBP3_MOUSE	sp|P60335|PCBP1_MOUSE
9.14742851257324	9.18172931671143	9.16025829315186	9.09652805328369	9.13206768035889	9.02828693389893	8.96618366241455	9.11879348754883	9.1052713394165	8.91325187683105	17	17	17	60.5	60.5	60.5	21.897	0	146.88	11527000000	141	sp|P99029|PRDX5_MOUSE	sp|P99029|PRDX5_MOUSE
7.50604486465454	7.59303140640259	7.77353763580322	7.62789821624756	7.67280864715576	7.72233772277832	7.73637247085571	7.82165765762329	7.82180833816528	8.00363254547119	8	8	8	13.9	13.9	13.9	79.871	0	19.755	436110000	21	sp|O08529|CAN2_MOUSE	sp|O08529|CAN2_MOUSE
7.40633583068848	7.51751279830933	7.30762434005737	7.51174974441528	7.5639910697937	7.4887056350708	7.69204473495483	7.72533178329468	7.5907416343689	7.78147554397583	8	5	5	8.4	5.6	5.6	147.84	0	14.725	318730000	18	sp|Q8BYR5|CAPS2_MOUSE	sp|Q8BYR5|CAPS2_MOUSE
7.23363065719604	7.24298858642578	7.18557071685791	7.1488184928894	7.36806344985962	7.11948680877686	6.98914289474487	7.16956233978271	6.94157123565674	6.69906330108643	4	3	3	19.6	15.6	15.6	26.635	0	7.5373	118830000	6	sp|P48774|GSTM5_MOUSE	sp|P48774|GSTM5_MOUSE
8.20655632019042	8.25623607635498	8.24578380584717	8.24944305419922	8.2789363861084	8.23248767852783	8.19534587860107	8.11790084838867	8.07073974609375	7.98403215408325	14	14	14	52.4	52.4	52.4	31.474	0	77.143	1533800000	69	sp|Q8BH95|ECHM_MOUSE	sp|Q8BH95|ECHM_MOUSE
8.35755348205566	8.36683368682861	8.38115119934082	8.40445709228516	8.30371475219727	8.44313812255859	8.43811511993408	8.54559135437012	8.44171047210693	8.3812952041626	24	20	19	29.7	24.8	23.2	113.64	0	132.7	2248500000	82	sp|Q64518|AT2A3_MOUSE	sp|Q64518|AT2A3_MOUSE
8.26097679138184	8.24226760864258	8.31954288482666	8.29161262512207	8.23388385772705	8.29751968383789	8.29795742034912	8.44313812255859	8.37823390960693	8.46510028839111	29	27	27	28.6	28	28	158.97	0	124.38	1806300000	93	sp|Q80Z38|SHAN2_MOUSE	sp|Q80Z38|SHAN2_MOUSE
7.65602159500122	7.68913125991821	7.77083730697632	7.74415969848633	7.80149269104004	7.75744152069092	7.85730838775635	7.82081842422485	7.81584310531616	7.85172891616821	13	13	13	28.7	28.7	28.7	56.614	0	48.79	535200000	35	sp|Q8R1Q8|DC1L1_MOUSE	sp|Q8R1Q8|DC1L1_MOUSE
7.21261358261108	6.79650688171387	7.23187732696533	7.19871187210083	7.14989614486694	6.59282207489014	6.40278959274291	6.76418018341064	6.98537063598633	6.95407104492188	3	3	3	18	18	18	29.814	0	7.1693	118570000	4	sp|Q9DBS2|TPRGL_MOUSE	sp|Q9DBS2|TPRGL_MOUSE
9.54582691192626	9.54975128173828	9.49938488006592	9.56939697265625	9.62499332427979	9.55442905426025	9.47859573364258	9.44565105438232	9.33585929870605	9.36851024627686	59	59	59	61.3	61.3	61.3	85.462	0	323.31	30412000000	530	sp|Q99KI0|ACON_MOUSE	sp|Q99KI0|ACON_MOUSE
7.55494928359985	7.66762113571166	7.5654935836792	7.57330083847046	7.59545230865479	7.60716533660889	7.75738096237183	7.69187688827515	7.67205142974854	7.66286182403564	4	4	4	20.3	20.3	20.3	44.593	0	23.709	387090000	18	sp|Q61081|CDC37_MOUSE	sp|Q61081|CDC37_MOUSE
7.29950714111328	7.28103351593018	7.20712232589722	7.22600650787354	7.20938110351563	7.25071287155151	7.09912776947021	6.87810516357422	7.09001731872559	6.8653416633606	2	2	2	1.1	1.1	1.1	276.81	0.0058947	1.5754	138130000	9	sp|Q60952|CP250_MOUSE	sp|Q60952|CP250_MOUSE
9.20030307769775	9.20096015930176	9.2067174911499	9.19186973571777	9.23200416564941	9.184889793396	9.16491794586182	9.0927209854126	9.15390586853027	9.02616500854492	64	64	47	60.8	60.8	52.6	97.802	0	323.31	13676000000	383	sp|P39053|DYN1_MOUSE	sp|P39053|DYN1_MOUSE
8.39567565917969	8.37881565093994	8.27021312713623	8.34417629241943	8.36813831329346	8.32250881195068	8.20411968231201	8.15748691558838	8.00238227844238	7.79718446731567	17	17	17	59.2	59.2	59.2	35.009	0	140.85	1867300000	75	sp|Q99LC5|ETFA_MOUSE	sp|Q99LC5|ETFA_MOUSE
8.52241802215576	8.45973873138428	8.55922412872314	8.49133396148682	8.53514194488525	8.54079246520996	8.58611488342285	8.57985210418701	8.70092010498047	8.59368515014648	30	29	29	14.5	14.1	14.1	300.14	0	143.83	3035000000	127	sp|Q9QYR6|MAP1A_MOUSE	sp|Q9QYR6|MAP1A_MOUSE
7.61099004745483	7.78071308135986	7.80282163619995	7.75138711929321	7.76207828521729	7.80781888961791	7.90067291259766	7.78212118148804	7.9123706817627	7.88770151138306	20	20	20	17.6	17.6	17.6	172.88	0	76.613	543430000	35	sp|Q99PL5|RRBP1_MOUSE	sp|Q99PL5|RRBP1_MOUSE
8.53664684295654	8.56793212890625	8.66419982910156	8.62531280517578	8.54838943481445	8.72298717498779	8.70082473754883	8.70676040649414	8.67108917236328	8.59368515014648	29	29	29	47.5	47.5	47.5	80.953	0	171.12	3822600000	145	sp|Q64521|GPDM_MOUSE	sp|Q64521|GPDM_MOUSE
7.36623620986938	7.32308721542358	7.34807109832764	7.20679903030396	7.26256990432739	7.19473648071289	7.1490650177002	6.8926043510437	7.23972463607788	6.82188749313354	3	3	3	37.2	37.2	37.2	21.867	0	27.709	148210000	16	sp|P12815|PDCD6_MOUSE	sp|P12815|PDCD6_MOUSE
7.75692510604858	7.83825063705444	7.79786968231201	7.72082901000977	7.77979135513306	7.64166259765625	7.64854526519775	7.66119718551636	7.75304651260375	7.75481462478638	6	6	6	21.3	21.3	21.3	30.641	0	25.964	494520000	23	sp|P48758|CBR1_MOUSE	sp|P48758|CBR1_MOUSE
8.06310844421387	7.98635959625244	8.07849311828613	8.04848098754883	8.01300621032715	8.00410652160645	8.1639060974121	8.23444175720215	8.19456958770751	8.31145763397217	26	26	26	25.5	25.5	25.5	140.74	0	80	1121500000	69	sp|Q8BRT1|CLAP2_MOUSE	sp|Q8BRT1|CLAP2_MOUSE
8.84384918212891	8.8521203994751	9.01093578338623	8.99293804168701	8.80588150024414	8.93898010253906	8.99277877807617	9.12247753143311	9.12836742401123	9.24743270874023	22	22	22	50.4	50.4	50.4	38.676	0	323.31	8065900000	154	sp|P07356|ANXA2_MOUSE	sp|P07356|ANXA2_MOUSE
6.83200359344482	6.75480699539185	6.58886051177979	7.05488109588623	6.67627286911011	7.08614635467529	7.02771663665771	7.20930051803589	7.18653249740601	6.81735420227051	3	3	3	31	31	31	18.766	0	8.5657	71336000	4	sp|Q9CPW2|FDX2_MOUSE	sp|Q9CPW2|FDX2_MOUSE
7.45247650146484	7.4083080291748	7.4314603805542	7.50701904296875	7.45771551132202	7.58755397796631	7.50521802902222	7.62205839157104	7.69297885894775	7.45464658737183	6	6	6	4	4	4	237.04	0	22.826	289960000	22	sp|E9Q3L2|PI4KA_MOUSE	sp|E9Q3L2|PI4KA_MOUSE
6.736412525177	6.98019123077393	6.94176959991455	6.90616798400879	6.92816019058228	6.95378875732422	7.08489799499512	7.11300706863403	6.98050785064697	7.05690479278564	3	3	3	4.1	4.1	4.1	136.48	0	8.9924	73552000	10	sp|O70305|ATX2_MOUSE	sp|O70305|ATX2_MOUSE
7.30198431015015	7.3370795249939	7.39858245849609	7.39380311965942	7.32695007324219	7.38920164108276	7.46911478042603	7.44619512557983	7.55549335479736	7.38542747497559	5	5	5	5.3	5.3	5.3	135.08	0	21.779	230250000	22	sp|O54774|AP3D1_MOUSE	sp|O54774|AP3D1_MOUSE
6.98025321960449	6.95625972747803	7.01473045349121	6.99738216400146	6.95719051361083	7.03674840927124	6.9944314956665	7.11627578735352	7.06833410263062	7.01317596435547	2	2	2	13.6	13.6	13.6	29.486	0	8.3399	86412000	14	sp|O88587|COMT_MOUSE	sp|O88587|COMT_MOUSE
8.34259986877441	8.32852268218994	8.26946640014648	8.28983402252197	8.32182598114014	8.27561092376708	8.20439147949219	8.29325199127197	8.23141860961914	8.13510036468506	17	17	17	37.9	37.9	37.9	47.907	0	114.64	1753100000	69	sp|P51174|ACADL_MOUSE	sp|P51174|ACADL_MOUSE
7.64938354492188	7.57211637496948	7.80575227737427	7.77719497680664	7.55025291442871	7.95557689666748	7.76480340957642	8.01669883728027	7.70901536941528	7.99307441711426	6	6	6	40.7	40.7	40.7	17.086	0	18.844	532220000	22	sp|Q7TMF3|NDUAC_MOUSE	sp|Q7TMF3|NDUAC_MOUSE
9.14578628540039	9.13068771362305	8.81539154052734	8.91156196594238	8.9609317779541	9.11303997039794	8.66026782989501	8.2588768005371	8.10332489013672	8.05253982543945	30	5	5	39	9	9	42.051	0	206.39	8516600000	101	sp|P68134|ACTS_MOUSE;sp|P68033|ACTC_MOUSE;sp|P63268|ACTH_MOUSE;sp|P62737|ACTA_MOUSE	sp|P68134|ACTS_MOUSE;sp|P68033|ACTC_MOUSE;sp|P63268|ACTH_MOUSE;sp|P62737|ACTA_MOUSE
8.2192964553833	8.28591728210449	8.22243022918701	8.33569812774658	8.31376171112061	8.28205490112305	8.42008781433105	8.37542629241943	8.5296745300293	8.63151454925537	10	10	10	31.7	31.7	31.7	26.791	0	48.621	1829900000	64	sp|Q9D8Y0|EFHD2_MOUSE	sp|Q9D8Y0|EFHD2_MOUSE
7.42525720596313	7.54491090774536	7.53031492233276	7.4465217590332	7.47099828720093	7.42955827713013	7.45256853103638	6.82762432098389	6.76001024246216	6.9720139503479	5	5	5	8.9	8.9	8.9	79.638	0	15.576	238750000	8	sp|Q99MK8|ARBK1_MOUSE;sp|Q3UYH7|ARBK2_MOUSE	sp|Q99MK8|ARBK1_MOUSE
7.79338502883911	7.788507938385	7.62594985961914	7.75661325454712	7.89188289642333	7.87747478485107	7.92247629165649	7.99711561203003	7.83719062805176	8.15938663482666	8	6	6	64.2	55.2	55.2	15.122	0	39.965	625620000	37	sp|P63040|CPLX1_MOUSE	sp|P63040|CPLX1_MOUSE
7.67439270019531	7.72678422927856	7.8094654083252	7.67796277999878	7.63542366027832	7.74304723739624	7.78174829483032	7.79234981536865	7.82744693756104	7.82051658630371	4	4	4	25.3	25.3	25.3	16.445	0	12.244	470610000	19	sp|P14131|RS16_MOUSE	sp|P14131|RS16_MOUSE
7.48428583145142	7.59135389328003	7.58767747879028	7.49019718170166	7.51030349731445	7.37456512451172	7.35759162902832	7.39006900787354	7.49351358413696	7.51698446273804	6	6	4	21.6	21.6	18.5	33.288	0	10.151	325530000	17	sp|P49615|CDK5_MOUSE;sp|P11440|CDK1_MOUSE;sp|Q80YP0|CDK3_MOUSE;sp|P30285|CDK4_MOUSE;sp|Q64261|CDK6_MOUSE;sp|P97377|CDK2_MOUSE;sp|Q99J95|CDK9_MOUSE;sp|Q3V3A1|CDK15_MOUSE;sp|O35495|CDK14_MOUSE;sp|Q14AX6|CDK12_MOUSE;sp|Q69ZA1|CDK13_MOUSE	sp|P49615|CDK5_MOUSE
8.79086875915527	8.76032447814941	8.70935440063477	8.75644588470458	8.82349395751953	8.73429584503174	8.701904296875	8.70805549621582	8.54959201812744	8.53991603851318	35	35	35	63.5	63.5	63.5	55.988	0	323.31	5114500000	188	sp|Q9D0K2|SCOT1_MOUSE	sp|Q9D0K2|SCOT1_MOUSE
7.73468780517578	7.75801038742065	7.87201642990112	7.79180288314819	7.81634092330933	7.8242039680481	7.82645082473755	7.97186470031738	7.95745897293091	8.04917907714844	12	12	12	11	11	11	171.12	0	83.062	622110000	48	sp|Q3UH60|DIP2B_MOUSE	sp|Q3UH60|DIP2B_MOUSE
7.67913722991943	7.62958288192749	7.68700265884399	7.62948083877563	7.52205276489258	7.86150455474854	7.65392589569092	7.83938360214233	7.66680812835693	7.87142705917358	4	4	4	38.6	38.6	38.6	8.1384	0	13.954	398480000	23	sp|O35683|NDUA1_MOUSE	sp|O35683|NDUA1_MOUSE
7.11058950424194	7.23213195800781	7.3501124382019	7.17917823791504	7.15560913085938	7.36877012252808	7.35426235198975	7.30226612091064	7.40155553817749	7.24701547622681	6	6	6	3.7	3.7	3.7	211.9	0	18.377	176990000	13	sp|B0V2N1|PTPRS_MOUSE;sp|Q64487|PTPRD_MOUSE;sp|A2A8L5|PTPRF_MOUSE	sp|B0V2N1|PTPRS_MOUSE;sp|Q64487|PTPRD_MOUSE;sp|A2A8L5|PTPRF_MOUSE
7.35264539718628	7.25253772735596	7.08353853225708	7.42445707321166	7.31877279281616	7.4080023765564	7.48962116241455	7.44704961776733	7.47414350509644	7.79192924499512	4	4	4	36.5	36.5	36.5	9.9583	0	33.322	215720000	21	sp|Q9CQS8|SC61B_MOUSE	sp|Q9CQS8|SC61B_MOUSE
7.32399415969849	7.25290155410767	7.20873689651489	7.38237714767456	7.42360639572144	7.42753458023071	7.52461671829224	7.3868556022644	7.52622270584106	7.38897085189819	6	6	6	13.6	13.6	13.6	53.006	0	15.722	211470000	26	sp|Q9D394|RUFY3_MOUSE	sp|Q9D394|RUFY3_MOUSE
8.03152942657471	7.97629976272583	7.96651268005371	8.05823612213135	7.98091650009155	7.99354648590088	7.89869785308838	7.96297979354858	7.83161401748657	7.82730484008789	16	16	16	31.5	31.5	31.5	79.921	0	54.685	833920000	35	sp|Q91ZA3|PCCA_MOUSE	sp|Q91ZA3|PCCA_MOUSE
7.3122410774231	7.45785140991211	7.2923002243042	7.4237699508667	7.50096321105957	7.47211265563965	6.46475744247437	6.57673406600952	6.92701292037964	7.10420179367065	14	2	2	33.9	8.8	8.8	40.361	0	23.228	221430000	13	sp|B2RSH2|GNAI1_MOUSE;sp|P20612|GNAT1_MOUSE;sp|Q3V3I2|GNAT3_MOUSE;sp|P50149|GNAT2_MOUSE	sp|B2RSH2|GNAI1_MOUSE
8.15054130554199	8.10988235473633	8.09684085845947	8.40898609161376	8.40022659301758	8.42435932159424	8.5976619720459	8.49557209014893	8.39529132843018	8.34212684631348	5	5	5	37.6	37.6	37.6	14.987	0	97.574	2018500000	54	sp|Q9JKC6|CEND_MOUSE	sp|Q9JKC6|CEND_MOUSE
8.03770542144775	8.00212287902832	7.99337005615234	8.10167789459229	8.17681407928467	8.0116548538208	7.96113634109497	7.90580129623413	7.96275281906128	7.97005844116211	10	10	10	21	21	21	53.998	0	60.106	1018300000	56	sp|Q8BKZ9|ODPX_MOUSE	sp|Q8BKZ9|ODPX_MOUSE
7.1607084274292	7.16536283493041	7.23029565811157	7.21122741699219	7.14063358306885	7.17426347732544	7.28793621063232	7.2569580078125	7.29528093338013	7.24988269805908	4	4	4	3.9	3.9	3.9	175.05	0	13.617	135590000	21	sp|Q6A065|CE170_MOUSE	sp|Q6A065|CE170_MOUSE
8.75263977050781	8.82513427734375	8.81474018096924	8.81955718994141	8.74772262573242	8.83069133758544	8.69339275360107	8.5833797454834	8.57883358001708	8.62125968933105	6	6	6	24.7	24.7	24.7	18.08	0	51.365	4777100000	73	sp|P01831|THY1_MOUSE	sp|P01831|THY1_MOUSE
6.68077421188354	6.64784955978394	6.8080415725708	6.78051900863647	6.8310375213623	7.06337070465088	6.92753982543945	6.69384145736694	7.09729385375977	7.22307729721069	4	4	4	16.5	16.5	16.5	29.415	0	5.8133	68574000	5	sp|Q8BGX2|TIM29_MOUSE	sp|Q8BGX2|TIM29_MOUSE
8.06295776367188	8.11223602294922	8.11287307739258	8.15302181243896	8.14693355560303	8.07477951049805	8.05491924285889	8.03454780578613	7.89647102355957	7.79236364364624	10	10	10	29.2	29.2	29.2	46.481	0	72.099	1098500000	42	sp|P45952|ACADM_MOUSE	sp|P45952|ACADM_MOUSE
7.72737836837769	7.77072668075562	7.83954095840454	7.80180168151855	7.83386707305908	7.84210968017578	7.89523458480834	8.00736331939697	7.87064981460571	7.83941507339478	10	10	10	22.2	22.2	22.2	68.09	0	69.166	608010000	45	sp|Q921G7|ETFD_MOUSE	sp|Q921G7|ETFD_MOUSE
7.15335750579833	7.25767850875854	7.27934741973877	7.10920715332031	7.15424156188965	6.56534099578857	6.96336269378662	7.09912776947021	6.44235038757324	7.07451009750366	4	2	2	15.5	7.4	7.4	36.983	0	26.378	108030000	12	sp|P63087|PP1G_MOUSE	sp|P63087|PP1G_MOUSE
7.95847797393799	7.92020702362061	7.77060890197754	7.89242315292358	7.95681190490723	7.6678729057312	7.7088794708252	7.68841981887817	7.53965330123901	6.92273092269897	23	12	9	25.7	16.9	13.8	97.189	0	29.634	575880000	26	sp|Q8BZ98|DYN3_MOUSE	sp|Q8BZ98|DYN3_MOUSE
7.83218955993652	7.79748916625977	7.73607778549194	7.79606771469116	7.80835294723511	7.73338174819946	7.76493787765503	7.62137365341187	7.74721765518188	7.7196626663208	5	5	5	23.3	23.3	23.3	28.729	0	28.247	524940000	21	sp|Q9QYB1|CLIC4_MOUSE	sp|Q9QYB1|CLIC4_MOUSE
8.08895111083984	8.15633678436279	8.07554721832275	7.99051666259766	8.02209854125977	7.95679235458374	7.98047161102295	8.01865863800049	7.98614454269409	7.99995231628417	7	7	7	72.6	72.6	72.6	18.612	0	38.534	1007200000	39	sp|Q5M8N0|CNRP1_MOUSE	sp|Q5M8N0|CNRP1_MOUSE
8.25224590301514	8.274827003479	8.20379447937012	8.22955417633057	8.25425815582275	8.11634159088135	8.24922275543213	8.17776775360107	8.19664573669434	8.13541889190674	10	10	10	33.7	33.7	33.7	33.081	0	99.075	1415400000	67	sp|P28651|CAH8_MOUSE	sp|P28651|CAH8_MOUSE
7.99169111251831	7.90282392501831	7.92825746536255	8.04575347900391	8.04375553131104	7.95495128631592	7.9200291633606	7.84026288986206	7.87033367156982	7.77170515060425	9	9	9	4.5	4.5	4.5	254.4	0	38.333	778600000	41	sp|B9EKR1|PTPRZ_MOUSE	sp|B9EKR1|PTPRZ_MOUSE
8.90088558197021	8.96290397644042	9.0668478012085	9.00500869750977	8.93814945220947	9.14119911193848	9.15100193023682	9.16259384155273	9.10700607299805	8.94438934326172	15	15	15	60	60	60	31.732	0	184.71	9464500000	100	sp|Q60930|VDAC2_MOUSE	sp|Q60930|VDAC2_MOUSE
9.32333469390869	9.19265079498291	9.23378276824951	9.38551712036133	9.34078121185303	9.44507503509521	9.3332052230835	9.37972259521484	9.43073558807373	9.40888404846191	15	15	15	28	28	28	27.167	0	212.01	20400000000	252	sp|P04370|MBP_MOUSE	sp|P04370|MBP_MOUSE
7.69332218170166	7.6779351234436	7.73269128799438	7.71331405639648	7.65242052078247	7.72006845474243	7.75144863128662	7.86957216262817	7.73074197769165	7.78493785858154	5	5	5	16.2	16.2	16.2	60.211	0	35.473	461440000	28	sp|Q80VP1|EPN1_MOUSE;sp|Q91W69|EPN3_MOUSE	sp|Q80VP1|EPN1_MOUSE
7.13592720031738	7.07118225097656	7.10236501693726	7.13382625579833	7.0643458366394	7.08012104034424	7.1518292427063	7.31670427322388	7.29417943954468	7.31388807296753	5	5	5	9.2	9.2	9.2	68.77	0	14.624	139970000	17	sp|P36916|GNL1_MOUSE	sp|P36916|GNL1_MOUSE
7.99707174301147	7.99985647201538	8.02048587799072	7.96991872787476	8.01795101165771	7.90023612976074	7.99432611465454	7.81532526016235	7.89795112609863	7.97497177124023	24	24	17	34.5	34.5	25.4	109.27	0	121.12	889190000	55	sp|P28738|KIF5C_MOUSE;sp|P33175|KIF5A_MOUSE	sp|P28738|KIF5C_MOUSE
7.48365879058838	7.37053155899048	7.20232486724854	7.22245645523071	7.29521512985229	7.45018768310547	7.36511325836182	7.51157569885254	7.46581411361694	7.5471715927124	3	3	3	17.1	17.1	17.1	32.148	0	59.742	203470000	15	sp|Q5EBJ4|ERMIN_MOUSE	sp|Q5EBJ4|ERMIN_MOUSE
7.0477032661438	7.07572937011719	7.19265127182007	7.02374601364136	7.06314563751221	6.73755550384521	7.00490570068359	7.07775735855103	6.89940929412842	6.80815410614014	3	3	2	9.2	9.2	6.6	54.713	0	35.632	86618000	10	sp|Q61151|2A5E_MOUSE	sp|Q61151|2A5E_MOUSE
7.45127964019775	7.2962703704834	6.88006448745728	7.3739595413208	7.38950252532958	7.02354049682617	7.02329349517822	7.15736055374146	6.83285093307495	6.74961185455322	3	3	3	6.9	6.9	6.9	66.648	0	27.173	141460000	9	sp|P48318|DCE1_MOUSE	sp|P48318|DCE1_MOUSE
7.94722270965576	7.91425323486328	7.91185522079468	7.833918094635	7.87171316146851	7.62415838241577	7.63484001159667	7.56489086151123	7.79193592071533	6.91945171356201	10	10	10	60.3	60.3	60.3	27.254	0	69.214	572580000	38	sp|Q9CQ60|6PGL_MOUSE	sp|Q9CQ60|6PGL_MOUSE
7.80098485946655	7.77337694168091	7.85912036895752	7.83038997650146	7.85056066513062	7.8890380859375	7.88629341125488	7.90563917160034	7.91325759887695	7.81692361831665	18	18	18	6.6	6.6	6.6	480.1	0	67.433	639880000	35	sp|Q5F226|FAT2_MOUSE	sp|Q5F226|FAT2_MOUSE
7.88603353500366	7.86066150665283	8.0148983001709	7.87043333053589	7.79759979248047	8.00302982330322	8.01531791687012	7.89519596099854	8.03570938110352	8.10751533508301	19	19	19	10	10	10	338.2	0	104.39	832670000	63	sp|Q8BPN8|DMXL2_MOUSE	sp|Q8BPN8|DMXL2_MOUSE
7.46939468383789	7.45826005935669	7.41358470916748	7.45660877227783	7.47274160385132	7.5021538734436	7.52405834197998	7.54201602935791	7.51241731643677	7.7197208404541	9	9	9	41.9	41.9	41.9	31.726	0	42.164	305710000	29	sp|Q9CWE0|MFR1L_MOUSE	sp|Q9CWE0|MFR1L_MOUSE
7.67873668670654	7.70656394958496	7.69286441802979	7.81617498397827	7.80233573913574	7.68336248397827	7.700617313385	7.55771160125732	7.53524351119995	7.65745735168457	8	8	8	29	29	29	56.379	0	49.454	421340000	21	sp|Q3UYC0|PPM1H_MOUSE;sp|Q149T7|PPM1J_MOUSE	sp|Q3UYC0|PPM1H_MOUSE
6.68964242935181	7.01193714141846	7.29996490478516	6.34307098388672	6.75290012359619	7.73632478713989	7.80639696121216	8.14674758911133	7.14739608764648	6.85275077819824	6	3	3	14.2	10.1	10.1	33.054	0	10.827	252290000	5	sp|O35526|STX1A_MOUSE	sp|O35526|STX1A_MOUSE
7.74396419525146	7.80210304260254	7.73552703857422	7.69848346710205	7.77932214736938	7.74381542205811	7.66783571243286	7.60303592681885	7.57773303985596	7.71115732192993	7	7	7	22.3	22.3	22.3	45.133	0	24.154	483950000	30	sp|Q60737|CSK21_MOUSE	sp|Q60737|CSK21_MOUSE
7.99607801437378	8.13197135925292	8.10428237915039	8.11075782775879	8.15851306915283	7.99272584915161	8.0646448135376	7.91899967193604	8.05173110961914	7.99708461761475	11	9	9	26.5	23	23	49.619	0	82.701	1059600000	58	sp|Q9R1T4|SEPT6_MOUSE	sp|Q9R1T4|SEPT6_MOUSE
7.14282751083374	7.11809921264648	7.18892860412598	7.13732242584229	7.1651554107666	7.14238929748535	7.20357656478882	7.2090859413147	7.21979379653931	7.20913934707642	6	4	4	19.4	14.1	14.1	51.66	0	13.84	124890000	6	sp|Q2NL51|GSK3A_MOUSE	sp|Q2NL51|GSK3A_MOUSE
6.95599555969238	7.01535987854004	7.10897064208984	7.229323387146	7.15667009353638	7.4130482673645	7.37725162506104	7.15800046920776	7.23261499404907	7.17989635467529	3	3	3	22.2	22.2	22.2	13.667	0	4.798	136970000	9	sp|P60521|GBRL2_MOUSE	sp|P60521|GBRL2_MOUSE
7.61470746994019	7.6033935546875	7.64904260635375	7.55475568771362	7.71238040924072	7.46553134918213	7.50362730026245	7.4921875	7.55778360366821	7.6276421546936	8	8	8	26	26	26	54.357	0	17.514	363950000	14	sp|P32921|SYWC_MOUSE	sp|P32921|SYWC_MOUSE
7.72227191925049	7.65605020523071	7.68523120880127	7.54281282424927	7.54507207870483	7.57956647872925	7.56505632400513	6.68345880508423	6.9502010345459	7.14077758789063	3	3	3	15.5	15.5	15.5	17.018	0	13.237	335360000	16	sp|P62743|AP2S1_MOUSE	sp|P62743|AP2S1_MOUSE
8.53187465667725	8.58811473846436	8.57774448394775	8.68135929107666	8.67173767089844	8.65606021881104	8.78295230865479	8.75958442687988	8.69640922546387	8.64932537078857	11	11	11	62.5	62.5	62.5	13.813	0	108.61	3935000000	99	sp|P19536|COX5B_MOUSE	sp|P19536|COX5B_MOUSE
7.46846532821655	7.47973346710205	7.42104434967041	7.33793830871582	7.34619665145874	7.3187518119812	7.29074668884277	7.29547929763794	7.00209522247314	6.79803228378296	4	4	4	14.9	14.9	14.9	46.3	0	15.093	203920000	12	sp|Q99J08|S14L2_MOUSE	sp|Q99J08|S14L2_MOUSE
7.08022975921631	7.03897762298583	7.28566980361938	6.9491605758667	6.96316909790039	7.20439147949219	7.27142333984375	7.26564311981201	7.18127155303955	7.18909692764282	3	3	3	8	8	8	51.091	0	11.07	119110000	9	sp|O35857|TIM44_MOUSE	sp|O35857|TIM44_MOUSE
7.80213737487792	7.78922080993652	7.87206888198853	7.86196422576904	7.91454410552979	7.79325246810913	7.81880617141724	7.65390682220458	7.78353929519653	7.64513731002808	9	9	9	21.1	21.1	21.1	81.594	0	36.992	594800000	35	sp|P18653|KS6A1_MOUSE;sp|Q7TPS0|KS6A6_MOUSE	sp|P18653|KS6A1_MOUSE
7.9529185295105	7.90877962112427	7.99492406845093	7.87141513824463	7.94380617141724	7.79911994934082	7.77614164352416	7.73070955276489	7.85648107528687	7.3487024307251	4	4	4	25.5	25.5	25.5	17.804	0	27.565	665630000	22	sp|P35979|RL12_MOUSE	sp|P35979|RL12_MOUSE
7.85980463027954	7.71569442749023	7.8054666519165	7.84569931030273	7.83076190948486	7.85281515121459	7.84667110443115	7.99236345291138	7.88820219039916	7.97217988967896	8	8	8	14.3	14.3	14.3	83.281	0	65.858	603690000	39	sp|Q8BUV3|GEPH_MOUSE	sp|Q8BUV3|GEPH_MOUSE
7.57119607925415	7.45639657974243	7.61610794067383	7.41136693954468	7.51414918899536	7.35780143737792	7.34115743637084	7.38838529586791	7.48407173156738	7.4334979057312	10	10	10	8.5	8.5	8.5	232.75	0	22.765	278130000	11	sp|Q9JMH9|MY18A_MOUSE	sp|Q9JMH9|MY18A_MOUSE
9.00872802734375	8.88547992706299	9.09440135955811	9.07199287414551	9.00419235229492	9.15527534484863	9.14176368713379	9.17105293273926	9.1385555267334	9.02019596099854	11	11	11	22.4	22.4	22.4	39.632	0	87.933	10221000000	114	sp|Q8VEM8|MPCP_MOUSE	sp|Q8VEM8|MPCP_MOUSE
8.72292137145996	8.72025871276855	8.73969078063965	8.75329208374023	8.71610355377197	8.72254371643066	8.711106300354	8.62010478973389	8.50520420074463	8.52649402618408	13	13	13	32.6	32.6	32.6	56.451	0	184.18	4465700000	90	sp|P61922|GABT_MOUSE	sp|P61922|GABT_MOUSE
8.01414203643799	8.09471607208251	7.92631673812866	7.94797277450562	7.96646070480347	7.84136581420898	7.69040870666504	7.78248691558838	7.72458696365356	7.02733039855957	15	15	15	26.5	26.5	26.5	94.132	0	87.429	758630000	38	sp|Q61316|HSP74_MOUSE	sp|Q61316|HSP74_MOUSE
7.65883159637451	7.47412872314453	7.49879264831542	7.56137561798096	7.69377946853638	7.4228687286377	7.42626714706421	7.46785974502563	7.00884914398193	6.8013072013855	6	6	4	21.7	21.7	15.5	46.71	0	45.698	289260000	8	sp|Q9WV60|GSK3B_MOUSE	sp|Q9WV60|GSK3B_MOUSE
7.41158580780029	7.5137767791748	7.66416215896606	7.57401990890503	7.17414712905884	7.46023607254028	7.23822164535522	7.05591344833374	7.11951971054077	7.05831480026245	4	4	4	44.7	44.7	44.7	11.367	0	10.694	222890000	14	sp|P62806|H4_MOUSE	sp|P62806|H4_MOUSE
6.8642144203186	7.36932706832886	6.88733053207397	7.27955293655396	7.26890563964844	7.29216766357422	7.37269115447998	7.65517663955688	7.35583448410034	7.82178211212158	4	4	4	19.2	19.2	19.2	8.2821	0	13.603	163830000	16	sp|Q8R1H0|HOP_MOUSE	sp|Q8R1H0|HOP_MOUSE
7.36873292922974	7.45549964904785	7.40750980377197	7.5576753616333	7.49289989471436	7.44335699081421	7.29214525222778	7.21128082275391	7.27249145507813	6.91576194763184	1	1	1	19.4	19.4	19.4	7.9793	0	7.8937	225470000	12	sp|Q9JMF3|GBG13_MOUSE	sp|Q9JMF3|GBG13_MOUSE
8.18599510192871	8.20207977294922	8.09905910491943	8.29059123992919	8.36477565765381	8.13675212860107	8.16384696960449	8.07269096374512	8.08916282653809	8.07044410705566	6	6	6	65.7	65.7	65.7	11.101	0	73.034	1430800000	42	sp|Q9CQX8|RT36_MOUSE	sp|Q9CQX8|RT36_MOUSE
6.61444330215454	6.90932083129883	6.49848413467407	6.78297185897827	6.89765453338623	7.03112554550171	7.2967529296875	7.04820871353149	6.74168252944946	7.0599799156189	3	3	3	3.8	3.8	3.8	115.36	0	7.5526	83659000	4	sp|P43406|ITAV_MOUSE	sp|P43406|ITAV_MOUSE
7.36934566497803	7.38253927230834	7.61135149002075	7.47807550430298	7.42074775695801	7.58832788467407	7.62282514572144	7.52327823638916	7.66081809997559	7.5127511024475	7	7	7	20.8	20.8	20.8	51.106	0	22.619	285520000	17	sp|P16305|GBRA6_MOUSE	sp|P16305|GBRA6_MOUSE
8.08015727996826	8.07503604888916	8.04064178466797	8.09194850921631	8.08396816253662	7.86160612106323	7.83226633071899	7.80691242218018	7.77435636520386	6.95110750198364	7	7	4	30.6	30.6	21.2	21.782	0	21.234	877620000	32	sp|Q9QUI0|RHOA_MOUSE	sp|Q9QUI0|RHOA_MOUSE
8.41037273406982	8.43960094451904	8.48114109039307	8.46125793457031	8.50741100311279	8.4612283706665	8.51756572723389	8.50788307189941	8.56490230560303	8.57788181304932	19	19	19	31.7	31.7	31.7	98.314	0	128.98	2634400000	105	sp|Q9Z2H5|E41L1_MOUSE	sp|Q9Z2H5|E41L1_MOUSE
7.78392505645752	7.76216077804565	7.81907653808594	7.80068254470825	7.7987265586853	7.80343675613403	7.89172697067261	7.83481454849243	7.84841060638428	7.81134033203125	16	16	16	19.7	19.7	19.7	131.28	0	47.429	562990000	26	sp|Q9Z0U1|ZO2_MOUSE;sp|Q9QXY1|ZO3_MOUSE	sp|Q9Z0U1|ZO2_MOUSE
7.34752511978149	7.34378242492676	7.3288688659668	7.28357267379761	7.25703001022339	7.16843843460083	7.18089962005615	7.17670488357544	6.75053548812866	7.20057678222656	4	4	4	14.6	14.6	14.6	35.732	0	11.665	162930000	9	sp|P45376|ALDR_MOUSE	sp|P45376|ALDR_MOUSE
6.85311985015869	6.89990234375	6.67678213119507	6.70737409591675	6.73162078857422	6.92665719985962	6.81487274169922	6.90662431716919	7.29576253890991	7.08672714233398	2	2	2	27.3	27.3	27.3	11.213	0.0022594	2.2238	35927000	4	sp|Q99LT0|DPY30_MOUSE	sp|Q99LT0|DPY30_MOUSE
7.60578966140747	7.58826065063477	7.57735395431519	7.56551742553711	7.54368305206299	7.54326057434082	7.4871244430542	7.28262233734131	7.54942035675049	7.355872631073	5	5	5	7.7	7.7	7.7	104.98	0	19.971	303680000	20	sp|P57780|ACTN4_MOUSE;sp|Q7TPR4|ACTN1_MOUSE	sp|P57780|ACTN4_MOUSE;sp|Q7TPR4|ACTN1_MOUSE
7.46932125091553	7.42327880859375	7.47533702850342	7.48780298233032	7.43191051483154	7.44218158721924	7.6228666305542	7.6953763961792	7.59900903701782	7.4994535446167	9	9	9	12.9	12.9	12.9	99.714	0	39.507	280340000	36	sp|Q9R1V6|ADA22_MOUSE	sp|Q9R1V6|ADA22_MOUSE
8.56408596038818	8.63498115539551	8.61374664306641	8.6200008392334	8.71544361114501	8.53004550933838	8.5377311706543	8.5169849395752	8.49372291564941	8.64040184020996	23	23	23	58.9	58.9	58.9	61.516	0	136.21	3776700000	114	sp|Q9EQF6|DPYL5_MOUSE	sp|Q9EQF6|DPYL5_MOUSE
6.99176216125488	6.44756698608398	6.98661518096924	6.83193254470825	6.71876573562622	7.05065059661865	7.08026552200317	7.06464529037476	6.94526672363281	7.10017681121826	3	3	3	4.4	4.4	4.4	86.187	0	5.2497	65373000	2	sp|Q80U63|MFN2_MOUSE	sp|Q80U63|MFN2_MOUSE
7.0599799156189	7.03786468505859	7.14195108413696	7.1372275352478	6.58693981170654	7.18472003936768	7.22834920883179	7.48530960083008	7.28760004043579	7.19807958602905	3	3	3	20.8	20.8	20.8	26.316	0	13.932	111700000	6	sp|Q9JMG3|TMUB1_MOUSE	sp|Q9JMG3|TMUB1_MOUSE
6.80904102325439	6.81077671051025	6.88964319229125	6.76033210754395	6.84011840820313	6.87458610534667	6.80239057540894	6.98255968093872	6.9848780632019	7.0181360244751	2	2	2	8.4	8.4	8.4	44.93	0	10.568	49896000	4	sp|O88986|KBL_MOUSE	sp|O88986|KBL_MOUSE
8.41074371337891	8.43154048919678	8.47982025146484	8.47895622253417	8.40796852111816	8.56570625305176	8.49129199981689	8.53562355041504	8.6209888458252	8.43065547943115	18	18	18	20.4	20.4	20.4	113.08	0	212.05	2617700000	77	sp|Q61625|GRID2_MOUSE	sp|Q61625|GRID2_MOUSE
7.705153465271	7.75774526596069	7.77226305007935	7.74385452270508	7.81308698654175	7.55291128158569	7.75746440887451	7.72175312042236	7.64714813232422	7.52560186386108	4	4	4	31.6	31.6	31.6	22.417	0	23.848	458830000	23	sp|P85094|ISC2A_MOUSE	sp|P85094|ISC2A_MOUSE
7.81577682495117	7.76840114593506	7.79511499404907	7.75548601150513	7.73134708404541	7.72302055358887	7.75304651260375	7.75251722335815	7.72158813476563	7.70557308197021	12	12	12	17.3	17.3	17.3	106.91	0	43.249	529390000	29	sp|Q8BGQ7|SYAC_MOUSE	sp|Q8BGQ7|SYAC_MOUSE
7.50578737258911	7.43436145782471	6.5776801109314	7.435302734375	7.46746015548706	6.39067459106445	6.95200061798096	6.51380586624146	6.8677225112915	7.06049108505249	3	3	3	28.1	28.1	28.1	25.452	0	15.493	188590000	11	sp|Q9D1C8|VPS28_MOUSE	sp|Q9D1C8|VPS28_MOUSE
8.0668478012085	8.00233840942383	7.88729095458984	7.99624872207642	7.99964809417725	7.91061353683472	7.94469976425171	7.79898214340209	7.92214918136597	7.91309309005737	5	5	5	58.1	58.1	58.1	11.675	0	36.912	805170000	14	sp|P10639|THIO_MOUSE	sp|P10639|THIO_MOUSE
8.34892749786376	8.29079151153564	8.40114212036133	8.41537380218506	8.31409931182861	8.48908615112305	8.46477222442626	8.43603515625	8.4763240814209	8.33879470825195	11	11	11	49.5	49.5	49.5	24.489	0	67.005	2129000000	58	sp|P46638|RB11B_MOUSE;sp|P62492|RB11A_MOUSE;sp|Q9WTL2|RAB25_MOUSE	sp|P46638|RB11B_MOUSE;sp|P62492|RB11A_MOUSE
8.39821815490723	8.35566234588623	8.44309043884277	8.45993518829346	8.38804817199707	8.48141384124756	8.44398212432861	8.471116065979	8.52516174316406	8.4273567199707	12	12	12	21.1	21.1	21.1	42.444	0	77.246	2414000000	76	sp|P18572|BASI_MOUSE	sp|P18572|BASI_MOUSE
7.19548463821411	7.23927450180054	6.83547115325928	7.17695903778076	7.25710248947144	6.81029796600342	7.07813835144042	6.84324789047241	7.01325702667236	6.80322980880737	4	4	4	10.3	10.3	10.3	70.251	0	12.41	147400000	8	sp|Q99JP7|GGT7_MOUSE	sp|Q99JP7|GGT7_MOUSE
7.20330476760864	7.26446342468262	7.25102949142456	7.20841455459595	7.26299667358398	7.28638887405396	7.3253927230835	7.26721858978271	7.34131574630737	7.2419114112854	4	4	4	4.6	4.6	4.6	123.37	0	15.547	141990000	12	sp|O88444|ADCY1_MOUSE	sp|O88444|ADCY1_MOUSE
8.64087867736816	8.64452743530273	8.73949337005615	8.66188812255859	8.62292861938477	8.75515079498291	8.74269390106201	8.73949337005615	8.76242351531982	8.65178203582764	39	24	19	32.9	27.2	19.7	134.75	0	287.12	4344200000	168	sp|G5E829|AT2B1_MOUSE	sp|G5E829|AT2B1_MOUSE
7.65894556045532	7.59844017028809	7.62569284439087	7.50237226486206	7.51178979873657	7.35585355758666	6.47967767715454	7.51450777053833	7.27355670928955	7.09824705123901	3	3	3	7.8	7.8	7.8	34.49	0	16.54	278300000	8	sp|O88531|PPT1_MOUSE	sp|O88531|PPT1_MOUSE
7.88276338577271	7.89278984069824	7.99589824676514	7.96981191635132	8.01582050323486	7.99005031585693	8.10849761962891	8.15192127227783	8.07634925842285	7.96301317214966	5	5	5	31.6	31.6	31.6	17.138	0	28.425	883700000	26	sp|P61089|UBE2N_MOUSE	sp|P61089|UBE2N_MOUSE
7.46515989303589	7.57851314544678	7.63295316696166	7.6280517578125	7.47504615783691	7.59057426452637	7.59978485107422	7.72229671478271	7.73657989501953	7.70003700256348	5	5	5	59.7	59.7	59.7	15.241	0	13.687	350400000	24	sp|P56395|CYB5_MOUSE	sp|P56395|CYB5_MOUSE
7.84346961975098	7.91249847412109	7.90339374542236	7.91235494613647	7.97903823852539	7.83410263061523	7.84918594360352	7.8636736869812	7.87093019485474	7.72489833831787	15	15	15	30.7	30.7	30.7	56.979	0	41.099	709350000	29	sp|Q91ZJ5|UGPA_MOUSE	sp|Q91ZJ5|UGPA_MOUSE
8.39114665985107	8.42324542999268	8.46622943878174	8.39481925964355	8.40762901306152	8.44018459320068	8.46563529968262	8.43648052215576	8.49985218048096	8.45247650146484	35	35	31	22.1	22.1	19.9	228.99	0	275.68	2377800000	137	sp|Q61879|MYH10_MOUSE	sp|Q61879|MYH10_MOUSE
7.98867464065552	8.0919132232666	8.02189159393311	8.114577293396	8.08561134338379	8.07543754577637	8.12270736694335	8.14569377899169	8.13411331176758	8.22091865539551	6	6	6	29.7	29.7	29.7	11.43	0	65.234	1214700000	26	sp|Q9D0J8|PTMS_MOUSE	sp|Q9D0J8|PTMS_MOUSE
7.47535133361816	7.10761690139771	7.53509140014648	7.62406539916992	6.7763090133667	7.56210231781006	7.54890489578247	8.2085485458374	7.63238620758057	8.05445957183838	5	5	5	36.1	36.1	36.1	20.432	0	14.188	382260000	15	sp|Q14BB9|MA6D1_MOUSE	sp|Q14BB9|MA6D1_MOUSE
7.20087766647339	7.28789138793945	7.11813259124756	7.37993955612183	7.31900167465209	7.36802625656128	7.33455419540405	7.50967264175415	7.3218469619751	7.48836755752563	3	3	3	18.3	18.3	18.3	36.118	0	44.212	187470000	17	sp|O35459|ECH1_MOUSE	sp|O35459|ECH1_MOUSE
7.86561298370361	7.8885612487793	7.98859453201294	7.99234151840209	8.01351165771484	7.96984910964966	8.01594638824463	8.03390598297119	8.08550453186035	8.13618087768555	11	11	10	14.5	14.5	13.6	135	0	51.969	853490000	72	sp|O35927|CTND2_MOUSE	sp|O35927|CTND2_MOUSE
7.43038129806519	7.33793830871582	7.48706769943237	7.30367136001587	7.22396278381348	7.4379563331604	7.40220975875854	7.57258129119873	7.5196967124939	7.5065860748291	6	6	6	30.3	30.3	30.3	31.195	0	55.018	226020000	21	sp|Q9ER00|STX12_MOUSE	sp|Q9ER00|STX12_MOUSE
7.25073719024658	7.37014293670654	7.31827211380005	7.4635796546936	7.38808345794678	7.30285024642944	6.72887754440308	6.86643505096436	7.29736661911011	7.15630674362183	4	4	4	9.4	9.4	9.4	42.215	0	9.1394	175890000	12	sp|P55302|AMRP_MOUSE	sp|P55302|AMRP_MOUSE
6.60330200195313	6.61812305450439	6.44748258590698	6.46624040603638	7.47051334381104	7.54901552200317	7.54885578155518	7.45673036575317	6.64577770233154	7.43920612335205	3	3	3	25.1	25.1	25.1	29.435	0	12.831	168380000	6	sp|O08579|EMD_MOUSE	sp|O08579|EMD_MOUSE
7.27239847183228	7.32335519790649	7.25292587280273	7.26543092727661	7.27320957183838	7.13703727722167	7.20644807815552	7.04251670837402	6.74182939529419	7.21852397918701	2	2	2	15.9	15.9	15.9	17.222	0	4.5352	138420000	8	sp|P62301|RS13_MOUSE	sp|P62301|RS13_MOUSE
7.26620817184448	7.2219614982605	7.33855628967285	7.22347021102905	7.17727661132813	7.28314304351807	7.20205211639404	6.63998651504517	6.78517818450928	6.79043483734131	6	2	2	9.1	4	4	98.661	0	6.1145	142390000	11	sp|P23819|GRIA2_MOUSE	sp|P23819|GRIA2_MOUSE
7.04406929016113	7.04406929016113	6.66639041900635	7.04801416397095	7.16124820709229	7.31090545654297	7.32592582702637	7.15926647186279	7.09366655349731	7.19736337661743	3	3	3	20.4	20.4	20.4	29.26	0	16.971	118790000	15	sp|Q78IK4|MIC27_MOUSE	sp|Q78IK4|MIC27_MOUSE
7.75111722946166	7.90303039550781	7.85453701019287	7.86052370071411	7.78141069412231	6.65203523635864	7.07027101516724	7.81455373764038	7.84438419342041	6.81075525283813	2	2	2	0.9	0.9	0.9	193.01	0	16.784	571160000	7	sp|Q80X19|COEA1_MOUSE	sp|Q80X19|COEA1_MOUSE
9.01249980926514	8.98951244354248	8.99680519104004	9.00565242767333	9.02563381195068	9.01097774505615	9.03622913360596	9.04657363891602	9.05774211883544	9.01118946075439	18	18	17	49.7	49.7	49.7	36.572	0	294.82	9050600000	160	sp|P16125|LDHB_MOUSE	sp|P16125|LDHB_MOUSE
7.44443511962891	7.42871761322021	7.43757629394531	7.4580636024475	7.46918869018555	7.29946374893188	7.33114385604858	7.42424440383911	6.87230968475342	6.79444456100464	5	5	5	37.1	37.1	37.1	26.511	0	38.851	229270000	16	sp|O55135|IF6_MOUSE	sp|O55135|IF6_MOUSE
7.70305061340332	7.66423749923706	7.73238563537598	7.78983449935913	7.74817228317261	7.83256006240845	7.92988872528076	7.70236158370972	8.00808906555176	7.82152652740479	6	6	6	33.2	33.2	33.2	24.205	0	38.018	555870000	26	sp|P62242|RS8_MOUSE	sp|P62242|RS8_MOUSE
6.94650650024414	6.74963092803955	7.11176633834839	6.83028078079224	7.05507230758666	6.89519596099854	7.14755249023438	7.2419695854187	7.27519607543945	7.40167617797852	2	2	2	5.7	5.7	5.7	91.467	0	6.8916	85037000	7	sp|Q61165|SL9A1_MOUSE	sp|Q61165|SL9A1_MOUSE
8.24134731292725	8.14510345458984	8.22141456604004	8.24269008636475	8.20308685302734	8.2178258895874	8.15390586853027	8.12512302398682	8.0717716217041	7.99341869354248	7	7	7	25.3	25.3	25.3	33.466	0	57.564	1350100000	50	sp|P52196|THTR_MOUSE	sp|P52196|THTR_MOUSE
6.76988506317139	6.7113823890686	7.31970977783203	7.23999977111816	7.11849641799927	7.41644096374512	7.44054698944092	7.56012201309204	7.04341697692871	7.48501110076904	3	3	3	22.4	22.4	22.4	28.944	0	15.292	164690000	8	sp|Q8VCL2|SCO2_MOUSE	sp|Q8VCL2|SCO2_MOUSE
8.24521636962891	8.23987483978271	8.25345897674561	8.21640300750732	8.24420261383057	8.24501895904541	8.23787021636963	8.31733226776123	8.33318519592285	8.36030960083008	35	35	35	9.8	9.8	9.8	504.74	0	80.872	1627900000	84	sp|Q91ZX7|LRP1_MOUSE	sp|Q91ZX7|LRP1_MOUSE
8.98555660247803	8.90807151794434	8.87199306488037	8.89282321929932	8.90097808837891	8.87212753295898	8.89816570281982	8.80818367004395	8.74721717834473	8.85148429870605	19	19	19	99.5	99.5	99.5	20.83	0	299.74	6830800000	134	sp|P70296|PEBP1_MOUSE;sp|Q8VIN1|PEBP2_MOUSE	sp|P70296|PEBP1_MOUSE
7.55383443832397	7.68741321563721	7.88015031814575	7.84179735183716	7.77686834335327	7.82810544967651	7.83438253402709	7.92996025085449	7.94112348556519	7.95818614959717	5	5	5	7	7	7	55.872	0	32.641	570400000	30	sp|Q9Z127|LAT1_MOUSE	sp|Q9Z127|LAT1_MOUSE
8.11780166625977	8.16381740570068	8.15908527374268	8.14022541046143	8.11763572692871	8.17263221740723	8.13455963134766	8.35084819793701	8.21945381164551	8.28420543670654	8	8	8	91.8	91.8	91.8	11.042	0	84.574	1282700000	42	sp|Q9WVA2|TIM8A_MOUSE;sp|Q4FZG7|TI8AB_MOUSE	sp|Q9WVA2|TIM8A_MOUSE
7.88403034210205	7.87312269210815	7.85686159133911	7.76876401901245	7.94574403762817	7.71607828140259	7.50657272338867	7.70354080200195	7.55781984329224	6.75329637527466	5	5	5	42.7	42.7	42.7	15.283	0	15.275	524270000	15	sp|Q9CQZ5|NDUA6_MOUSE	sp|Q9CQZ5|NDUA6_MOUSE
7.74517631530762	7.7430157661438	7.88684034347534	7.82367610931396	7.86711359024048	7.64303779602051	7.63188982009888	7.71885013580322	7.73899459838867	7.81407451629639	5	5	5	13.8	13.8	13.8	43.096	0	10.971	533750000	19	sp|Q62465|VAT1_MOUSE	sp|Q62465|VAT1_MOUSE
8.0114860534668	7.72229671478271	7.93660402297974	8.02608394622803	8.05030250549316	7.76528120040894	7.8400182723999	7.89163208007813	7.75199460983276	7.7109546661377	5	5	5	32	32	32	19.784	0	27.515	775290000	36	sp|Q9CXZ1|NDUS4_MOUSE	sp|Q9CXZ1|NDUS4_MOUSE
7.61134099960327	7.48614692687988	7.46166372299194	7.37169551849365	7.53297090530396	7.16488790512084	6.68929195404053	7.64120626449584	7.03696727752686	7.11118221282958	6	6	6	25.5	25.5	25.5	55.249	0	35.412	225360000	9	sp|Q99LF4|RTCB_MOUSE	sp|Q99LF4|RTCB_MOUSE
8.85683155059814	8.85409927368164	8.89729690551758	8.88251304626465	8.88106536865234	9.02333450317383	9.00298595428467	8.91412639617919	8.94262313842773	8.85401439666748	21	21	14	67.3	67.3	47.3	24.97	0	323.31	7199000000	189	sp|P63011|RAB3A_MOUSE;sp|Q9CZT8|RAB3B_MOUSE	sp|P63011|RAB3A_MOUSE
6.55064249038696	6.86656284332275	7.19016361236572	6.70171451568604	6.39428472518921	7.19091987609863	6.98453807830811	7.33519697189331	6.81513500213623	7.64407396316528	4	4	4	32.8	32.8	32.8	21.881	0	7.4526	103340000	3	sp|P51410|RL9_MOUSE	sp|P51410|RL9_MOUSE
8.08944606781006	8.09482002258301	8.12077140808105	8.06840896606445	8.12642383575439	8.02234554290771	8.00911045074463	8.01874256134033	8.10469150543213	8.0880298614502	8	8	8	35.6	35.6	35.6	24.423	0	29.355	1053700000	44	sp|P62827|RAN_MOUSE;sp|Q61820|RANT_MOUSE	sp|P62827|RAN_MOUSE
8.28025913238525	8.25029754638672	8.29979038238525	8.27283954620361	8.26693725585938	8.27039909362792	8.30820178985596	8.41013622283936	8.31164836883544	8.36248207092285	10	10	10	49.5	49.5	49.5	31.293	0	122.98	1628600000	59	sp|P57776|EF1D_MOUSE	sp|P57776|EF1D_MOUSE
7.39194011688232	7.42083024978638	7.33049488067627	7.43525505065917	7.33631944656372	7.35801124572754	7.12430858612061	7.27037620544434	7.33108282089233	7.30403804779053	3	3	3	15.3	15.3	15.3	34.46	0	12.002	194180000	15	sp|Q9DCT1|AKCL2_MOUSE	sp|Q9DCT1|AKCL2_MOUSE
8.22525787353516	8.21170806884766	8.14510345458984	8.35447311401367	8.11737060546875	8.39927577972412	8.31729030609131	8.43571662902832	8.18650436401367	8.41166973114014	2	2	2	27.3	27.3	27.3	15.515	0	18.041	1669700000	21	sp|Q3UIU2|NDUB6_MOUSE	sp|Q3UIU2|NDUB6_MOUSE
7.34686136245728	7.39289045333862	7.37785243988037	7.25743865966797	7.40165901184082	7.39558839797974	7.46082258224487	7.54045438766479	7.42623472213745	7.76652431488037	5	5	5	9.4	9.4	9.4	115.42	0	12.317	221810000	8	sp|Q8CFI0|NED4L_MOUSE	sp|Q8CFI0|NED4L_MOUSE
7.58680105209351	7.63016319274902	7.77410078048706	7.68929100036621	7.52442216873169	7.71275091171265	7.68652009963989	7.77900457382202	7.76565361022949	7.89734649658203	4	4	4	23.7	23.7	23.7	17.695	0	11.241	411330000	14	sp|P62751|RL23A_MOUSE	sp|P62751|RL23A_MOUSE
7.76569843292236	7.78203535079956	7.77889633178711	7.6212592124939	7.6836142539978	7.65945053100586	7.83399438858032	6.78017663955688	6.68303966522217	7.00191116333008	9	9	9	32.1	32.1	32.1	46.674	0	36.093	436330000	24	sp|O88844|IDHC_MOUSE	sp|O88844|IDHC_MOUSE
7.20169734954833	7.11297369003296	7.18252897262573	7.15109395980834	7.14288997650146	7.12765550613403	7.1874361038208	7.3905463218689	7.33565855026245	7.40301752090454	3	3	3	3.7	3.7	3.7	135.17	0	6.1306	135230000	15	sp|Q80VC9|CAMP3_MOUSE	sp|Q80VC9|CAMP3_MOUSE
7.68533849716187	7.65964031219482	7.77643251419067	7.78745317459106	7.76808261871338	7.76159715652466	7.76967287063599	7.82921361923218	7.92800664901733	8.01949024200439	6	5	5	37.2	32.6	32.6	23.707	0	45.384	528220000	34	sp|P61021|RAB5B_MOUSE	sp|P61021|RAB5B_MOUSE
7.49536371231079	7.5542950630188	7.60552072525024	7.5182638168335	7.5502405166626	7.55488872528076	7.52602910995483	7.06823205947875	6.74320697784424	7.09384250640869	8	8	8	9.3	9.3	9.3	176.43	0	26.247	270260000	12	sp|Q6P5E4|UGGG1_MOUSE	sp|Q6P5E4|UGGG1_MOUSE
7.6427116394043	7.63565444946289	7.59626722335815	7.71619558334351	7.6867880821228	7.32380867004395	7.27792978286743	7.42917060852051	7.27774667739868	7.81228494644165	11	11	11	39.5	39.5	39.5	35.866	0	28.809	354810000	28	sp|P08226|APOE_MOUSE	sp|P08226|APOE_MOUSE
7.1699390411377	7.14525842666625	7.06926107406616	7.03606986999512	7.14961957931519	7.08425426483154	7.23992490768433	7.56389617919922	7.26102495193481	7.35028696060181	5	5	5	17	17	17	26.51	0	14.025	153570000	20	sp|Q9CXW3|CYBP_MOUSE	sp|Q9CXW3|CYBP_MOUSE
9.28632164001465	9.29176807403564	9.35470390319824	9.30246067047119	9.32128810882568	9.39066982269287	9.35810661315917	9.34441184997559	9.39148235321044	9.30278491973876	104	104	103	44.9	44.9	44.4	274.22	0	323.31	18663000000	631	sp|Q62261|SPTB2_MOUSE	sp|Q62261|SPTB2_MOUSE
8.04493141174316	7.95443058013916	7.97939825057983	8.04933452606201	8.04182720184326	8.05583667755126	8.0322961807251	8.04801464080811	8.10619068145751	8.11390972137451	9	9	9	10.7	10.7	10.7	119.73	0	73.274	923190000	63	sp|Q91V92|ACLY_MOUSE	sp|Q91V92|ACLY_MOUSE
9.10229682922363	9.132643699646	9.14931106567383	9.12142848968506	9.1347188949585	9.18298530578613	9.17344856262207	9.15244102478027	9.19501399993896	9.1154441833496	41	41	41	53.6	53.6	53.6	82.613	0	323.31	12533000000	306	sp|P46460|NSF_MOUSE	sp|P46460|NSF_MOUSE
7.79868507385254	7.83246421813965	7.88229703903198	7.73638868331909	7.68800115585327	7.82445764541625	7.80432367324829	7.94902372360229	7.92732429504395	7.96530532836914	12	12	12	16.9	16.9	16.9	113.22	0	53.344	604620000	36	sp|Q61330|CNTN2_MOUSE	sp|Q61330|CNTN2_MOUSE
7.79744052886963	7.96798753738403	7.80672931671143	7.83616590499878	7.82463359832764	7.83504343032837	7.97417545318604	8.00612354278564	7.90984487533569	8.04719734191895	9	9	9	15	15	15	105.11	0	31.64	695990000	24	sp|O70589|CSKP_MOUSE	sp|O70589|CSKP_MOUSE
8.7029390335083	8.64316654205322	8.59420490264893	8.53965282440186	8.57950878143311	8.72223854064941	8.67074680328369	8.70096302032471	8.61747169494629	8.7767448425293	18	18	18	55.8	55.8	55.8	26.157	0	153.68	3500800000	93	sp|P50518|VATE1_MOUSE;sp|Q9D593|VATE2_MOUSE	sp|P50518|VATE1_MOUSE
7.71408653259277	7.79845714569092	7.74309396743774	7.76379489898682	7.80125284194946	7.77596712112427	7.69408702850342	7.59713554382324	7.71552705764771	7.66254043579102	8	8	8	19.2	19.2	19.2	54.936	0	22.529	494260000	28	sp|Q8BH44|COR2B_MOUSE	sp|Q8BH44|COR2B_MOUSE
7.6742639541626	7.75818490982056	7.89033174514771	7.87606191635132	7.7114782333374	7.91191911697388	7.9502477645874	7.84774541854858	7.89778089523315	7.83698225021362	10	10	10	29	29	29	63.691	0	61.127	618780000	39	sp|Q8BMK4|CKAP4_MOUSE	sp|Q8BMK4|CKAP4_MOUSE
8.12920665740967	8.12590408325195	8.10400867462158	8.12736415863037	8.17114162445068	8.01021480560303	7.98446416854858	7.91425848007202	7.97039794921875	8.2086296081543	5	5	5	34.4	34.4	34.4	26.411	0	46.093	1089600000	32	sp|Q9Z2U1|PSA5_MOUSE	sp|Q9Z2U1|PSA5_MOUSE
7.89922952651978	7.8506646156311	7.71979522705078	7.93310260772705	7.93638324737549	7.82623052597046	7.81430768966675	7.72936725616455	7.68888235092163	7.75260925292969	6	6	6	73.2	73.2	73.2	12.473	0	42.44	624230000	25	sp|P83940|ELOC_MOUSE	sp|P83940|ELOC_MOUSE
8.46720886230469	8.5070457458496	8.469895362854	8.5378942489624	8.59193229675292	8.50086784362792	8.50230407714844	8.39109420776367	8.39764499664307	8.33063697814941	14	14	14	40.2	40.2	40.2	36.154	0	246.51	2874200000	87	sp|Q9WUM5|SUCA_MOUSE	sp|Q9WUM5|SUCA_MOUSE
7.52966117858887	7.38751459121704	7.3604040145874	7.39887714385986	7.40084886550903	7.43480825424194	7.2712607383728	7.24144697189331	7.35422372817993	7.15359973907471	6	6	6	14.8	14.8	14.8	50.618	0	17.73	205300000	15	sp|Q8BGN3|ENPP6_MOUSE	sp|Q8BGN3|ENPP6_MOUSE
8.88089370727539	8.82404804229736	8.84674549102783	8.91649627685547	8.84777641296387	8.87387847900391	8.82797622680664	8.77593803405762	8.7703218460083	8.79049587249756	14	14	14	52.1	52.1	52.1	23.363	0	88.155	5989300000	96	sp|Q9DB20|ATPO_MOUSE	sp|Q9DB20|ATPO_MOUSE
7.48418569564819	7.50973987579346	7.70386695861816	7.55202293395996	7.50230407714844	7.58774471282958	7.56783771514893	6.88358116149902	6.98051166534424	6.94710206985474	1	1	1	3.9	3.9	3.9	42.125	0	13.67	301360000	7	sp|Q8VHL0|UT1_MOUSE	sp|Q8VHL0|UT1_MOUSE
7.9137396812439	7.92885160446166	7.86544752120972	7.86125373840332	7.76241588592529	7.99394750595093	7.97858238220215	7.94128799438477	8.02563381195068	7.85067081451416	9	9	9	6.9	6.9	6.9	133.21	0	21.361	690190000	34	sp|P97772|GRM1_MOUSE	sp|P97772|GRM1_MOUSE
6.99103116989136	7.01042699813843	6.61197805404663	7.04170846939087	6.99789714813232	7.11203479766846	7.3218469619751	7.32707262039185	6.89188718795776	7.25454807281494	2	2	2	3.8	3.8	3.8	56.639	0	5.246	105460000	12	sp|P70205|PACR_MOUSE	sp|P70205|PACR_MOUSE
8.13937568664551	8.17289447784424	7.94450235366821	8.36208629608154	8.44966316223145	8.45898532867432	8.41168689727783	8.33386993408203	8.46974849700928	8.39894676208496	9	9	7	60.4	60.4	52.3	21.834	0	99.457	1985100000	51	sp|O88952|LIN7C_MOUSE	sp|O88952|LIN7C_MOUSE
6.59553956985474	7.26876497268677	6.55997514724731	7.19708728790283	7.26382541656494	7.27311706542969	7.26979303359985	7.44390439987183	7.3545503616333	7.36172771453857	3	3	3	22	22	22	20.978	0	8.6049	150500000	9	sp|Q9Z0Y1|DCTN3_MOUSE	sp|Q9Z0Y1|DCTN3_MOUSE
8.73380661010742	8.7959566116333	8.70929527282715	8.79303550720215	8.85484027862549	8.78412532806396	8.80583381652832	8.8678092956543	8.93285369873047	8.93331050872803	13	13	13	33.1	33.1	33.1	46.325	0	128.07	5528500000	151	sp|Q9CZC8|SCRN1_MOUSE	sp|Q9CZC8|SCRN1_MOUSE
7.36059331893921	7.37092018127441	7.42203140258789	7.36904859542847	7.37434482574463	7.35345458984375	7.41863250732422	7.54530715942383	7.47339916229248	7.61064958572388	5	5	5	16.5	16.5	16.5	60.545	0	15.521	220400000	10	sp|Q62523|ZYX_MOUSE	sp|Q62523|ZYX_MOUSE
7.36393165588379	7.13716411590576	7.19846487045288	7.234694480896	7.21737861633301	7.14448070526123	7.12192058563232	6.74899673461914	7.0896577835083	7.13846063613892	2	2	2	12.4	12.4	12.4	23.689	0	6.7576	133150000	14	sp|Q9JL62|GLTP_MOUSE	sp|Q9JL62|GLTP_MOUSE
7.71170616149902	7.73443174362183	7.69659233093262	7.70291280746459	7.74982118606567	7.56940889358521	7.42652750015259	6.73873138427734	7.51257753372192	7.60863304138184	9	9	9	23.1	23.1	23.1	46.318	0	24.748	388590000	21	sp|Q8R0A7|K0513_MOUSE	sp|Q8R0A7|K0513_MOUSE
7.56174516677856	7.5061936378479	7.56930351257324	7.49143171310425	7.5173807144165	7.39989852905273	7.47341394424438	7.50943088531494	7.48267364501953	7.25211763381958	6	6	6	40.1	40.1	40.1	20.486	0	34.735	283090000	15	sp|Q9WUL7|ARL3_MOUSE	sp|Q9WUL7|ARL3_MOUSE
7.7265477180481	7.77109479904175	7.7898907661438	7.81736707687378	7.86039781570435	8.08300113677979	7.95638465881348	7.8407769203186	7.85097074508666	7.81804084777832	8	8	8	62.5	62.5	62.5	7.9972	0	50.086	630610000	46	sp|Q9DAS9|GBG12_MOUSE	sp|Q9DAS9|GBG12_MOUSE
7.31615924835205	7.37717866897583	7.39278507232666	7.39112949371338	7.43941164016724	7.3057165145874	7.23756885528564	7.2145791053772	7.26700735092163	6.73166608810425	4	4	4	11.9	11.9	11.9	47.153	0	48.821	190930000	14	sp|Q9D8E6|RL4_MOUSE	sp|Q9D8E6|RL4_MOUSE
8.70612049102783	8.66575908660889	8.75715255737305	8.82882690429688	8.8107566833496	8.89419460296631	8.91554737091064	8.85836315155029	8.83077430725098	8.73754215240479	45	45	45	54.3	54.3	54.3	83.899	0	323.31	5745500000	239	sp|Q8CAQ8|MIC60_MOUSE	sp|Q8CAQ8|MIC60_MOUSE
8.28838348388672	8.33815765380859	8.2828483581543	8.2730016708374	8.28126049041748	8.21208095550537	8.14684104919434	8.06453323364258	8.23471927642822	8.32395267486572	24	24	24	36	36	36	103.32	0	138.18	1625900000	70	sp|Q11011|PSA_MOUSE	sp|Q11011|PSA_MOUSE
8.97440147399902	8.95838737487792	8.90931510925292	8.97752666473389	9.00212287902832	8.87560558319092	8.94884300231934	8.94135284423828	8.86802101135254	8.93852996826172	19	19	19	65.8	65.8	65.8	40.789	0	323.31	7768500000	155	sp|Q9QYG0|NDRG2_MOUSE	sp|Q9QYG0|NDRG2_MOUSE
8.84201622009277	8.83879280090332	8.91149806976318	8.86289405822754	8.8993444442749	8.7690372467041	8.80048370361328	8.90588188171387	8.77571964263916	8.79469680786133	32	32	32	44	44	44	73.46	0	323.31	6480400000	222	sp|P38647|GRP75_MOUSE	sp|P38647|GRP75_MOUSE
9.03774547576904	9.01940727233887	8.96261596679688	9.05720996856689	9.08611011505126	9.02559280395508	8.99321174621582	8.98999214172363	8.89701080322266	8.88453483581542	25	25	25	51.9	51.9	51.9	54.272	0	323.31	9213000000	227	sp|O08749|DLDH_MOUSE	sp|O08749|DLDH_MOUSE
8.34331035614014	8.31126594543457	8.48437118530273	8.46649646759033	8.35898113250732	8.64929580688477	8.57302284240723	8.53493976593018	8.4822301864624	8.35898113250732	11	11	11	62	62	62	15.081	0	53.104	2444000000	62	sp|Q9CQC7|NDUB4_MOUSE	sp|Q9CQC7|NDUB4_MOUSE
8.19614887237549	8.3438024520874	8.12185478210449	8.22739791870117	7.65494632720947	8.03414726257324	7.30593156814575	7.83243846893311	7.94812440872192	7.18289947509766	8	8	8	86.4	86.4	86.4	13.077	0	71.599	981180000	44	sp|O35215|DOPD_MOUSE	sp|O35215|DOPD_MOUSE
7.54883146286011	7.63349866867065	7.79844331741333	7.61691617965698	7.66754627227783	7.53729009628296	7.51736736297607	7.51681280136108	7.53350496292114	7.04074668884277	11	11	11	26.3	26.3	26.3	49.899	0	29.589	376170000	15	sp|P03995|GFAP_MOUSE	sp|P03995|GFAP_MOUSE
7.38334846496582	7.41492319107056	7.43816232681274	7.34346771240234	7.41192245483398	7.26280689239502	7.35979747772217	7.39529132843018	6.89597988128662	7.06076240539551	2	2	2	15.1	15.1	15.1	35.334	0	23.411	199940000	13	sp|Q9CZR8|EFTS_MOUSE	sp|Q9CZR8|EFTS_MOUSE
7.29510498046875	7.33609914779663	7.290123462677	7.35562372207642	7.44560432434082	7.34032487869263	7.39592027664185	6.8960862159729	6.91179275512695	7.00457859039307	5	5	5	18.7	18.7	18.7	42.256	0	21.145	172340000	14	sp|Q8BVQ5|PPME1_MOUSE	sp|Q8BVQ5|PPME1_MOUSE
6.34651470184326	6.88737535476685	6.8973331451416	6.99246788024902	6.62863540649414	6.80310726165771	6.77400922775269	7.36999464035034	7.35721063613892	7.46194839477539	2	2	2	4	4	4	35.593	0	5.22	75889000	5	sp|Q9QYI5|DNJB2_MOUSE	sp|Q9QYI5|DNJB2_MOUSE
8.67628192901611	8.69372653961182	8.64960765838623	8.81844997406006	8.77715110778809	8.88266086578369	8.87497997283936	8.76943683624268	8.80647850036621	8.73546314239501	16	16	16	18.5	18.5	18.5	82.646	0	87.598	5284100000	110	sp|Q9JIS5|SV2A_MOUSE	sp|Q9JIS5|SV2A_MOUSE
7.31995916366577	7.365656375885	7.03007316589355	7.38868713378906	7.30000829696655	7.39276742935181	7.35975980758666	7.41904640197754	7.44474744796753	7.53677320480347	2	2	2	11.2	11.2	11.2	26.31	0	4.9441	179480000	9	sp|Q9EP72|EMC7_MOUSE	sp|Q9EP72|EMC7_MOUSE
8.09335136413574	8.14116764068604	8.07342529296875	8.02354049682617	8.01874256134033	8.12616348266602	8.20536708831787	8.42509365081787	8.12949657440186	8.76769733428955	9	9	9	24.7	24.7	24.7	25.604	0	54.792	1465600000	41	sp|O08585|CLCA_MOUSE	sp|O08585|CLCA_MOUSE
7.16378736495972	6.62906217575073	7.20002937316895	6.91554737091064	7.08749723434448	7.12185525894165	7.15980768203735	7.23032140731812	7.29898405075073	7.40010595321655	4	4	4	4.2	4.2	4.2	161.93	0	10.361	116830000	9	sp|P23116|EIF3A_MOUSE	sp|P23116|EIF3A_MOUSE
7.41185522079468	7.42010450363159	7.41050720214844	7.38847398757935	7.34742736816406	7.37399625778198	7.30061721801758	7.34729099273682	6.84859848022461	6.96547031402588	3	3	3	26.3	26.3	26.3	21.067	0	15.361	208670000	6	sp|Q9R257|HEBP1_MOUSE	sp|Q9R257|HEBP1_MOUSE
7.24072408676147	7.23200464248657	7.18304204940796	7.31437301635742	7.32347917556763	7.336359500885	7.38696241378784	7.25916385650635	7.3158655166626	7.34625339508057	3	3	3	6.3	6.3	6.3	34.357	0	5.5819	169270000	11	sp|Q9CVB6|ARPC2_MOUSE	sp|Q9CVB6|ARPC2_MOUSE
6.51782274246216	6.89029788970947	6.42996215820313	6.43345355987549	6.8458948135376	6.79912662506104	6.66654014587402	7.13934373855591	7.16405534744263	6.81935358047485	4	2	2	3.1	1.5	1.5	193.78	0.0019093	2.8631	74614000	7	sp|Q4KUS2|UN13A_MOUSE	sp|Q4KUS2|UN13A_MOUSE
8.34953022003174	8.36591815948486	8.36310386657715	8.36250114440917	8.35941791534424	8.36651611328125	8.45437240600585	8.4581995010376	8.3968620300293	8.66374778747559	12	12	12	46	46	46	29.367	0	39.33	2136000000	46	sp|Q9CR68|UCRI_MOUSE	sp|Q9CR68|UCRI_MOUSE
7.42355728149414	7.41433811187744	7.38316869735718	7.40682983398438	6.74983596801758	6.90078926086426	7.31487798690796	6.47520351409912	6.74775171279907	6.96650266647339	6	6	6	22.1	22.1	22.1	49.816	0	8.9531	199580000	6	sp|Q91VI7|RINI_MOUSE	sp|Q91VI7|RINI_MOUSE
8.00646591186523	8.01481437683105	8.22245597839355	8.07787609100342	7.98162841796875	8.21471118927001	8.14213943481445	8.18794345855713	8.22502517700195	8.07051849365234	12	12	12	37.3	37.3	37.3	35.649	0	60.511	1129300000	53	sp|Q99JR1|SFXN1_MOUSE	sp|Q99JR1|SFXN1_MOUSE
8.1539363861084	8.19948101043701	8.28355026245117	8.2033863067627	8.21423435211182	8.19061183929443	8.24172115325928	8.34466743469238	8.37506008148193	8.31466770172119	8	8	8	52.1	52.1	52.1	21.78	0	84.253	1442100000	75	sp|Q60829|PPR1B_MOUSE	sp|Q60829|PPR1B_MOUSE
7.57061290740967	7.55555391311646	7.71608686447144	7.50563812255859	7.48132801055908	7.67268896102905	7.60205984115601	7.69568300247192	7.75662088394165	7.61492872238159	8	8	8	13.8	13.8	13.8	124.63	0	37.65	363630000	23	sp|O08532|CA2D1_MOUSE	sp|O08532|CA2D1_MOUSE
7.89792919158936	7.72339820861816	7.94463062286377	7.78123092651367	7.77031421661377	7.92979192733765	7.87296581268311	7.95474910736083	7.88783645629883	7.9293065071106	13	13	13	35.6	35.6	35.6	59.601	0	57.346	664690000	36	sp|Q64133|AOFA_MOUSE	sp|Q64133|AOFA_MOUSE
7.61739873886108	7.65696001052856	7.59378433227539	7.5816650390625	7.5581202507019	7.48895931243896	7.53237199783325	7.32656097412109	7.42293453216553	6.74053239822388	5	5	5	14.4	14.4	14.4	22.591	0	14.15	297730000	14	sp|Q6ZWN5|RS9_MOUSE	sp|Q6ZWN5|RS9_MOUSE
7.19007968902588	7.18210077285767	7.30364942550659	7.19750118255615	7.22737264633179	7.1995906829834	7.1202449798584	7.19851970672607	6.78425312042236	6.9183177947998	7	6	6	9.2	8.2	8.2	105.73	0	19.429	137610000	13	sp|Q3V3R1|C1TM_MOUSE	sp|Q3V3R1|C1TM_MOUSE
7.92941379547119	7.9305567741394	7.98836708068848	8.0139741897583	7.89796209335327	8.08400440216064	8.01824283599854	8.06069755554199	8.05342388153076	7.91642236709595	3	3	3	16.2	16.2	16.2	24.561	0	16.7	851270000	31	sp|Q8R191|SNG3_MOUSE	sp|Q8R191|SNG3_MOUSE
7.54826641082764	7.55909252166748	7.57096290588379	7.55619382858276	7.57393884658813	6.71683406829833	7.64212799072266	6.84477615356445	7.62232780456542	6.95751953125	3	3	3	31.2	31.2	31.2	14.759	0	14.003	261500000	10	sp|P67984|RL22_MOUSE	sp|P67984|RL22_MOUSE
7.24748229980469	7.22063112258911	7.3253927230835	7.37189865112305	6.57465076446533	7.34159278869629	7.39873838424683	7.47758436203003	7.53633117675781	7.52628755569458	5	5	5	3.8	3.8	3.8	267.64	0	17.796	183940000	11	sp|P97445|CAC1A_MOUSE	sp|P97445|CAC1A_MOUSE
7.32645893096924	7.32752227783203	7.34781789779663	7.33767890930176	7.53092908859253	7.36027145385742	7.44708061218262	7.51257753372192	7.52917337417603	7.58319854736328	6	6	6	9.8	9.8	9.8	99.307	0	23.119	241580000	33	sp|Q60902|EP15R_MOUSE	sp|Q60902|EP15R_MOUSE
9.15709400177001	9.12123107910156	9.09110355377197	9.13868141174316	9.13950157165527	9.15469741821289	9.06408309936523	9.07250690460205	9.03690814971924	9.08873844146729	30	30	20	47	47	36	58.951	0	280.31	11687000000	204	sp|Q80SW1|SAHH2_MOUSE	sp|Q80SW1|SAHH2_MOUSE
7.56657886505127	7.5942268371582	7.54457664489746	7.67267036437988	7.65551280975342	7.44633531570435	7.47738170623779	7.41343402862549	7.46630382537842	6.72343063354492	5	5	5	27.4	27.4	27.4	28.721	0	26.573	328410000	12	sp|Q9DCC4|P5CR3_MOUSE	sp|Q9DCC4|P5CR3_MOUSE
6.84954833984375	6.87412786483765	6.81017208099365	6.84399223327637	6.81881284713745	6.85454273223877	6.81895780563354	7.00554132461548	7.05939865112305	6.92949962615967	3	3	3	3.3	3.3	3.3	79.83	0	5.5815	57011000	15	sp|Q5U3K5|RABL6_MOUSE	sp|Q5U3K5|RABL6_MOUSE
7.36017656326294	7.38744306564331	7.58448934555054	7.41143465042114	7.36683368682861	7.40224409103394	7.53506612777709	7.67389583587646	7.56268548965454	7.54591274261475	7	7	7	16	16	16	69.552	0	13.862	256260000	20	sp|Q8R361|RFIP5_MOUSE	sp|Q8R361|RFIP5_MOUSE
7.46747493743896	7.3958854675293	7.57067155838013	7.43491983413696	7.46146869659424	7.35753488540649	7.42909002304077	7.42496347427368	7.40859603881836	7.38635635375977	7	5	5	16.5	13.5	13.5	71.543	0	61.399	244900000	14	sp|Q7M6Y3|PICAL_MOUSE	sp|Q7M6Y3|PICAL_MOUSE
7.70667505264282	7.71950531005859	7.68366813659667	7.62987852096558	7.60107088088989	7.57067155838013	6.36832523345947	6.82483196258545	7.77125644683838	7.22414302825928	10	10	9	40.7	40.7	36.4	18.757	0	26.637	397360000	18	sp|O70492|SNX3_MOUSE	sp|O70492|SNX3_MOUSE
7.49905443191528	7.67139482498169	6.64475965499878	7.38235950469971	7.60608005523682	7.46110820770264	6.63888788223267	6.5333399772644	6.58207035064697	7.00481939315796	1	1	1	5.2	5.2	5.2	36.023	0	6.9471	208230000	2	sp|P10518|HEM2_MOUSE	sp|P10518|HEM2_MOUSE
8.31716442108154	8.33296298980713	8.22411823272705	8.28107929229736	8.38356399536133	8.29223346710205	8.24929618835449	8.23129081726074	8.25379848480225	8.20943450927734	17	17	17	39	39	39	62.581	0	147.51	1798200000	64	sp|Q60864|STIP1_MOUSE	sp|Q60864|STIP1_MOUSE
7.24022483825684	7.39111185073853	7.46996927261353	7.35395479202271	7.27526521682739	7.41803598403931	7.51204347610474	7.52631330490112	7.38300704956055	7.88537836074829	3	3	3	24.3	24.3	24.3	16.292	0	27.801	275250000	29	sp|Q80Y14|GLRX5_MOUSE	sp|Q80Y14|GLRX5_MOUSE
8.44898414611816	8.4293966293335	8.51910591125488	8.48380088806152	8.48171520233154	8.4953498840332	8.46842098236083	8.52854347229004	8.57723903656006	8.64121627807617	21	21	19	27.6	27.6	26	103.34	0	91.181	2790800000	111	sp|Q9WV92|E41L3_MOUSE	sp|Q9WV92|E41L3_MOUSE
7.76064109802246	7.727126121521	7.72392320632935	7.75942611694336	7.83791637420654	7.70880317687988	7.87117576599121	7.84691190719604	7.89105224609375	7.90158891677856	11	11	11	37.9	37.9	37.9	24.936	0	93.526	574150000	44	sp|Q9D8B3|CHM4B_MOUSE	sp|Q9D8B3|CHM4B_MOUSE
9.03514957427979	8.98073482513428	9.04551887512207	9.0293025970459	8.96692085266113	9.02296447753906	9.05846405029297	9.10342693328857	9.09743118286133	9.01669883728027	42	42	42	73.8	73.8	73.8	47.123	0	323.31	9584100000	265	sp|P16330|CN37_MOUSE	sp|P16330|CN37_MOUSE
7.00669479370117	7.10903835296631	7.27056217193604	6.94812917709351	6.81155490875244	7.21887683868408	7.28753280639648	7.33941173553467	7.33891439437866	6.98424673080444	5	5	5	5.5	5.5	5.5	163.16	0	12.043	126320000	6	sp|P97798|NEO1_MOUSE	sp|P97798|NEO1_MOUSE
7.60018873214722	7.44054698944092	7.52142572402954	7.45910596847534	7.51220417022705	7.38826131820679	7.48412895202637	7.4812273979187	7.436607837677	7.30601739883423	5	5	5	29.6	29.6	29.6	17.718	0	37.976	280240000	24	sp|P62270|RS18_MOUSE	sp|P62270|RS18_MOUSE
7.34395980834961	7.50850296020508	7.43522310256958	7.40284585952759	7.39197540283203	7.4520320892334	7.47023391723633	7.45712471008301	7.48078298568726	7.53067350387573	5	5	4	17.5	17.5	14.4	42.432	0	21.104	211440000	12	sp|P49443|PPM1A_MOUSE	sp|P49443|PPM1A_MOUSE
6.97115993499756	6.4822883605957	6.68569850921631	6.38875102996826	7.25251340866089	7.28053283691406	6.69442987442017	7.44111347198486	7.18388271331787	7.21290254592896	2	2	2	0.5	0.5	0.5	339.51	0	5.7267	90488000	9	sp|Q52KR3|PRUN2_MOUSE	sp|Q52KR3|PRUN2_MOUSE
7.05438327789307	7.01506614685059	7.18221473693848	7.03866004943848	7.02579736709595	7.19448661804199	7.13668870925903	7.04206323623657	7.16369771957397	7.19669532775879	5	5	3	8.9	8.9	5.4	60.644	0	7.6829	104360000	16	sp|P05480|SRC_MOUSE;sp|Q62270|SRMS_MOUSE;sp|Q922K9|FRK_MOUSE;sp|P16056|MET_MOUSE	sp|P05480|SRC_MOUSE
8.98103427886963	8.92599773406982	8.9302453994751	9.01711654663085	9.02358150482178	8.9477424621582	8.89803409576416	8.95918941497803	8.93309783935547	8.83548736572266	26	26	18	59.9	59.9	47.8	49.812	0	323.31	7681700000	184	sp|Q8CHH9|SEPT8_MOUSE	sp|Q8CHH9|SEPT8_MOUSE
8.08185100555419	8.09156131744385	8.0222225189209	8.07492637634277	8.09905910491943	8.0218505859375	8.07419490814208	8.0691499710083	7.95644235610962	7.95292806625366	14	14	14	38.1	38.1	38.1	59.623	0	56.304	1024800000	44	sp|P80316|TCPE_MOUSE	sp|P80316|TCPE_MOUSE
7.36505699157715	7.60656404495239	6.67757034301758	7.39049339294434	7.49884796142578	7.54343461990356	7.70262002944946	7.66479253768921	7.57226753234863	7.72476720809937	10	10	10	14.8	14.8	14.8	95.814	0	26.326	295130000	31	sp|Q61361|PGCB_MOUSE	sp|Q61361|PGCB_MOUSE
6.99311447143555	6.99737787246704	7.11055612564087	7.00608062744141	7.02436256408691	6.9105339050293	6.73608207702637	6.87652397155762	7.11899518966675	6.81101655960083	3	3	3	7.7	7.7	7.7	53.246	0	15.565	82958000	7	sp|P53395|ODB2_MOUSE	sp|P53395|ODB2_MOUSE
7.52401924133301	7.54152917861938	7.50092220306396	7.45038747787476	7.67328834533691	7.41955947875977	7.27147006988525	6.88963985443115	7.53308534622192	7.40512418746948	8	8	8	10.6	10.6	10.6	141.37	0	27.349	277320000	11	sp|Q3V3V9|CARL2_MOUSE	sp|Q3V3V9|CARL2_MOUSE
6.63433456420898	7.35403156280518	7.41796970367432	6.55354595184326	7.37278318405151	7.3862133026123	7.44274616241455	7.50365447998047	7.46587324142456	7.46689748764038	3	3	3	4.8	4.8	4.8	98.47	0	31.92	188610000	7	sp|P42567|EPS15_MOUSE	sp|P42567|EPS15_MOUSE
6.98453760147095	6.9097237586975	6.75096082687378	7.1685585975647	6.68784427642822	6.56669759750366	7.34787607192993	7.54640674591064	7.55661582946777	8.14063358306885	2	1	1	3.9	2.2	2.2	61.174	0	8.7178	224650000	11	sp|Q8BH64|EHD2_MOUSE	sp|Q8BH64|EHD2_MOUSE
8.53898811340332	8.59997081756592	8.51499938964844	8.55858898162842	8.60710144042969	8.48932552337646	8.49050617218018	8.42613697052001	8.59214305877686	8.50478363037109	20	20	20	45.1	45.1	45.1	64.4	0	130.89	3134400000	107	sp|O88910|MPP3_MOUSE	sp|O88910|MPP3_MOUSE
7.2348461151123	7.20749950408936	7.32643842697144	7.24516725540161	7.2225604057312	7.27123737335205	7.29939842224121	7.36246347427368	7.24932050704956	7.35873413085938	2	2	2	7.3	7.3	7.3	54.735	0	14.052	156210000	6	sp|Q99J39|DCMC_MOUSE	sp|Q99J39|DCMC_MOUSE
7.62456035614014	7.57607650756836	7.56589508056641	7.46477270126343	7.62675094604492	7.62741708755493	7.66731262207031	7.65610790252686	7.61504459381104	7.60542345046997	8	8	8	20.6	20.6	20.6	59.262	0	11.953	337380000	18	sp|Q00612|G6PD1_MOUSE	sp|Q00612|G6PD1_MOUSE
7.01968574523926	6.47334051132202	8.07736778259277	8.14072799682617	8.04828643798828	8.20033073425292	8.17831516265869	8.21913909912109	8.23014259338379	8.29325199127197	1	1	1	8.6	8.6	8.6	11.967	0.00096665	3.0109	1120700000	13	sp|Q9CPU2|NDUB2_MOUSE	sp|Q9CPU2|NDUB2_MOUSE
7.65580081939697	7.72822380065917	7.7478232383728	7.75244045257568	7.71568584442139	7.68379402160645	7.77227783203125	7.81754541397095	7.80177402496338	7.85724782943726	10	10	10	8.6	8.6	8.6	194.29	0	30.96	466480000	35	sp|Q9Z0R4|ITSN1_MOUSE;CON__ENSEMBL:ENSBTAP00000001528	sp|Q9Z0R4|ITSN1_MOUSE
6.42678213119507	7.26071500778198	7.19865703582764	6.71011495590209	6.74532508850098	7.42693376541138	7.25827789306641	7.12440633773804	7.40115928649902	6.92677354812622	4	4	4	9.1	9.1	9.1	62.907	0	14.392	186650000	8	sp|Q8VCM8|NCLN_MOUSE	sp|Q8VCM8|NCLN_MOUSE
7.85651159286499	7.81667184829712	7.79218149185181	7.80398941040039	7.71330547332764	7.77360343933105	7.82599687576294	7.95413637161255	7.91344308853149	7.91139221191406	4	4	4	7.9	7.9	7.9	97.503	0	13.018	564150000	18	sp|Q4V9Z5|SE6L2_MOUSE	sp|Q4V9Z5|SE6L2_MOUSE
7.59946823120117	7.65293264389038	7.6164755821228	7.6517333984375	7.70033168792725	7.52697229385375	7.52494096755981	7.48273086547852	7.39837408065796	7.72939157485962	7	7	7	18.4	18.4	18.4	59.646	0	18.688	368340000	26	sp|P50429|ARSB_MOUSE	sp|P50429|ARSB_MOUSE
8.02820491790771	8.00996017456055	8.07613086700439	8.0510368347168	8.07320499420166	8.04012775421143	8.08231830596924	8.16940975189208	8.07456016540527	8.21824645996094	20	20	20	46.6	46.6	46.6	60.448	0	126.33	1067200000	64	sp|P11983|TCPA_MOUSE	sp|P11983|TCPA_MOUSE
8.26311492919922	8.23887348175049	8.36750507354736	8.40442276000977	8.33545780181885	8.39630413055419	8.46049213409424	8.43983745574951	8.44493389129639	8.29272079467773	20	20	20	30.4	30.4	30.4	95.495	0	98.594	1993900000	113	sp|Q3UNH4|GRIN1_MOUSE	sp|Q3UNH4|GRIN1_MOUSE
7.31498336791992	7.29942035675049	7.40483379364014	7.39853048324584	7.38683748245239	7.30882024765015	7.46780061721802	7.48628854751587	7.44484090805054	7.4905343055725	6	6	6	12.4	12.4	12.4	87.274	0	10.245	218410000	19	sp|Q8BHL3|TB10B_MOUSE	sp|Q8BHL3|TB10B_MOUSE
8.75868511199951	8.76646518707275	8.8735294342041	8.90603828430176	8.81575679779053	8.94067573547363	8.96020889282227	8.9823751449585	8.88879108428955	8.7875452041626	33	33	22	31.7	31.7	21.4	114.86	0	323.31	6601100000	233	sp|O55143|AT2A2_MOUSE	sp|O55143|AT2A2_MOUSE
7.65865993499756	7.67464065551758	7.79368543624878	7.65568590164185	7.73156452178955	7.72837829589844	7.81304693222046	7.88656425476074	7.76327085494995	7.71841049194336	9	9	9	10	10	10	105.84	0	47.08	485410000	23	sp|Q8CGK3|LONM_MOUSE	sp|Q8CGK3|LONM_MOUSE
9.19192600250244	9.263991355896	9.40769672393799	9.32635593414307	9.1450719833374	9.08525466918945	9.1397533416748	9.29329586029053	9.14857196807861	8.886643409729	25	15	15	59.4	41.6	41.6	32.931	0	138.88	12534000000	102	sp|P51881|ADT2_MOUSE	sp|P51881|ADT2_MOUSE
7.33657979965209	6.71696758270264	7.52781009674072	7.77990674972534	7.28139686584473	6.44306325912476	7.54411745071411	6.71880292892456	6.61549139022827	6.81786012649536	8	4	4	21.3	13.1	13.1	42.34	0	14.492	250560000	11	sp|Q8BGT8|PHIPL_MOUSE	sp|Q8BGT8|PHIPL_MOUSE
8.98444175720215	8.91366577148438	8.92641925811768	8.98532772064208	8.9882287979126	8.94944858551025	8.99495887756348	9.09198379516602	8.99881267547607	9.15341854095458	11	11	11	65.1	65.1	65.1	16.101	0	91.797	8925000000	75	sp|P12787|COX5A_MOUSE	sp|P12787|COX5A_MOUSE
7.0670337677002	7.03686809539795	7.30674648284912	7.10026693344116	7.00509452819824	7.26240348815917	7.27200412750244	7.47693300247192	7.19799709320068	7.09598779678345	3	3	3	7.7	7.7	7.7	52.62	0	7.5317	123460000	10	sp|A2ASZ8|SCMC2_MOUSE	sp|A2ASZ8|SCMC2_MOUSE
8.39689636230469	8.23726749420166	8.20908546447754	8.35024833679199	8.30122566223145	8.25205135345458	8.22235202789307	8.19841003417969	8.23555374145508	8.24092388153076	12	12	12	59.9	59.9	59.9	35.608	0	126.5	1711000000	60	sp|P63330|PP2AA_MOUSE;sp|P62715|PP2AB_MOUSE;sp|P97470|PP4C_MOUSE	sp|P63330|PP2AA_MOUSE;sp|P62715|PP2AB_MOUSE
8.11216926574707	8.08813571929932	8.07671356201172	8.01795101165771	8.02596092224121	8.05053424835205	8.07261753082275	7.96949052810669	7.98700428009033	7.96903848648071	12	7	7	58.7	40.3	40.3	22.187	0	64.454	977660000	59	sp|Q9D1G1|RAB1B_MOUSE	sp|Q9D1G1|RAB1B_MOUSE
7.87692165374756	7.88370132446289	7.89063358306885	7.83414697647095	7.81817960739136	7.79502439498901	7.64694261550903	7.82436656951904	7.89129781723022	7.71432161331177	5	5	5	23.9	23.9	23.9	43.256	0	29.019	603650000	26	sp|Q8VDQ8|SIR2_MOUSE	sp|Q8VDQ8|SIR2_MOUSE
7.61753511428833	7.59950113296509	7.65945959091187	7.78994035720825	7.73801898956299	7.76860094070435	7.76421356201172	7.69482469558716	7.75560808181763	7.80958652496338	4	4	4	9.3	9.3	9.3	57.38	0	48.658	471170000	37	sp|O35633|VIAAT_MOUSE	sp|O35633|VIAAT_MOUSE
6.85363149642944	6.91949653625488	7.02962732315063	6.9706768989563	7.15570020675659	6.7464861869812	6.88046503067017	6.7390022277832	6.89508533477783	6.99449777603149	3	3	3	14.9	14.9	14.9	34.468	0	8.86	79563000	15	sp|Q8K274|KT3K_MOUSE	sp|Q8K274|KT3K_MOUSE
7.36503839492798	7.4812273979187	7.3881368637085	7.55406475067139	7.44034242630005	7.41318225860596	7.33549785614014	6.67289257049561	7.39660024642944	7.00737142562866	5	5	5	16.2	16.2	16.2	53.748	0	20.828	229620000	16	sp|P50428|ARSA_MOUSE	sp|P50428|ARSA_MOUSE
8.64228630065917	8.6311092376709	8.56219768524169	8.68883800506592	8.77979850769042	8.59681701660156	8.6360969543457	8.55315494537354	8.60533714294434	8.44100379943848	12	12	8	58.6	58.6	58.6	14.051	0	172.52	3956900000	113	sp|Q91ZZ3|SYUB_MOUSE	sp|Q91ZZ3|SYUB_MOUSE
7.79155731201172	7.74164009094238	7.7901725769043	7.66879558563232	7.73237752914429	7.70737409591675	7.62195491790771	7.48059606552124	7.61030864715576	6.89565563201904	10	10	10	37.3	37.3	37.3	29.597	0	33.927	431350000	25	sp|P62702|RS4X_MOUSE	sp|P62702|RS4X_MOUSE
7.73621320724487	7.69561290740967	7.76237821578979	7.65596389770508	7.75137901306152	7.69995021820068	7.7429370880127	7.82490015029907	7.94508457183838	8.09415626525879	8	8	8	18.2	18.2	18.2	59.652	0	37.819	530900000	34	sp|P80313|TCPH_MOUSE	sp|P80313|TCPH_MOUSE
7.63439655303955	7.66907501220703	7.60029745101929	7.54144191741943	7.57601881027222	7.560791015625	7.39520406723022	7.49486398696899	7.64293909072875	7.48066806793213	8	8	8	34.8	34.8	34.8	40.855	0	31.338	354570000	16	sp|Q9JK48|SHLB1_MOUSE	sp|Q9JK48|SHLB1_MOUSE
7.19462537765503	7.25839757919312	6.48612403869629	7.22937440872192	7.17073106765747	6.56521606445313	6.67960500717163	6.831214427948	6.82803583145142	6.92239141464233	2	2	2	27.2	27.2	27.2	11.424	0	4.0138	112420000	9	sp|Q9CPQ8|ATP5L_MOUSE	sp|Q9CPQ8|ATP5L_MOUSE
7.28544473648071	7.22044801712036	6.70941829681396	7.01590442657471	7.12894821166992	6.82812118530273	6.82730340957642	6.78826665878296	7.03454446792603	6.83576917648315	2	2	2	20.4	20.4	20.4	22.329	0	22.935	80332000	7	sp|P11352|GPX1_MOUSE	sp|P11352|GPX1_MOUSE
7.68496179580688	7.60153865814208	7.59849500656128	7.59017276763916	7.56600141525269	7.56516265869141	7.65036582946777	7.78687191009521	7.72178602218628	7.91968965530396	6	6	6	40.4	40.4	40.4	21.113	0	30.493	418490000	29	sp|Q9R171|CBLN1_MOUSE;sp|Q8BGU2|CBLN2_MOUSE	sp|Q9R171|CBLN1_MOUSE
9.3957633972168	9.43857383728027	9.4357967376709	9.38555240631104	9.3688440322876	9.44175815582275	9.40233039855957	9.47898483276367	9.44035816192626	9.43584442138672	30	30	20	80.6	80.6	52.4	37.377	0	323.31	23474000000	312	sp|P62874|GBB1_MOUSE;sp|Q61011|GBB3_MOUSE	sp|P62874|GBB1_MOUSE
6.65332841873169	6.9163646697998	6.93620681762695	6.93988847732544	6.94164037704468	6.98967218399048	7.01372194290161	7.19711446762084	6.9179515838623	6.96731376647949	2	2	2	5.3	5.3	5.3	52.83	0	7.1822	68822000	8	sp|P47746|CNR1_MOUSE	sp|P47746|CNR1_MOUSE
7.73838424682617	7.63489007949829	7.82123184204102	7.84354400634766	7.71036291122437	7.84847831726074	7.87473678588867	7.85756158828735	7.80130767822266	7.76951742172241	9	9	9	11.4	11.4	11.4	113.84	0	50.861	536140000	31	sp|Q61941|NNTM_MOUSE	sp|Q61941|NNTM_MOUSE
7.59965372085571	7.64603090286255	7.69336652755737	7.71880865097046	7.68123197555541	7.62072944641113	7.61352491378784	6.72064685821533	7.59856081008911	6.93143272399902	8	8	4	23.9	23.9	15.4	40.707	0	23.585	386930000	22	sp|P68181|KAPCB_MOUSE	sp|P68181|KAPCB_MOUSE
6.68038082122803	6.82423686981201	6.70727157592773	6.75611877441406	6.70344591140747	6.9489164352417	6.95327615737915	6.66290903091431	6.77193260192871	6.93708896636963	2	2	2	5	5	5	56.43	0	5.4725	50278000	8	sp|Q9D1G3|HHATL_MOUSE	sp|Q9D1G3|HHATL_MOUSE
7.12077140808105	7.12067270278931	7.07656764984131	7.1127724647522	6.95287466049194	7.22450733184814	7.10778617858887	7.15869426727295	7.11122894287109	7.14068984985352	3	3	3	5.3	5.3	5.3	31.79	0	4.3208	108410000	14	sp|Q9EQK7|ICMT_MOUSE	sp|Q9EQK7|ICMT_MOUSE
7.49948072433472	7.45726108551025	7.74864530563354	7.53523063659667	7.48394393920898	7.66590929031372	7.69973373413086	7.75477647781372	7.65977382659912	7.53780651092529	10	10	7	11.2	11.2	8.7	103.48	0	22.376	341140000	25	sp|Q6NZL0|SOGA3_MOUSE;sp|E1U8D0|SOGA1_MOUSE	sp|Q6NZL0|SOGA3_MOUSE
8.9250545501709	8.87635040283203	8.82221412658691	8.84697341918945	8.84110927581787	8.93977832794189	8.79931259155273	8.72665405273438	8.65104484558105	8.52050971984863	21	21	21	49.4	49.4	49.4	51.736	0	204.97	6412100000	139	sp|Q9CZU6|CISY_MOUSE	sp|Q9CZU6|CISY_MOUSE
7.30382204055786	7.29673099517822	7.31033229827881	7.17871809005737	7.26209497451782	7.27939319610596	7.24524116516113	7.16805553436279	7.18437910079956	7.06774044036865	3	3	3	12.7	12.7	12.7	43.698	0	4.739	156600000	11	sp|P50580|PA2G4_MOUSE	sp|P50580|PA2G4_MOUSE
8.92937278747559	8.95932769775391	8.98952102661133	8.91780471801758	8.87969207763672	8.93915939331055	8.88445568084717	8.89764404296875	8.87259864807129	8.87540817260742	23	14	11	69.4	47.4	42.6	37.331	0	256.39	7667400000	159	sp|P62880|GBB2_MOUSE	sp|P62880|GBB2_MOUSE
8.35447311401367	8.27838802337646	8.27198123931885	8.33393096923828	8.38122367858887	8.26484107971191	8.30533027648926	8.1973352432251	8.07040691375732	8.3173942565918	19	19	19	45.1	45.1	45.1	43.231	0	62.099	1774400000	62	sp|P35486|ODPA_MOUSE;sp|P35487|ODPAT_MOUSE	sp|P35486|ODPA_MOUSE
7.31082057952881	7.10410022735596	7.42868518829346	7.30890560150146	7.28021383285522	7.24809598922729	7.39626932144165	7.42751836776733	7.48245906829833	7.62776517868041	5	5	5	15.2	15.2	15.2	45.717	0	9.9675	182740000	11	sp|Q91XD7|CREL1_MOUSE	sp|Q91XD7|CREL1_MOUSE
7.3220329284668	7.41883134841919	7.40411520004272	7.40071058273315	7.34089994430541	7.47195148468018	7.45889472961426	7.47806119918823	7.32479667663574	7.48107004165649	4	4	2	8.6	8.6	2.9	59.196	0	11.143	216090000	8	sp|P63137|GBRB2_MOUSE;sp|P50571|GBRB1_MOUSE	sp|P63137|GBRB2_MOUSE;sp|P50571|GBRB1_MOUSE
6.91576910018921	7.14813995361328	7.058274269104	6.94924354553223	7.0031590461731	6.89940452575684	7.16136789321899	7.30543756484985	7.20395708084106	7.26974630355834	2	2	2	11.5	11.5	11.5	27.34	0	5.2167	98234000	9	sp|Q9QYE9|PKHB1_MOUSE	sp|Q9QYE9|PKHB1_MOUSE
8.23111248016357	8.26705455780029	8.22768115997314	8.2627124786377	8.262451171875	8.25882911682129	8.22125816345215	8.35437774658203	8.3547420501709	8.46942424774169	12	12	12	39.9	39.9	39.9	53.912	0	94.707	1601300000	65	sp|Q9WUM3|COR1B_MOUSE	sp|Q9WUM3|COR1B_MOUSE
7.6083550453186	7.58434247970581	7.64000415802002	7.66419982910156	7.72311067581177	7.5542106628418	7.67055177688599	7.51329755783081	7.58979320526123	7.56618976593018	4	4	4	26.6	26.6	26.6	18.431	0	60.907	379780000	28	sp|P62281|RS11_MOUSE	sp|P62281|RS11_MOUSE
7.98240232467651	8.08668041229248	7.99556493759155	7.88820219039916	7.88876914978027	7.9351544380188	7.92142629623413	7.84496784210205	7.91269493103027	7.83803653717041	7	7	7	50	50	50	15.944	0	27.058	768040000	28	sp|Q9CQI6|COTL1_MOUSE	sp|Q9CQI6|COTL1_MOUSE
8.43792533874512	8.42727470397949	8.4072380065918	8.32551574707031	8.45024871826172	8.3378381729126	8.37127113342285	8.36013889312744	8.40590953826904	8.34259986877441	14	14	14	60.3	60.3	60.3	32.838	0	149.45	2190000000	68	sp|P14206|RSSA_MOUSE	sp|P14206|RSSA_MOUSE
7.64605045318604	7.68243408203125	7.69960355758666	7.68188333511353	7.61007452011108	7.70921039581299	7.7136754989624	7.84658432006836	7.62428188323975	7.85990047454833	6	6	6	22.5	22.5	22.5	36.776	0	36.619	485890000	31	sp|Q921M7|FA49B_MOUSE;sp|Q8BHZ0|FA49A_MOUSE	sp|Q921M7|FA49B_MOUSE
8.85520362854004	8.91397762298583	8.86928462982178	8.98455905914307	8.94085025787354	9.04952812194824	8.83724117279053	8.6369686126709	8.56797885894775	8.64322566986083	4	4	4	44.1	44.1	44.1	12.352	0	82.942	6833900000	65	sp|P43024|CX6A1_MOUSE	sp|P43024|CX6A1_MOUSE
7.73142766952515	7.74268579483032	7.7846884727478	7.48849439620972	7.58472681045532	7.68113279342651	7.68031740188599	7.89121961593628	7.87681245803833	7.87987518310547	5	5	5	27.8	27.8	27.8	22.127	0	52.716	446880000	16	sp|P62082|RS7_MOUSE	sp|P62082|RS7_MOUSE
8.37745189666748	8.34279727935791	8.40648937225342	8.35522174835205	8.30011749267578	8.27528858184814	8.22378158569335	8.33579921722412	8.29105758666992	8.37326145172119	9	9	8	23.2	23.2	20.7	41.275	0	52.927	1911900000	62	sp|P63085|MK01_MOUSE	sp|P63085|MK01_MOUSE
7.64519643783569	7.63032627105713	7.72449684143066	7.66415309906006	7.70495653152466	7.65688371658325	7.70719528198242	7.78214979171753	7.72260904312134	7.74986743927002	8	8	8	44.8	44.8	44.8	38.384	0	105.12	448090000	33	sp|Q99JB2|STML2_MOUSE	sp|Q99JB2|STML2_MOUSE
7.78594160079956	7.75709199905396	7.93611669540405	7.89833545684814	7.87620639801025	8.02386951446533	8.00376224517822	6.75226497650146	6.97339391708374	6.99869108200073	4	2	2	6.9	6.9	6.9	24.977	0	12.397	694860000	15	sp|Q8BHD0|RB39A_MOUSE	sp|Q8BHD0|RB39A_MOUSE
7.96770238876343	8.21642971038818	8.24590682983398	8.06385898590088	8.13091278076172	7.99625778198242	8.24674510955811	8.40425205230713	8.42748641967773	8.43859004974365	5	5	5	54.6	54.6	54.6	11.922	0	52.031	1331700000	27	sp|P26883|FKB1A_MOUSE	sp|P26883|FKB1A_MOUSE
7.6801815032959	7.80676317214966	7.78840160369873	7.59882354736328	7.69591045379639	7.4671049118042	6.84015274047852	6.74637889862061	7.78815412521362	7.7189416885376	5	5	5	26.1	26.1	26.1	23.596	0	17.474	404280000	18	sp|P34022|RANG_MOUSE	sp|P34022|RANG_MOUSE
9.26254558563232	9.27754020690917	9.35140991210938	9.31708049774169	9.33384990692139	9.32070732116699	9.28350448608398	9.27777004241943	9.17687225341797	9.17851638793945	44	44	44	65.1	65.1	65.1	61.336	0	323.31	17302000000	358	sp|P26443|DHE3_MOUSE	sp|P26443|DHE3_MOUSE
8.86346530914307	8.87192344665527	9.00264072418213	8.95571136474609	8.88149261474609	8.97961235046387	9.02411651611328	9.02800178527832	9.01114749908447	8.87994956970215	17	17	17	27.9	27.9	27.9	121.48	0	283.63	7757300000	111	sp|O88343|S4A4_MOUSE	sp|O88343|S4A4_MOUSE
7.4951696395874	7.42538738250732	7.59087514877319	7.59030675888062	7.46957159042358	7.61255073547363	7.48243045806885	7.63293266296387	7.66735935211182	7.58323287963867	6	6	6	15.3	15.3	15.3	66.943	0	25.785	324950000	22	sp|Q9EP69|SAC1_MOUSE	sp|Q9EP69|SAC1_MOUSE
6.5196704864502	6.68565225601196	6.61923933029175	6.43460941314697	6.58071041107178	6.38089227676392	6.77156925201416	6.8460693359375	7.23598432540894	6.87706232070923	2	2	2	17.2	17.2	17.2	19.414	0	4.014	31672000	5	sp|Q6PGB6|NAA50_MOUSE	sp|Q6PGB6|NAA50_MOUSE
7.25333786010742	7.21955823898315	7.29944181442261	7.3057599067688	7.35527896881104	7.28361797332764	6.7558388710022	7.31743669509888	6.52378559112549	7.14872598648071	4	4	4	26.1	26.1	26.1	23.348	0	8.0878	166870000	10	sp|O70378|EMC8_MOUSE	sp|O70378|EMC8_MOUSE
7.44329452514648	7.46617031097412	7.54776239395142	7.4487681388855	7.46486186981201	7.50693798065186	7.44327878952026	7.41150188446045	6.99747610092163	7.03516483306885	6	6	6	22	22	22	67.95	0	26.389	240690000	10	sp|Q8VCW8|ACSF2_MOUSE	sp|Q8VCW8|ACSF2_MOUSE
8.59157657623291	8.61525535583496	8.71799468994141	8.59818840026855	8.48929691314697	8.60605907440186	8.5558557510376	8.39523887634277	8.55136489868164	8.40306949615479	20	20	13	36.8	36.8	27.6	42.158	0	167.41	3261700000	102	sp|P21279|GNAQ_MOUSE;sp|P27600|GNA12_MOUSE	sp|P21279|GNAQ_MOUSE
6.77767324447632	6.89785814285278	7.07602119445801	6.95919418334961	6.96506071090698	6.85716962814331	6.550368309021	6.72094249725342	6.89743995666504	6.90898895263672	2	2	2	5.4	5.4	5.4	23.464	0.0022553	2.2152	72908000	4	sp|P19253|RL13A_MOUSE	sp|P19253|RL13A_MOUSE
8.39371585845947	8.38109683990479	8.41030502319335	8.3604040145874	8.45779132843018	8.34088039398193	8.40925693511963	8.30280685424805	8.38557052612305	8.34568691253662	25	25	18	43.2	43.2	35	67.766	0	86.771	2243400000	98	sp|P26041|MOES_MOUSE	sp|P26041|MOES_MOUSE
8.30741024017333	8.34978199005126	8.36995792388916	8.30678939819335	8.31605434417725	8.36653518676758	8.3073034286499	8.37955951690674	8.37747001647949	8.45385360717773	9	9	6	26.8	26.8	14.3	46.402	0	71.112	1957300000	55	sp|P10630|IF4A2_MOUSE	sp|P10630|IF4A2_MOUSE
8.67661094665527	8.6828670501709	8.76777935028076	8.73606204986572	8.64844799041748	8.86576080322266	8.79434204101563	8.79524040222167	8.79136085510254	8.64173221588135	27	27	27	24	24	24	96.466	0	164.9	4927000000	183	sp|Q9Z1G4|VPP1_MOUSE	sp|Q9Z1G4|VPP1_MOUSE
8.23482131958008	8.25202751159667	8.33213520050049	8.251784324646	8.22196197509766	8.39543151855469	8.2384729385376	8.32263278961182	8.29212284088135	8.32553577423096	10	10	10	43	43	43	33.363	0	60.955	1780800000	64	sp|O55125|NIPS1_MOUSE	sp|O55125|NIPS1_MOUSE
6.55792808532715	6.69163846969604	6.72960233688354	6.51443862915039	6.55377769470215	6.52935123443604	6.62052965164185	6.84756660461426	6.93203115463257	6.96832847595215	2	2	2	11.1	11.1	11.1	20.954	0	4.2264	34566000	5	sp|O70166|STMN3_MOUSE	sp|O70166|STMN3_MOUSE
7.42803764343262	7.38370752334595	7.41324949264526	7.43817853927612	7.39905023574829	7.43370580673218	6.63564491271973	7.50546216964722	7.06250238418579	7.04955053329468	7	6	6	13.8	12.4	12.4	80.774	0	29.352	215350000	9	sp|Q9R1R2|TRIM3_MOUSE	sp|Q9R1R2|TRIM3_MOUSE
8.9163646697998	8.90449333190917	8.8784351348877	8.89504623413085	8.95887470245361	8.87864208221436	8.86970138549805	8.91721630096436	8.84270286560059	8.88564395904541	24	24	24	51.4	51.4	51.4	39.638	0	223.91	7358700000	154	sp|Q9D6R2|IDH3A_MOUSE	sp|Q9D6R2|IDH3A_MOUSE
7.49580812454224	7.52035236358643	7.43768692016602	7.44456005096436	7.51534366607666	7.47984886169434	7.43947458267212	7.46223306655884	7.34902477264404	7.43279314041138	7	6	6	19.8	17.9	17.9	58.47	0	28.888	256490000	13	sp|Q9CWK8|SNX2_MOUSE	sp|Q9CWK8|SNX2_MOUSE
7.99005889892578	7.95975208282471	7.9843111038208	7.99245643615723	8.02077579498291	7.82694244384766	7.89281797409058	7.9162540435791	7.79723978042603	7.00893688201904	13	13	13	31.6	31.6	31.6	70.875	0	76.156	773680000	40	sp|P50544|ACADV_MOUSE	sp|P50544|ACADV_MOUSE
8.31215572357178	8.43420124053955	8.4407205581665	8.39266204833984	8.31048107147217	8.2761402130127	8.26993274688721	8.43078422546387	8.27799892425537	8.0590705871582	8	8	8	18	18	18	31.149	0	62.745	1896800000	62	sp|P35802|GPM6A_MOUSE	sp|P35802|GPM6A_MOUSE
7.41188907623291	6.93711233139038	7.33976936340332	7.41210746765137	7.28947734832764	7.27398633956909	6.7941312789917	6.91725397109985	6.80053615570068	7.33059120178223	3	3	3	22.5	22.5	22.5	38.194	0	15.745	139700000	5	sp|Q922Q1|MARC2_MOUSE	sp|Q922Q1|MARC2_MOUSE
8.23274230957031	8.20224285125732	8.2677583694458	8.27207374572754	8.22188377380371	8.38722991943359	8.2962703704834	8.30105209350585	8.22809219360352	8.24956512451172	28	28	28	37.6	37.6	37.6	111.34	0	105.75	1647900000	95	sp|P58281|OPA1_MOUSE	sp|P58281|OPA1_MOUSE
6.6441068649292	7.17475748062134	7.16438245773315	7.20921993255615	7.20763444900513	6.83378934860229	7.16142797470093	6.71729373931885	6.83990859985352	6.58853626251221	2	2	2	13.1	13.1	13.1	32.277	0	16.434	102340000	8	sp|P23492|PNPH_MOUSE	sp|P23492|PNPH_MOUSE
7.82289361953735	7.74258375167847	7.88852214813232	7.81423425674438	7.74462938308716	7.901038646698	7.8121976852417	7.86631679534912	7.91096591949463	7.8183445930481	12	12	12	18.6	18.6	18.6	93.203	0	73.711	594600000	39	sp|O35136|NCAM2_MOUSE	sp|O35136|NCAM2_MOUSE
9.61738872528076	9.5850772857666	9.5957498550415	9.61684322357178	9.63669872283936	9.64346218109131	9.57810020446777	9.54197883605957	9.54312419891357	9.56596565246582	44	15	2	81.6	39.3	3.6	49.953	0	323.31	38455000000	309	sp|Q9CWF2|TBB2B_MOUSE	sp|Q9CWF2|TBB2B_MOUSE
7.35780143737792	7.43235969543457	7.24851274490356	7.26145315170288	7.2510781288147	7.2979793548584	7.28225946426392	7.27751731872559	6.73938369750977	6.86370658874512	6	6	6	19.9	19.9	19.9	39.124	0	40.299	161750000	13	sp|Q8C0E2|VP26B_MOUSE	sp|Q8C0E2|VP26B_MOUSE
7.730402469635	7.66445398330688	7.76041507720947	7.78298091888428	7.56494998931885	7.83139610290527	7.78293085098267	7.84371852874756	7.78077077865601	7.68377637863159	3	3	3	14.2	14.2	14.2	28.271	0	21.717	478680000	26	sp|Q61885|MOG_MOUSE	sp|Q61885|MOG_MOUSE
7.14345216751099	7.22211790084839	7.34295558929443	7.16055870056152	7.11196804046631	7.11958599090576	7.11955261230469	6.9919605255127	7.08317995071411	7.20544815063477	2	2	2	15	15	15	22.245	0	6.1822	120280000	6	sp|Q91X97|NCALD_MOUSE	sp|Q91X97|NCALD_MOUSE
6.6744384765625	6.64939308166504	6.62820482254028	6.37631607055664	7.02943468093872	6.57196044921875	7.03954744338989	7.10559034347534	6.88572072982788	6.96002435684204	2	2	2	13.6	13.6	13.6	24.636	0.0021968	1.9385	27852000	3	sp|Q8BHC1|RB39B_MOUSE	sp|Q8BHC1|RB39B_MOUSE
7.3574776649475	7.36617994308472	6.76447248458862	7.22909259796143	7.46232318878174	6.60116624832153	7.01556348800659	6.88776874542236	7.29049873352051	6.95344114303589	7	7	7	27.3	27.3	27.3	47.874	0	30.999	155470000	10	sp|Q9DBL1|ACDSB_MOUSE	sp|Q9DBL1|ACDSB_MOUSE
9.2073917388916	9.19387531280518	8.9076099395752	9.23286914825439	9.23854827880859	9.2101583480835	9.04976081848145	8.94287109375	8.92511081695557	8.94112396240234	16	16	16	80.7	80.7	80.7	18.749	0	255.91	12089000000	200	sp|Q9DCX2|ATP5H_MOUSE	sp|Q9DCX2|ATP5H_MOUSE
6.9378342628479	7.71480751037598	6.91427898406982	6.44293451309204	7.73141145706177	7.60713338851929	7.96976041793823	6.93956565856934	7.91052293777466	8.13662528991699	3	3	3	12.5	12.5	12.5	18.721	0	5.852	549530000	8	sp|Q9R0Q7|TEBP_MOUSE	sp|Q9R0Q7|TEBP_MOUSE
8.44037342071533	8.40048599243164	8.5007848739624	8.51337718963623	8.54071712493896	8.42651081085205	8.60413932800292	8.58149433135986	8.59881210327148	8.54283809661865	20	20	20	25.5	25.5	25.5	117.43	0	95.907	2905000000	135	sp|P27546|MAP4_MOUSE	sp|P27546|MAP4_MOUSE
7.79168367385864	7.68265056610107	7.67359209060669	7.7662787437439	7.81436061859131	7.7177619934082	7.8706612586975	7.73501586914063	8.00311565399169	7.94362306594849	14	14	14	16.2	16.2	16.2	120.8	0	50.299	567020000	14	sp|Q91Z67|SRGP2_MOUSE	sp|Q91Z67|SRGP2_MOUSE
7.70077276229858	7.59148740768433	7.64924716949463	7.72004365921021	7.74078893661499	7.66010618209839	7.7532000541687	7.87354707717896	7.68936204910278	7.9339427947998	5	4	4	18.8	16.8	16.8	68.393	0	82.315	451950000	37	sp|O88487|DC1I2_MOUSE	sp|O88487|DC1I2_MOUSE
7.92715978622437	7.96671867370605	7.9714241027832	7.94669771194458	7.92585325241089	7.95705127716064	8.00095462799072	7.96275281906128	8.00380516052246	8.1914234161377	7	7	7	15.7	15.7	15.7	84.066	0	85.846	810100000	43	sp|Q9D2N4|DTNA_MOUSE;sp|O70585|DTNB_MOUSE	sp|Q9D2N4|DTNA_MOUSE
9.39729690551758	9.37972259521484	9.34898567199707	9.3961296081543	9.42272090911865	9.33650016784667	9.37828922271729	9.41475582122803	9.27921009063721	9.29867839813232	60	60	60	80.3	80.3	80.3	60.955	0	323.31	21772000000	379	sp|P63038|CH60_MOUSE	sp|P63038|CH60_MOUSE
7.14254570007324	7.13455963134766	6.58366298675537	7.13392210006714	7.17744970321655	7.12904500961304	7.30909776687622	7.12251091003417	7.33761882781982	7.3266224861145	4	4	4	2.5	2.5	2.5	326.74	0	13.063	137850000	11	sp|Q9EPN1|NBEA_MOUSE	sp|Q9EPN1|NBEA_MOUSE
7.38567781448364	6.66337919235229	6.76958227157593	7.27602481842041	7.41403675079346	7.33035278320313	7.48243045806885	7.67039442062378	7.54319858551025	7.09168291091919	3	3	3	16	16	16	32.935	0	11.509	233700000	8	sp|P20352|TF_MOUSE	sp|P20352|TF_MOUSE
7.69654846191406	7.73363065719604	7.85616064071655	7.82347440719604	7.80086803436279	7.83833885192871	7.85649919509888	7.79459953308105	7.933922290802	7.81223821640015	20	16	16	16.3	13.7	13.7	214.06	0	54.455	588650000	33	sp|G5E8K5|ANK3_MOUSE	sp|G5E8K5|ANK3_MOUSE
7.62095785140991	7.52392864227295	7.59723424911499	7.74644756317139	7.65334749221802	7.51429510116577	6.47067737579346	7.49468326568604	6.93887901306152	7.73150014877319	7	7	6	24.5	24.5	24.5	46.582	0	23.442	348440000	13	sp|Q7TNC4|LC7L2_MOUSE	sp|Q7TNC4|LC7L2_MOUSE
6.90079069137573	7.37176942825317	7.53961563110352	7.40541458129883	6.65405607223511	7.48294496536255	7.46451950073242	7.52061462402344	7.48198699951172	7.37494993209839	1	1	1	7.5	7.5	7.5	21.39	0	12.092	194340000	7	sp|Q8VEH3|ARL8A_MOUSE	sp|Q8VEH3|ARL8A_MOUSE
6.48457956314087	7.4245548248291	6.79997873306274	7.39201068878174	7.40604591369629	7.35679054260254	7.39329433441162	7.4400110244751	7.46292161941528	7.52301788330078	5	5	5	12.6	12.6	12.6	81.58	0	30.077	203710000	10	sp|Q8R146|APEH_MOUSE	sp|Q8R146|APEH_MOUSE
7.23537683486938	6.84949922561646	6.51602268218994	7.35719156265259	7.28686046600342	7.38971519470215	7.24973630905151	7.21711540222167	7.31979274749756	7.4879298210144	3	3	3	11.7	11.7	11.7	51.596	0	11.283	170860000	14	sp|P61202|CSN2_MOUSE	sp|P61202|CSN2_MOUSE
8.15124702453613	8.2061243057251	8.24968719482422	8.10185050964355	8.23686504364014	8.22110080718994	8.17498970031738	8.26081085205078	8.28255367279053	8.37180614471436	20	18	17	50.4	47.9	45.9	53.687	0	108.62	1451600000	66	sp|P20152|VIME_MOUSE;sp|P31001|DESM_MOUSE;sp|P15331|PERI_MOUSE;CON__Q9H552	sp|P20152|VIME_MOUSE
8.28400230407715	8.37373924255371	8.43205451965332	8.380934715271	8.29007911682129	8.41432094573975	8.27809047698975	8.17580127716064	8.26691341400146	8.19473648071289	6	6	6	51.2	51.2	51.2	9.7681	0	31.044	1859700000	39	sp|Q9CQ69|QCR8_MOUSE	sp|Q9CQ69|QCR8_MOUSE
8.59779357910156	8.67135810852051	8.57470226287842	8.55529975891113	8.59905338287354	8.60897541046143	8.58415031433105	8.52729511260986	8.47873973846436	8.54441547393799	17	17	17	68.8	68.8	68.8	22.47	0	262.03	3368200000	82	sp|Q9R1Q8|TAGL3_MOUSE;sp|Q9WVA4|TAGL2_MOUSE	sp|Q9R1Q8|TAGL3_MOUSE
7.54933452606201	7.52047061920166	7.52738475799561	7.36733722686768	7.45753383636475	7.39264440536499	7.37005043029785	7.43504762649536	7.47446393966675	7.05105066299438	3	3	3	22	22	22	14.478	0	18.483	245120000	9	sp|P61971|NTF2_MOUSE	sp|P61971|NTF2_MOUSE
7.68832206726074	7.66448211669922	7.618727684021	7.57904005050659	7.59904193878174	7.60591888427734	7.47268342971802	7.56316041946411	7.57243013381958	7.05708360671997	7	7	7	17	17	17	58.388	0	56.904	351110000	27	sp|P26638|SYSC_MOUSE	sp|P26638|SYSC_MOUSE
7.25758266448975	6.79885768890381	7.08959436416625	7.53818416595458	7.3063178062439	6.68537378311157	7.04601383209229	7.20002937316895	6.88886880874634	6.90046501159667	3	3	3	16.6	16.6	16.6	23.564	0	6.4144	160020000	5	sp|Q9CR57|RL14_MOUSE	sp|Q9CR57|RL14_MOUSE
7.84164714813232	7.8149528503418	7.78510189056396	7.82206344604492	7.87385511398315	7.72965860366821	7.76074647903442	7.83277082443237	7.81462049484253	7.79856109619141	13	13	13	39.2	39.2	39.2	52.767	0	49.201	621030000	42	sp|Q9D1A2|CNDP2_MOUSE	sp|Q9D1A2|CNDP2_MOUSE
7.2531681060791	7.16453123092651	6.89063453674316	7.0599799156189	6.99182844161987	7.00389099121094	6.50923633575439	6.77040100097656	7.16669654846191	6.82720565795898	2	2	2	6.8	6.8	6.8	35.704	0	5.249	112550000	6	sp|P01868|IGHG1_MOUSE;sp|P01869|IGH1M_MOUSE	sp|P01868|IGHG1_MOUSE;sp|P01869|IGH1M_MOUSE
7.17391443252563	7.16485834121704	7.20935392379761	7.09046983718872	7.23299598693848	6.69261884689331	7.26356506347656	7.25459623336791	6.77345323562622	6.82609844207764	3	3	3	5.7	5.7	5.7	102.71	0	48.895	136250000	11	sp|P46935|NEDD4_MOUSE	sp|P46935|NEDD4_MOUSE
9.40159034729004	9.39520359039307	9.44381046295166	9.42905712127686	9.41220855712891	9.53911399841309	9.49472522735596	9.44833564758301	9.43863773345947	9.38937854766846	23	23	23	77.7	77.7	77.7	23.315	0	323.31	25738000000	402	sp|P60879|SNP25_MOUSE	sp|P60879|SNP25_MOUSE
7.68052577972412	7.65962171554565	7.7044849395752	7.68589401245117	7.68353319168091	7.63575506210327	7.69161176681519	7.7928466796875	7.79169750213623	7.92638874053955	8	8	8	13.6	13.6	13.6	74.648	0	53.704	449030000	26	sp|Q9R0H0|ACOX1_MOUSE	sp|Q9R0H0|ACOX1_MOUSE
7.09822845458984	7.02799701690674	7.48735046386719	7.33709955215454	7.42669010162354	7.20841455459595	5.99404144287109	6.93233251571655	7.07535219192505	7.13787412643433	2	2	2	10.6	10.6	10.6	20.302	0	15.687	189160000	14	sp|O55013|TPPC3_MOUSE	sp|O55013|TPPC3_MOUSE
6.96123123168945	6.97853183746338	7.0097484588623	7.0478196144104	6.98953866958618	6.99349355697632	6.56345081329346	6.62205457687378	6.65792512893677	7.15899229049683	2	2	2	10.8	10.8	10.8	26.476	0	3.7816	71013000	6	sp|Q8BHC4|DCAKD_MOUSE	sp|Q8BHC4|DCAKD_MOUSE
6.47702932357788	7.47310733795166	7.29631423950195	6.86693668365479	7.49514198303223	6.68291044235229	6.64100074768066	7.01966238021851	6.69332981109619	6.82223653793334	2	2	2	21.2	21.2	21.2	16.288	0	5.3706	168880000	4	sp|Q9CPW4|ARPC5_MOUSE	sp|Q9CPW4|ARPC5_MOUSE
8.2774486541748	8.2898120880127	8.30655384063721	8.26104831695557	8.30148601531982	8.08916282653809	8.13430500030518	8.17371082305908	8.22819519042969	8.38162040710449	12	12	12	43	43	43	30.436	0	71.347	1600600000	56	sp|O55023|IMPA1_MOUSE	sp|O55023|IMPA1_MOUSE
7.08159923553467	7.18247175216675	7.0523476600647	6.30542850494385	7.00543785095215	7.08152723312378	7.12681293487549	7.2284517288208	7.25529670715332	7.29983425140381	3	3	3	13.6	13.6	13.6	37.605	0	7.4726	105770000	8	sp|O08915|AIP_MOUSE	sp|O08915|AIP_MOUSE
8.39821815490723	8.37178802490234	8.24345970153809	8.31893920898438	8.3690299987793	8.27646160125732	8.31321334838867	8.31852245330811	8.17779636383057	8.29989910125732	12	12	8	41.2	41.2	31.8	37.554	0	84.735	1870700000	37	sp|Q8K0S0|PHYIP_MOUSE	sp|Q8K0S0|PHYIP_MOUSE
7.63995456695557	7.70240449905396	7.55738687515259	7.70499086380005	7.71031188964844	7.58511066436768	7.44760751724243	7.51161623001099	7.5763988494873	6.59400606155396	6	6	6	18.7	18.7	18.7	47.436	0	18.931	367560000	18	sp|Q8BG32|PSD11_MOUSE	sp|Q8BG32|PSD11_MOUSE
7.54089212417603	7.50889301300049	7.69689798355103	7.64483213424683	7.73901844024658	7.5387749671936	7.74876928329468	7.80783271789551	7.80831241607666	7.79213953018188	7	7	7	18.5	18.5	18.5	68.839	0	44.748	418090000	26	sp|Q8BGD9|IF4B_MOUSE	sp|Q8BGD9|IF4B_MOUSE
7.36063146591187	7.23390960693359	7.07936239242554	7.19659042358398	7.33227682113647	7.44625759124756	7.30111694335938	7.33411169052124	7.2593789100647	7.3574013710022	3	3	3	12.4	12.4	12.4	38.117	0	9.7734	182170000	11	sp|Q8BK64|AHSA1_MOUSE	sp|Q8BK64|AHSA1_MOUSE
7.25231885910034	7.34777879714966	7.42350816726685	7.31804227828979	7.27174854278564	7.36167097091675	7.30178928375244	7.40046882629395	7.43203878402709	7.46083784103394	9	9	9	7.4	7.4	7.4	191.72	0	19.067	194950000	18	sp|P33173|KIF1A_MOUSE;sp|Q60575|KIF1B_MOUSE;sp|O35071|KIF1C_MOUSE	sp|P33173|KIF1A_MOUSE
8.67795372009277	8.61152172088623	8.59721279144287	8.60056972503662	8.65713214874268	8.59578227996826	8.63985443115234	8.91976261138916	8.67274379730225	8.92062950134277	55	2	2	87.2	7.2	7.2	41.736	0	117.01	4745800000	30	sp|P60710|ACTB_MOUSE	sp|P60710|ACTB_MOUSE
7.67022752761841	7.64204883575439	7.71021890640259	7.83687448501587	7.93833446502686	7.64711856842041	7.7896933555603	7.51033067703247	7.6483793258667	7.60543441772461	6	6	6	16.5	16.5	16.5	29.661	0	41.358	493970000	28	sp|P26645|MARCS_MOUSE	sp|P26645|MARCS_MOUSE
7.47668695449829	7.57148742675781	7.59876871109009	7.34892749786377	7.44672346115112	7.51063871383666	7.69243288040161	7.83791637420654	7.55313014984131	7.50162076950073	7	7	7	10.8	10.8	10.8	110.37	0	19.562	313300000	18	sp|Q9D415|DLGP1_MOUSE	sp|Q9D415|DLGP1_MOUSE
8.5626974105835	8.52706241607666	8.50442981719971	8.52523899078369	8.55898475646973	8.45502758026123	8.50745105743408	8.58089065551758	8.46710491180419	8.38365364074707	25	25	25	50.7	50.7	50.7	55.968	0	323.31	3054400000	114	sp|Q8BWF0|SSDH_MOUSE	sp|Q8BWF0|SSDH_MOUSE
9.45003318786621	9.43727493286133	9.3872652053833	9.36116123199463	9.4805965423584	9.40416622161865	9.40265655517578	9.35272216796875	9.4026050567627	9.34143447875977	24	24	19	70.2	70.2	55.5	27.771	0	323.31	23211000000	346	sp|P63101|1433Z_MOUSE	sp|P63101|1433Z_MOUSE
7.85716962814331	7.85748338699341	8.00685119628906	7.74608898162842	7.77574157714844	7.8674201965332	8.01046943664551	7.89386701583862	8.04758644104004	7.90042161941528	10	10	9	35.1	35.1	31	31.372	0	19.923	710590000	28	sp|Q08331|CALB2_MOUSE	sp|Q08331|CALB2_MOUSE
7.75316143035889	7.75891208648682	7.82831192016602	7.94211721420288	7.7768030166626	7.93185424804688	6.26265621185303	7.81379461288452	6.74114942550659	7.59607982635498	3	3	3	16.5	16.5	16.5	33.913	0	6.6824	601400000	11	sp|Q9CR26|VTA1_MOUSE	sp|Q9CR26|VTA1_MOUSE
7.04516649246216	7.03578996658325	7.13277196884155	7.06103754043579	7.13347482681274	6.96359872817993	7.20186138153076	6.79006814956665	6.74712419509888	7.01114749908447	5	5	5	4	4	4	178.77	0	15.494	102560000	7	sp|B9EJA2|CTTB2_MOUSE	sp|B9EJA2|CTTB2_MOUSE
7.57885694503784	7.47399759292603	7.65075445175171	7.44249534606934	7.61506605148315	7.32688856124878	7.50468826293945	7.53067350387573	7.48111295700073	6.90552854537964	5	5	5	21.1	21.1	21.1	34.216	0	36.018	296300000	17	sp|P14869|RLA0_MOUSE	sp|P14869|RLA0_MOUSE
8.02432155609131	7.96401929855347	8.14581775665283	8.02718639373779	7.96403312683105	8.18884372711182	8.1248950958252	8.21346473693848	7.98604583740234	8.05300140380859	9	9	9	34.9	34.9	34.9	32.932	0	58.953	1136700000	39	sp|O55126|NIPS2_MOUSE	sp|O55126|NIPS2_MOUSE
7.29734468460083	7.35245275497437	7.409104347229	7.40597772598267	7.42857217788696	7.4639229774475	7.31198692321777	7.48283052444458	7.55408906936646	7.4592719078064	5	4	4	23.4	19	19	28.467	0	13.228	236180000	19	sp|Q6IRU2|TPM4_MOUSE	sp|Q6IRU2|TPM4_MOUSE
7.80788660049438	7.91132259368896	7.82147407531738	7.72978019714355	7.72240352630615	7.75252485275269	7.63721942901611	7.72319269180298	7.70921039581299	7.80745363235474	8	8	8	30.3	30.3	30.3	33.676	0	19.535	514440000	24	sp|Q80UW2|FBX2_MOUSE	sp|Q80UW2|FBX2_MOUSE
7.16893911361694	7.01732540130615	7.27355670928955	7.22326231002808	7.18534374237061	7.17672777175903	7.2681565284729	7.29791355133057	7.26625537872314	7.24870872497559	5	5	5	14.5	14.5	14.5	44.714	0	55.702	146490000	23	sp|Q9CY58|PAIRB_MOUSE	sp|Q9CY58|PAIRB_MOUSE
7.94234561920166	8.00919628143311	7.9571475982666	7.94133758544922	7.97360324859619	7.80479335784912	7.92083787918091	7.83950948715209	7.9465503692627	8.00169086456299	8	8	8	39.2	39.2	39.2	30.016	0	86.581	797790000	53	sp|Q61166|MARE1_MOUSE	sp|Q61166|MARE1_MOUSE
8.53427982330322	8.52695941925049	8.56017017364501	8.5403299331665	8.55242443084717	8.4954891204834	8.55533599853516	8.63009166717529	8.62004280090332	8.68453121185303	20	20	20	36	36	36	56.585	0	239.28	3175800000	106	sp|Q61753|SERA_MOUSE	sp|Q61753|SERA_MOUSE
8.79929256439208	8.76044464111328	8.71928119659424	8.82487392425537	8.87673187255859	8.81765174865723	8.76753425598145	8.61811065673828	8.74407386779785	8.66900062561035	21	21	16	64.2	64.2	55.4	39.955	0	124.26	5647100000	142	sp|Q62420|SH3G2_MOUSE;sp|Q62421|SH3G3_MOUSE	sp|Q62420|SH3G2_MOUSE
10.3076887130737	10.2945098876953	10.2115211486816	10.3050718307495	10.3368396759033	10.3311033248901	10.2416458129883	10.2479982376099	10.1488494873047	10.1740884780884	46	46	46	80.7	80.7	80.7	56.3	0	323.31	172910000000	1176	sp|P56480|ATPB_MOUSE	sp|P56480|ATPB_MOUSE
7.5270881652832	7.5196704864502	7.55804824829102	7.63721942901611	7.46290683746338	7.5915207862854	7.62938928604125	7.64284038543701	7.55230331420898	7.56299448013306	8	8	8	10.6	10.6	10.6	146.41	0	45.544	337050000	18	sp|Q64331|MYO6_MOUSE	sp|Q64331|MYO6_MOUSE
6.99602556228638	6.97633171081542	7.03750610351563	7.06164073944092	6.919020652771	7.08278560638428	7.0211067199707	7.11467790603638	7.10737943649291	6.96870994567871	2	2	2	17	17	17	20.14	0	12.927	91832000	8	sp|Q9QZB9|DCTN5_MOUSE	sp|Q9QZB9|DCTN5_MOUSE
7.69794368743896	6.69160223007202	7.79471826553345	6.43742656707764	7.70185279846191	7.79361581802368	7.83605194091797	7.76213836669922	7.70782566070557	7.59569454193115	3	3	3	14.5	14.5	14.5	25.652	0	11.055	384580000	14	sp|O55100|SNG1_MOUSE	sp|O55100|SNG1_MOUSE
8.11477756500244	8.11521053314208	8.18121433258057	8.13823986053467	8.06584072113037	8.16592693328857	8.05149936676025	8.00169086456299	8.08511257171631	8.04127407073975	10	10	10	36.3	36.3	36.3	33.499	0	81.537	1128600000	52	sp|Q791V5|MTCH2_MOUSE	sp|Q791V5|MTCH2_MOUSE
7.04052305221558	7.0373067855835	7.05522537231445	7.05522537231445	7.07169771194458	7.06013107299805	7.01778411865234	7.09614515304565	7.23124027252197	7.16372776031494	2	2	2	14.6	14.6	14.6	17.51	0	4.3559	102070000	9	sp|Q78TU8|F107A_MOUSE	sp|Q78TU8|F107A_MOUSE
8.15029621124268	8.08217430114746	8.09874725341797	8.05800819396973	8.01439476013184	8.10277652740479	7.97629976272583	7.89013576507568	7.83066558837891	6.96254444122314	8	8	8	56.2	56.2	56.2	21.024	0	68.025	948340000	51	sp|Q9DCS9|NDUBA_MOUSE	sp|Q9DCS9|NDUBA_MOUSE
7.58054876327515	7.54540586471558	7.59963226318359	7.43903255462646	7.53431797027588	7.66122579574584	7.61171245574951	7.56631946563721	7.52019500732422	7.64499950408936	5	5	5	22.3	22.3	22.3	35.958	0	20.46	303820000	26	sp|Q3TY60|F131B_MOUSE	sp|Q3TY60|F131B_MOUSE
8.22185707092285	8.21031856536865	8.2921895980835	8.20677185058594	8.10659885406494	8.18797206878662	8.08958721160889	8.17707443237305	8.16022872924805	8.14807796478271	14	12	12	37.3	33.2	33.2	45.663	0	50.189	1342500000	59	sp|P63094|GNAS2_MOUSE;sp|Q6R0H7|GNAS1_MOUSE;sp|Q8CGK7|GNAL_MOUSE	sp|P63094|GNAS2_MOUSE;sp|Q6R0H7|GNAS1_MOUSE
7.61853981018066	7.56230497360229	7.54994678497314	7.57734251022339	7.55209589004517	7.55349445343018	7.45528650283813	7.53696203231812	7.49066066741943	7.01384973526	9	9	9	12.1	12.1	12.1	128.78	0	53.856	315630000	19	sp|P28660|NCKP1_MOUSE	sp|P28660|NCKP1_MOUSE
7.57230234146118	7.55492496490479	7.45625972747803	7.55747127532958	7.56596565246582	7.50067567825317	7.389732837677	7.39917182922363	7.34894704818726	7.62969493865967	6	6	6	20.4	20.4	20.4	40.612	0	21.86	315140000	11	sp|Q8CG76|ARK72_MOUSE	sp|Q8CG76|ARK72_MOUSE
7.42445707321166	7.40582418441772	7.44884538650513	7.37430810928345	7.34740829467773	7.27882194519042	7.34729099273682	7.30580282211304	7.40628480911255	6.83333206176758	6	6	6	22	22	22	32.1	0	17.201	202050000	11	sp|Q3TDK6|ROGDI_MOUSE	sp|Q3TDK6|ROGDI_MOUSE
7.27705860137939	7.38690900802612	7.35671424865723	7.32799196243286	7.21903419494629	7.34088039398193	7.58965921401978	7.55800008773804	7.74688339233398	7.17123365402222	2	2	2	2.2	2.2	2.2	161.97	0	4.2094	301760000	9	sp|Q6RHR9|MAGI1_MOUSE	sp|Q6RHR9|MAGI1_MOUSE
7.92029047012329	7.85829639434814	7.85201025009155	7.90072202682495	7.9322452545166	7.85310173034667	6.75805377960205	7.89840698242188	7.92472887039185	7.09301805496216	4	4	4	32.7	32.7	32.7	16.355	0	65.035	613680000	15	sp|Q9CZY3|UB2V1_MOUSE	sp|Q9CZY3|UB2V1_MOUSE
8.52444839477539	8.522705078125	8.43485641479492	8.51109409332275	8.53606605529785	8.53053283691406	8.46967506408691	8.39427661895751	8.4878454208374	8.3656005859375	13	13	13	81.9	81.9	81.9	23.407	0	105.52	2668000000	65	sp|Q99PT1|GDIR1_MOUSE	sp|Q99PT1|GDIR1_MOUSE
8.14779949188232	8.23037242889404	8.17382717132568	8.16728782653809	8.20879077911376	8.09691047668457	8.04859733581542	8.1369743347168	8.21869277954102	8.16758346557617	11	11	7	27	27	18.6	47.744	0	64.759	1286300000	50	sp|O88712|CTBP1_MOUSE	sp|O88712|CTBP1_MOUSE
8.86195278167725	8.76583957672119	8.7794303894043	8.79508018493652	8.89149856567383	8.88214302062988	8.77534103393555	8.69940376281738	8.69700241088867	8.69138240814208	28	12	8	66	43.1	34.7	50.418	0	156.22	5546000000	110	sp|Q9ERD7|TBB3_MOUSE	sp|Q9ERD7|TBB3_MOUSE
7.75040817260742	7.80473232269287	7.81307363510132	7.81677150726318	7.67030143737792	7.76743030548096	7.80559587478638	7.44658374786377	7.61152172088623	7.67608976364136	13	11	11	39.3	36.3	36.3	44.054	0	52.914	524800000	25	sp|P27601|GNA13_MOUSE	sp|P27601|GNA13_MOUSE
6.68976163864136	6.5302357673645	6.70955657958984	6.55110836029053	6.65059900283813	6.49082899093628	6.85954666137695	6.85239267349243	6.70962190628052	7.29182958602905	2	2	2	5.1	5.1	5.1	73.631	0.0019011	2.824	34628000	6	sp|O88845|AKA10_MOUSE	sp|O88845|AKA10_MOUSE
7.02526473999023	7.14541387557983	6.85562467575073	7.290123462677	7.31185960769653	7.31825113296509	7.27572584152222	7.28641176223755	7.26841402053833	7.17661190032958	1	1	1	5.7	5.7	5.7	45.472	0	5.0185	143550000	10	sp|Q9R0N7|SYT7_MOUSE	sp|Q9R0N7|SYT7_MOUSE
7.17914962768555	7.24841451644897	7.40754365921021	7.33106279373169	7.16896867752075	7.30444765090942	7.28544473648071	7.40077972412109	7.41081094741821	7.34301471710205	4	4	4	6	6	6	92.405	0	9.8788	177580000	17	sp|Q6ZQ18|EFR3B_MOUSE;sp|Q8BG67|EFR3A_MOUSE	sp|Q6ZQ18|EFR3B_MOUSE
7.39833927154541	7.4544792175293	7.66162347793579	7.48370122909546	7.46700096130371	7.40517568588257	7.55670022964478	7.77958202362061	7.63055992126465	7.71119117736816	3	3	3	16.9	16.9	16.9	20.9	0	11.499	301930000	17	sp|P61082|UBC12_MOUSE	sp|P61082|UBC12_MOUSE
7.74952745437622	7.78987693786621	7.65099668502808	7.73889923095703	7.83072996139526	7.85818195343018	7.83021640777588	7.7756175994873	7.86635255813599	7.73637247085571	8	8	8	32.2	32.2	32.2	40.709	0	50.191	533990000	26	sp|Q9CZ44|NSF1C_MOUSE	sp|Q9CZ44|NSF1C_MOUSE
7.14708852767944	7.15317440032958	7.10805749893188	7.25642919540405	7.1793794631958	7.11015176773071	7.16669654846191	6.9455189704895	7.16568946838379	6.62127494812012	2	2	2	8.4	8.4	8.4	66.944	0	6.3956	122910000	8	sp|Q68ED7|CRTC1_MOUSE	sp|Q68ED7|CRTC1_MOUSE
7.63209247589111	7.67483377456665	7.582688331604	7.59808969497681	7.6501522064209	7.57244157791138	7.63201141357422	7.56850671768188	7.56925678253174	7.62339401245117	6	6	6	30.2	30.2	30.2	27.855	0	34.554	381020000	17	sp|Q9Z2U0|PSA7_MOUSE;sp|Q9CWH6|PSMA8_MOUSE	sp|Q9Z2U0|PSA7_MOUSE;sp|Q9CWH6|PSMA8_MOUSE
7.6813588142395	7.74534034729004	7.86490821838379	7.69688034057617	7.72121667861938	7.86808586120605	7.86320972442627	7.83881139755249	7.87329149246216	7.66547775268555	5	5	5	25.1	25.1	25.1	26.674	0	35.549	534120000	28	sp|P62908|RS3_MOUSE	sp|P62908|RS3_MOUSE
6.85207939147949	6.86546516418457	6.90593242645264	6.94407033920288	6.21207904815674	6.76873254776	6.91009092330933	7.12453699111938	7.0333833694458	7.14085340499878	3	3	3	8.6	8.6	8.6	57.432	0	5.5192	70164000	4	sp|Q61035|SYHC_MOUSE	sp|Q61035|SYHC_MOUSE
8.02649211883544	8.11925601959229	8.11584377288818	8.02505970001221	8.01890850067139	8.0242395401001	7.99790143966675	8.02460861206055	7.94360828399658	8.07243347167969	12	12	12	72.6	72.6	72.6	24.038	0	77.938	1037100000	43	sp|Q8K3J1|NDUS8_MOUSE	sp|Q8K3J1|NDUS8_MOUSE
7.88885307312012	7.86438035964966	7.92336845397949	7.96406602859497	7.90808248519897	7.91060829162598	7.93237209320068	7.90919208526611	6.45187282562256	6.94086980819702	4	4	4	19.7	19.7	19.7	34.351	0	32.287	718510000	21	sp|Q64444|CAH4_MOUSE	sp|Q64444|CAH4_MOUSE
7.89424419403076	7.8338418006897	7.79687929153442	7.81083726882935	7.80806255340576	7.79313373565674	7.73053979873657	7.84408569335938	7.79145908355713	7.79008102416992	6	6	6	35.8	35.8	35.8	34.69	0	57.782	585340000	31	sp|Q3TC72|FAHD2_MOUSE	sp|Q3TC72|FAHD2_MOUSE
8.46946811676025	8.44476318359375	8.4614086151123	8.51627063751221	8.51530456542969	8.49640369415283	8.48708152770996	8.43819427490234	8.35568141937256	8.23355484008789	19	19	19	49.2	49.2	49.2	57.915	0	183.65	2632700000	86	sp|Q9EQ20|MMSA_MOUSE	sp|Q9EQ20|MMSA_MOUSE
6.73193550109863	6.85364723205566	6.68664646148682	7.18472003936768	6.86063432693481	6.59477663040161	7.2137565612793	7.29395866394042	7.28178310394287	7.14729499816895	2	2	2	3.9	3.9	3.9	78.747	0	5.1091	117070000	12	sp|Q8JZM4|DNER_MOUSE	sp|Q8JZM4|DNER_MOUSE
8.23016738891602	8.1465311050415	8.06833457946777	8.13551425933838	8.13487815856934	8.23108673095703	8.16799640655518	7.94990205764771	7.86096048355103	7.88870716094971	2	2	2	22.8	22.8	22.8	10.728	0	30.758	1224700000	27	sp|P50114|S100B_MOUSE	sp|P50114|S100B_MOUSE
7.90914392471313	7.92543077468872	8.01611328125	7.82545185089111	7.90876913070679	7.9994044303894	7.93902969360352	8.01878356933594	7.96779584884644	7.92906618118286	11	11	11	15.3	15.3	15.3	112.62	0	82.463	755800000	51	sp|Q80Y17|L2GL1_MOUSE	sp|Q80Y17|L2GL1_MOUSE
7.44814968109131	7.57918882369995	7.78743934631348	7.5319128036499	7.55081510543823	7.52630043029785	7.76420593261719	7.66011571884155	7.83177375793457	7.70504236221313	3	3	3	34.5	34.5	34.5	13.373	0	23.904	382770000	13	sp|P60867|RS20_MOUSE	sp|P60867|RS20_MOUSE
7.79086875915527	7.82993364334106	7.65839290618896	7.77235126495361	7.99692296981812	7.83045387268066	7.77617073059082	7.63434648513794	7.67098760604858	7.27234888076782	10	10	10	32.3	32.3	32.3	34.4	0	35.252	557010000	33	sp|P47962|RL5_MOUSE	sp|P47962|RL5_MOUSE
8.66321086883544	8.54525756835938	8.63563442230225	8.67084884643555	8.71950531005859	8.59853839874268	8.59833049774169	8.57592678070068	8.65602111816406	8.54338455200195	15	15	15	86.5	86.5	86.5	24.838	0	136.63	3861800000	100	sp|Q9R0P9|UCHL1_MOUSE	sp|Q9R0P9|UCHL1_MOUSE
8.02160263061523	8.00173377990723	8.17449569702148	8.05006980895996	7.95372581481934	8.16112804412842	8.10642910003662	8.10071468353271	8.04218196868896	8.10957813262939	10	10	10	37.4	37.4	37.4	21.694	0	48.089	1018100000	43	sp|O55022|PGRC1_MOUSE	sp|O55022|PGRC1_MOUSE
7.41074371337891	7.45460081100464	7.48722314834595	7.34803199768066	7.40158987045288	7.40857934951782	7.57457542419434	6.55485010147095	6.7103066444397	7.30259084701538	7	7	7	8.4	8.4	8.4	119.19	0	17.853	242240000	10	sp|Q9JME5|AP3B2_MOUSE	sp|Q9JME5|AP3B2_MOUSE
7.29804468154907	7.22621297836304	7.32319021224976	7.10937595367432	7.20463562011719	6.58836364746094	7.15950727462769	6.70029449462891	7.41881465911865	7.09030151367188	5	5	5	15.7	15.7	15.7	52.513	0	11.39	140500000	9	sp|P17563|SBP1_MOUSE;sp|Q63836|SBP2_MOUSE	sp|P17563|SBP1_MOUSE;sp|Q63836|SBP2_MOUSE
8.85203456878662	8.86246490478516	8.83058261871338	8.88602828979492	8.89630603790283	8.86643505096436	8.85573673248291	8.86735534667969	8.76330089569092	8.78125953674316	35	35	35	45.7	45.7	45.7	116.45	0	323.31	6470900000	221	sp|Q60597|ODO1_MOUSE	sp|Q60597|ODO1_MOUSE
6.80402135848999	6.7201042175293	6.88567209243774	6.86716079711914	6.82860851287842	6.97176265716553	6.84054517745972	6.83160305023193	6.8880500793457	6.86455631256104	2	2	2	10.1	10.1	10.1	32.2	0	4.5215	55951000	6	sp|Q7M759|AB17B_MOUSE	sp|Q7M759|AB17B_MOUSE
7.63882875442505	7.70149898529053	7.83245134353638	7.68886470794678	7.63132190704346	7.71627044677734	7.78661680221558	7.8537163734436	7.81993865966797	7.68195533752441	19	19	19	3.3	3.3	3.3	831.87	0	69.689	486300000	34	sp|Q9QXZ0|MACF1_MOUSE	sp|Q9QXZ0|MACF1_MOUSE
8.14718151092529	8.17365264892578	8.11650848388672	8.16684436798096	8.23872375488281	8.14370155334473	8.18238639831542	8.0927906036377	8.13235569000244	8.0928258895874	20	17	17	32.5	31.1	31.1	64.469	0	112.35	1325200000	58	sp|O08539|BIN1_MOUSE;sp|D3Z6Q9|BIN2_MOUSE	sp|O08539|BIN1_MOUSE
10.0159463882446	10.0370283126831	9.9372215270996	9.94290065765381	9.98083972930908	10.007363319397	9.91818809509277	9.93255519866943	9.91365528106689	9.94604969024658	36	36	35	78.5	78.5	78.5	42.713	0	323.31	86477000000	778	sp|Q04447|KCRB_MOUSE	sp|Q04447|KCRB_MOUSE
8.16139793395996	8.18678665161133	8.21178817749023	8.22266483306885	8.25882911682129	8.25195407867432	8.29103565216064	8.15679168701172	8.35623645782471	8.25980854034424	15	15	15	37.7	37.7	37.7	50.989	0	67.022	1577400000	55	sp|O89053|COR1A_MOUSE	sp|O89053|COR1A_MOUSE
8.26829719543457	8.29891872406006	8.21502876281738	8.23431491851807	8.25476551055908	8.28638935089111	8.16178703308105	8.213942527771	8.22279453277588	8.19912433624268	13	13	13	41	41	41	37.869	0	62.253	1488000000	70	sp|Q9JM96|BORG4_MOUSE	sp|Q9JM96|BORG4_MOUSE
7.32341718673706	7.3270115852356	7.40050363540649	7.42730760574341	7.31158447265625	7.36703872680664	7.38585662841797	7.48381567001343	7.34541273117065	7.56255435943604	4	4	4	14.2	14.2	14.2	57.598	0	26.376	204840000	8	sp|Q8C0C7|SYFA_MOUSE	sp|Q8C0C7|SYFA_MOUSE
7.49964570999146	7.50711345672607	7.53828477859497	7.26874160766602	6.92542362213135	7.47670125961304	6.62830924987792	7.11502742767333	6.75740957260132	7.28344058990479	6	3	3	13.5	8.2	8.2	40.849	0	13.597	219120000	12	sp|O70443|GNAZ_MOUSE	sp|O70443|GNAZ_MOUSE
8.24762916564941	8.29139137268066	8.3095874786377	8.29426765441895	8.26066780090332	8.2586612701416	8.32230186462402	8.31405735015869	8.35330104827881	8.29946327209473	18	18	18	39.5	39.5	39.5	57.058	0	170.59	1726200000	72	sp|P09103|PDIA1_MOUSE	sp|P09103|PDIA1_MOUSE
7.07107162475586	7.09777784347534	7.25268316268921	7.17122888565063	7.15244102478027	7.19678401947021	6.94119215011597	7.20938110351563	6.77260255813599	6.96123027801514	2	2	2	20.1	20.1	20.1	16.46	0	7.6714	131330000	7	sp|Q8BMJ3|IF1AX_MOUSE;sp|Q60872|IF1A_MOUSE	sp|Q8BMJ3|IF1AX_MOUSE;sp|Q60872|IF1A_MOUSE
7.31964731216431	7.4171724319458	7.38408470153809	7.3895206451416	7.36586236953735	7.35690498352051	7.38946723937988	7.40380668640137	6.93521213531494	7.0557336807251	5	5	5	12.9	12.9	12.9	61.508	0	14.676	194070000	17	sp|Q8R5H6|WASF1_MOUSE	sp|Q8R5H6|WASF1_MOUSE
6.83151769638062	6.66046142578125	7.00744915008545	6.77860689163208	6.76652431488037	6.86524629592896	6.95986461639404	6.87048053741455	6.95311260223389	6.85332775115967	3	3	3	4.9	4.9	4.9	84.298	0	4.6053	50050000	5	sp|Q6P1I6|PSD2_MOUSE	sp|Q6P1I6|PSD2_MOUSE
7.78442478179932	7.82308912277222	7.60743379592896	7.70114469528198	7.678062915802	7.79171180725098	7.65810680389404	7.34647035598755	7.6661901473999	6.90043163299561	7	7	7	31.4	31.4	31.4	19.462	0	22.384	426730000	20	sp|P63028|TCTP_MOUSE	sp|P63028|TCTP_MOUSE
7.03382587432861	7.06479501724243	7.21042537689208	6.72194814682007	6.71292734146118	7.04091882705688	7.10964584350586	7.21606016159058	7.15739631652832	7.0088062286377	5	5	5	8.5	8.5	8.5	88.337	0	11.37	100570000	7	sp|Q3TDD9|PPR21_MOUSE	sp|Q3TDD9|PPR21_MOUSE
9.27156257629395	9.2846565246582	9.24946784973145	9.27870750427246	9.30165958404541	9.32419967651367	9.2651481628418	9.18210029602051	9.22711467742919	9.11524391174316	18	17	17	61.2	61.2	61.2	29.174	0	265.71	17996000000	230	sp|P62259|1433E_MOUSE	sp|P62259|1433E_MOUSE
7.60013389587402	7.4816575050354	7.37154817581177	7.74931859970093	7.71713781356812	7.55039978027344	7.58070850372314	7.48360157012939	7.23837184906006	7.35745859146118	2	2	2	5.1	5.1	5.1	34.024	0	11.883	380970000	12	sp|Q62277|SYPH_MOUSE	sp|Q62277|SYPH_MOUSE
7.74016523361206	7.85779047012329	7.7504620552063	7.78283071517944	7.80644464492798	7.69142627716064	7.71525096893311	7.49822759628296	7.87129831314087	7.69579696655273	6	6	6	52.4	52.4	52.4	22.197	0	24.382	536920000	19	sp|Q923D2|BLVRB_MOUSE	sp|Q923D2|BLVRB_MOUSE
7.53918886184692	7.51973628997803	7.74305486679077	7.50038766860962	7.48280191421509	7.56419229507446	7.41625785827637	6.63916826248169	7.40088319778442	7.4761791229248	6	6	6	16.3	16.3	16.3	55.758	0	13.844	303890000	9	sp|Q9CZN7|GLYM_MOUSE	sp|Q9CZN7|GLYM_MOUSE
8.0439510345459	7.98892879486083	8.02201557159424	8.14413833618164	8.13754367828369	7.99182415008545	7.94793319702148	8.01089286804199	8.11223602294922	7.95877408981323	4	4	4	5.7	5.7	5.7	42.653	0	20.947	1019800000	37	sp|Q62151|RAGE_MOUSE	sp|Q62151|RAGE_MOUSE
7.30464124679565	7.3278694152832	7.13602256774902	7.24821853637695	7.23373222351074	6.99138116836548	7.12645626068115	7.11260509490967	7.29767560958862	7.25296354293823	6	6	6	9.8	9.8	9.8	98.124	0	15.58	132650000	17	sp|P28271|ACOC_MOUSE	sp|P28271|ACOC_MOUSE
6.61047267913818	6.62883853912354	6.71505832672119	6.51188802719116	6.71027803421021	6.64346265792847	6.70153331756592	6.68601942062378	6.72292184829712	7.1252007484436	2	2	2	4.3	4.3	4.3	64.403	0	4.4626	34532000	8	sp|Q8BJW6|EIF2A_MOUSE	sp|Q8BJW6|EIF2A_MOUSE
7.75650691986083	7.65739059448242	7.53846073150635	7.797447681427	7.89107465744019	7.47421646118164	7.76344299316406	7.66367244720458	7.64110708236694	7.51128149032593	9	9	9	17.5	17.5	17.5	67.377	0	82.531	463540000	23	sp|Q80YN3|BCAS1_MOUSE	sp|Q80YN3|BCAS1_MOUSE
7.523850440979	7.53652048110962	7.64006376266479	7.59277629852295	7.59903097152709	7.47380781173706	7.49824142456055	7.4611382484436	7.59461355209351	6.78349590301514	6	6	6	9.6	9.6	9.6	116.72	0	21.323	302970000	21	sp|Q64727|VINC_MOUSE	sp|Q64727|VINC_MOUSE
8.89157104492188	8.92706203460693	8.90183448791504	8.95614910125732	9.02653312683105	8.86920261383057	8.909743309021	8.92082214355469	8.93419075012207	8.86687755584717	38	38	38	59.2	59.2	59.2	76.243	0	323.31	7746500000	293	sp|P10637|TAU_MOUSE	sp|P10637|TAU_MOUSE
8.04661178588867	7.87287855148315	7.85721778869629	7.92718029022217	7.94632434844971	7.96719694137573	7.96281909942627	8.04665088653564	7.97388029098511	7.96864175796509	8	8	8	50.8	50.8	50.8	29.032	0	134.76	811300000	42	sp|P00920|CAH2_MOUSE	sp|P00920|CAH2_MOUSE
7.81064891815186	7.82665109634399	7.80723714828491	7.84532737731934	7.82047080993652	7.97674894332886	7.85603380203247	7.87973785400391	7.92448091506958	7.7513484954834	6	6	6	30	30	30	42.317	0	59.559	647710000	37	sp|Q8VE33|GD1L1_MOUSE	sp|Q8VE33|GD1L1_MOUSE
7.84212827682495	8.07379150390625	8.15140056610107	8.00770473480225	8.07368183135986	7.66806888580322	8.02510070800781	7.96503210067749	8.05184650421143	7.15080165863037	2	2	2	3.1	3.1	3.1	64.736	0.0022252	2.0915	877110000	10	sp|Q8R4D1|SL9A8_MOUSE	sp|Q8R4D1|SL9A8_MOUSE
7.14263963699341	7.10724401473999	7.23085737228394	6.51380443572998	6.78694486618041	7.21224069595337	7.32742023468018	6.91610288619995	7.22629070281982	7.18951988220215	3	3	3	8.7	8.7	8.7	60.718	0	10.963	102900000	5	sp|P14685|PSMD3_MOUSE	sp|P14685|PSMD3_MOUSE
7.97189712524414	7.92542552947998	7.91920375823975	7.90774965286255	7.90206289291382	7.86870336532593	7.93276262283325	7.89223384857178	7.90065670013428	7.91354894638062	7	7	7	43.2	43.2	43.2	31.512	0	75.522	735340000	33	sp|P60487|PLPP_MOUSE	sp|P60487|PLPP_MOUSE
7.41328287124634	7.43434524536133	7.45120286941528	7.66901922225952	7.64195966720581	7.48637390136719	7.55838441848755	7.70531606674194	7.61751413345337	7.81489324569702	9	6	6	25.9	23	23	63.314	0	26.742	358810000	20	sp|Q8JZP2|SYN3_MOUSE	sp|Q8JZP2|SYN3_MOUSE
7.61813163757324	7.61652803421021	6.86530590057373	7.66482973098755	7.66082763671875	7.70224952697754	7.68156671524048	7.7344799041748	7.77886724472046	7.65583944320679	5	5	5	22.6	22.6	22.6	42.178	0	27.3	397500000	17	sp|Q8BHE3|ATCAY_MOUSE	sp|Q8BHE3|ATCAY_MOUSE
7.42501211166382	7.38608837127686	7.47751188278198	7.35537481307983	7.50468826293945	7.34234380722046	7.55413770675659	7.60036277770996	7.4573974609375	7.6010274887085	7	7	7	14.5	14.5	14.5	91.736	0	67.65	262740000	23	sp|Q08509|EPS8_MOUSE	sp|Q08509|EPS8_MOUSE
8.43418598175049	8.53201484680176	8.41969108581542	8.48115539550781	8.50738334655762	8.37101268768311	8.46326541900635	8.45810890197754	8.46621513366699	8.41463947296143	21	13	13	45.9	33.9	33.9	49.694	0	120.2	2599400000	77	sp|Q8C1B7|SEP11_MOUSE	sp|Q8C1B7|SEP11_MOUSE
8.60878276824951	8.61916637420654	8.61536121368408	8.60277557373047	8.57970333099365	8.60023212432861	8.52688217163085	8.57160377502441	8.56952571868896	8.6275806427002	22	22	22	38.5	38.5	38.5	65.322	0	113.86	3515900000	127	sp|Q76MZ3|2AAA_MOUSE;sp|Q7TNP2|2AAB_MOUSE	sp|Q76MZ3|2AAA_MOUSE
7.21434020996094	7.19678401947021	7.34204721450806	7.33140707015991	7.27438879013062	7.34002733230591	7.41715621948242	7.30886316299438	7.30053043365479	7.26904439926147	5	5	5	11.3	11.3	11.3	76.843	0	16.157	177000000	14	sp|Q6P9S0|MTSSL_MOUSE	sp|Q6P9S0|MTSSL_MOUSE
6.81947803497314	7.39375066757202	6.60105514526367	6.90935802459717	6.91699600219727	6.57696294784546	7.49489164352416	7.69334888458252	7.3923978805542	7.1380500793457	2	2	2	49.2	49.2	49.2	6.0181	0	55.535	150530000	19	sp|P02802|MT1_MOUSE	sp|P02802|MT1_MOUSE
7.34260034561157	7.34115743637084	7.43282508850098	7.35065507888794	7.44895362854004	7.40210676193237	7.53631830215454	7.39202833175659	7.36518859863281	7.53048133850098	5	5	5	23.2	23.2	23.2	44.868	0	17.51	223050000	13	sp|P63037|DNJA1_MOUSE	sp|P63037|DNJA1_MOUSE
7.00830221176147	6.69617938995361	6.48769378662109	7.01051187515259	6.91055488586426	7.08810043334961	7.0885968208313	6.72924757003784	6.96652173995972	7.1294641494751	3	3	3	5.5	5.5	5.5	85.73	0	18.334	85633000	7	sp|Q62351|TFR1_MOUSE	sp|Q62351|TFR1_MOUSE
8.01832580566406	8.08048248291016	8.09237003326416	8.07598495483398	8.05311679840088	8.07022285461426	8.05065059661865	8.09075164794922	8.12729930877686	8.12063980102539	18	18	17	21.8	21.8	20.7	101.2	0	69.257	1103000000	54	sp|Q922D8|C1TC_MOUSE	sp|Q922D8|C1TC_MOUSE
6.72710990905762	6.78653812408447	6.68543910980225	7.02942419052124	7.07184505462646	6.97990322113037	7.26825046539307	6.60838603973389	7.14016246795654	7.52934074401855	5	5	5	20.4	20.4	20.4	30.048	0	6.0591	128940000	12	sp|Q9Z2Y8|PLPHP_MOUSE	sp|Q9Z2Y8|PLPHP_MOUSE
7.66375732421875	7.58558464050292	7.52890396118164	7.66790103912354	7.65526342391968	7.64466524124146	7.52262687683105	7.73947763442993	6.89981842041016	7.16025924682617	4	4	4	24.2	24.2	24.2	18.916	0	10.774	382250000	18	sp|P63325|RS10_MOUSE	sp|P63325|RS10_MOUSE
7.37001323699951	7.3931713104248	7.3824315071106	7.36421298980713	7.43563747406006	7.3634991645813	7.3838152885437	7.08376693725586	7.32768583297729	7.37683248519897	3	3	3	35.1	35.1	35.1	16.534	0	19.136	207200000	17	sp|O70591|PFD2_MOUSE	sp|O70591|PFD2_MOUSE
8.3154878616333	8.40029621124268	8.37595653533936	8.31989669799805	8.37970447540283	8.29878807067871	8.28321075439453	8.27975845336914	8.38437175750732	8.35453128814697	24	24	18	28.6	28.6	23.2	104.02	0	216.95	1934200000	100	sp|P17427|AP2A2_MOUSE	sp|P17427|AP2A2_MOUSE
8.16870403289794	8.10523796081542	8.18935012817383	8.11919021606445	8.12050819396973	8.06572914123535	8.15173721313477	8.30805206298828	8.22816944122314	8.28266716003417	20	20	20	44.2	44.2	44.2	58.066	0	122.32	1292400000	56	sp|P80315|TCPD_MOUSE	sp|P80315|TCPD_MOUSE
7.30869245529175	7.30380058288574	7.41161966323853	7.32161903381348	7.37509632110596	7.23461866378784	7.34824657440186	7.42753458023071	7.15726518630981	6.93254661560059	9	6	6	5.2	3.4	3.4	253.62	0	20.497	183980000	11	sp|Q71LX4|TLN2_MOUSE	sp|Q71LX4|TLN2_MOUSE
7.27847909927368	7.29358339309692	7.40457725524902	7.31662034988403	7.34927749633789	7.25676584243774	7.41123247146606	7.39522171020508	6.7903356552124	6.75171709060669	6	6	6	12	12	12	72.286	0	15.456	187870000	19	sp|P70663|SPRL1_MOUSE	sp|P70663|SPRL1_MOUSE
8.23487186431885	8.21402168273926	8.22881126403809	8.18207168579102	8.18178653717041	8.23080635070801	8.15968704223633	8.15827178955078	8.11776828765869	8.21152114868164	15	9	9	67.1	47.1	47.1	37.379	0	75.579	1423500000	36	sp|P29387|GBB4_MOUSE	sp|P29387|GBB4_MOUSE
8.78416061401367	8.8364953994751	8.65934562683105	8.77672290802001	8.89471435546875	8.74354934692383	8.78004360198975	8.71037101745605	8.66324806213379	8.74664974212646	13	13	13	90.4	90.4	90.4	15.137	0	279.49	5254200000	121	sp|Q05816|FABP5_MOUSE	sp|Q05816|FABP5_MOUSE
7.76267099380493	7.71048116683959	7.78240823745728	7.72591161727905	7.69863128662109	7.8496651649475	7.76457214355469	7.74359607696533	7.7441520690918	7.7568793296814	8	8	8	8.8	8.8	8.8	156.31	0	66.207	510040000	40	sp|O54991|CNTP1_MOUSE	sp|O54991|CNTP1_MOUSE
7.22595500946045	7.27044582366943	7.32331418991089	7.27293157577515	7.14248323440552	7.18338394165039	7.41267871856689	7.3784704208374	7.29585266113281	7.31481504440308	5	5	5	9.7	9.7	9.7	82.407	0	13.296	171880000	10	sp|Q8R1S4|MTSS1_MOUSE	sp|Q8R1S4|MTSS1_MOUSE
7.09166717529297	7.18768978118896	7.31003427505493	7.29223394393921	7.236159324646	7.2378454208374	7.29345083236694	7.38833236694336	7.28677082061768	7.24580860137939	4	4	4	8.6	8.6	8.6	87.86	0	31.145	160700000	17	sp|Q761V0|SC6A5_MOUSE	sp|Q761V0|SC6A5_MOUSE
9.29367160797119	9.30213642120361	9.20341396331787	9.30719661712646	9.42268848419189	9.34982109069824	9.27123737335205	9.17969512939453	9.21117401123047	9.18749237060547	24	21	18	77.7	77.3	75.7	28.302	0	291.9	16265000000	206	sp|P61982|1433G_MOUSE	sp|P61982|1433G_MOUSE
8.08799457550049	8.060471534729	8.02567481994629	8.02677822113037	8.0280418395996	8.01531791687012	8.06889057159424	8.16488838195801	8.12733173370361	8.05606555938721	9	9	9	43.7	43.7	43.7	25.378	0	58.87	979260000	48	sp|Q60692|PSB6_MOUSE	sp|Q60692|PSB6_MOUSE
6.8161563873291	7.0873556137085	7.21007776260375	7.17260313034058	7.13672065734863	6.48162603378296	7.14063358306885	7.11690425872803	6.67199325561523	6.9875636100769	7	7	6	4.6	4.6	4.1	212.56	0	14.283	113770000	8	sp|Q80UG2|PLXA4_MOUSE;sp|P70207|PLXA2_MOUSE	sp|Q80UG2|PLXA4_MOUSE
8.37997627258301	8.36910438537598	8.31981372833251	8.31200790405273	8.31921005249023	8.2491979598999	8.284836769104	8.51548957824707	8.57501411437988	8.59627819061279	10	10	7	45	45	33.6	17.274	0	63.215	1985500000	54	sp|P54227|STMN1_MOUSE	sp|P54227|STMN1_MOUSE
7.21130752563477	6.64415693283081	6.69432210922241	6.57002115249634	6.89319944381714	6.58795309066772	7.01757574081421	7.24368286132813	7.09251022338867	7.21692276000977	1	1	1	0.4	0.4	0.4	305.39	0.0022085	2.0259	82319000	5	sp|A3KFM7|CHD6_MOUSE	sp|A3KFM7|CHD6_MOUSE
7.77785444259644	7.79220247268677	7.80355262756348	7.6444878578186	7.69363021850586	7.51503896713257	7.58258581161499	7.66895389556885	7.69469308853149	7.82569885253906	8	8	8	38.2	38.2	38.2	27.372	0	41.138	445750000	18	sp|Q9QUM9|PSA6_MOUSE	sp|Q9QUM9|PSA6_MOUSE
7.14235830307007	6.86910200119019	7.11337518692017	7.23416280746459	7.16076850891113	7.13181114196777	6.73398303985596	6.63634634017944	6.79716968536377	7.27260732650757	6	4	4	8.4	6.6	6.6	93.481	0	5.6377	113910000	4	sp|P70175|DLG3_MOUSE	sp|P70175|DLG3_MOUSE
8.16471004486083	8.22922134399414	8.06156539916992	8.15130901336669	8.16787815093994	8.16784858703613	8.15302181243896	8.01292133331299	8.13883972167969	7.89955806732178	14	14	14	36.7	36.7	36.7	37.572	0	124.53	1279700000	63	sp|P13707|GPDA_MOUSE	sp|P13707|GPDA_MOUSE
7.59536409378052	7.62150859832764	7.65110349655151	7.69009876251221	7.7281346321106	7.61193561553955	7.57692861557007	7.60964775085449	7.61464405059814	7.67565011978149	5	5	5	37.4	37.4	37.4	17.32	0	23.423	395160000	12	sp|Q9D0S9|HINT2_MOUSE	sp|Q9D0S9|HINT2_MOUSE
6.65862894058228	6.57685136795044	6.60559320449829	7.24079895019531	7.240074634552	7.0392951965332	7.01615571975708	7.13420915603638	7.06299543380737	7.14581680297852	4	4	4	11.1	11.1	11.1	46.325	0	6.4087	117850000	11	sp|Q9JHI5|IVD_MOUSE	sp|Q9JHI5|IVD_MOUSE
8.31483554840088	8.35690498352051	8.33384990692139	8.1995906829834	8.20005702972412	8.13953304290771	8.23075580596924	8.19983768463135	8.28923225402832	8.25452423095703	11	11	11	87.9	87.9	87.9	15.032	0	58.303	1555000000	46	sp|Q9JJV2|PROF2_MOUSE	sp|Q9JJV2|PROF2_MOUSE
7.8017258644104	7.81796836853027	7.88300228118896	7.81334733963013	7.84772062301636	7.79657411575317	7.74137210845947	7.7228889465332	7.5005931854248	7.92116594314575	10	10	10	61.1	61.1	61.1	12.575	0	50.876	580640000	46	sp|Q9Z1P6|NDUA7_MOUSE	sp|Q9Z1P6|NDUA7_MOUSE
8.56810760498047	8.60539150238037	8.61838245391846	8.59036254882813	8.58030891418457	8.59398365020751	8.60496044158936	8.50164794921875	8.5736837387085	8.32066535949707	26	26	24	44.1	44.1	44.1	85.268	0	302.76	3429900000	129	sp|P47857|PFKAM_MOUSE	sp|P47857|PFKAM_MOUSE
7.55116939544678	6.66155242919922	7.52481126785278	7.53673505783081	7.52067995071411	7.7457537651062	7.75103282928467	7.48976182937622	7.55566263198853	7.51348400115967	1	1	1	17.6	17.6	17.6	15.798	0	8.3164	320360000	14	sp|P61358|RL27_MOUSE	sp|P61358|RL27_MOUSE
7.38203525543213	7.40923976898193	7.43881130218506	7.33873510360718	7.31584453582764	7.36657238006592	7.23656225204468	7.32174348831177	7.41569089889526	6.91510343551636	6	6	6	22.3	22.3	22.3	32.851	0	13.362	201210000	10	sp|Q8R164|BPHL_MOUSE	sp|Q8R164|BPHL_MOUSE
7.52187013626099	7.0573616027832	7.67150592803955	7.33179140090942	7.32602834701538	7.38921928405762	7.23439073562622	6.85696315765381	7.37055015563965	7.07390165328979	3	3	3	14.2	14.2	14.2	40.801	0	26.861	200540000	14	sp|O88507|CNTFR_MOUSE	sp|O88507|CNTFR_MOUSE
7.27898216247559	7.81620168685913	7.61670637130737	7.4729905128479	7.68539237976074	7.59444761276245	7.7932243347168	7.91163682937622	7.50654554367065	7.91152000427246	2	2	2	24	24	24	8.3047	0	31.665	626730000	30	sp|P63216|GBG3_MOUSE	sp|P63216|GBG3_MOUSE
7.41358470916748	7.04520320892333	6.62075328826904	7.76890420913696	7.47318029403687	6.31406831741333	7.42616939544678	7.02044439315796	6.75654411315917	6.97378396987915	4	4	4	23.5	23.5	23.5	22.468	0	13.714	269710000	12	sp|Q8R0A5|TCAL3_MOUSE;sp|Q8CCT4|TCAL5_MOUSE	sp|Q8R0A5|TCAL3_MOUSE;sp|Q8CCT4|TCAL5_MOUSE
7.71285152435303	7.66938209533691	7.73513555526733	7.77372074127197	7.83222150802612	7.70299911499023	7.72091150283813	7.7205147743225	7.69487714767456	7.690833568573	8	6	6	33.3	24.4	24.4	31.113	0	90.136	531520000	46	sp|Q9DC07|LNEBL_MOUSE	sp|Q9DC07|LNEBL_MOUSE
7.25268316268921	7.17640972137451	7.41970777511597	7.43648052215576	7.28938817977905	7.35245275497437	7.37725162506104	7.50897407531738	7.34040451049805	7.39132308959961	5	5	5	53.9	53.9	53.9	16.718	0	31.149	212240000	8	sp|Q9DCB8|ISCA2_MOUSE	sp|Q9DCB8|ISCA2_MOUSE
7.29105806350708	7.29468679428101	7.40430355072021	7.29353952407837	7.24067401885986	7.3549337387085	7.44186782836914	7.35998725891113	7.31009817123413	7.30507183074951	5	5	5	15.5	15.5	15.5	48.647	0	19.488	187350000	15	sp|P46471|PRS7_MOUSE	sp|P46471|PRS7_MOUSE
6.80340242385864	6.85521030426025	6.6795711517334	6.81968212127686	6.85742282867432	6.86724948883057	6.9256420135498	6.76704454421997	6.80792045593262	7.04933404922485	3	1	1	15	5.8	5.8	23.603	0	4.4826	50426000	6	sp|P61028|RAB8B_MOUSE	sp|P61028|RAB8B_MOUSE
7.09057521820068	7.37344551086426	7.39595508575439	7.33709955215454	7.31912708282471	7.30655384063721	7.32598733901978	7.39866924285889	7.39431142807007	7.70342016220093	3	3	3	27.9	27.9	27.9	16.08	0	18.011	191330000	6	sp|P97825|JUPI1_MOUSE	sp|P97825|JUPI1_MOUSE
7.16829109191895	7.17461204528809	6.51772022247314	7.22276830673218	7.41909599304199	7.17257356643677	6.26739025115967	6.80241060256958	6.7682523727417	7.02202129364014	6	6	6	1	1	1	1009.9	0	9.0592	118650000	6	sp|Q6ZWR6|SYNE1_MOUSE	sp|Q6ZWR6|SYNE1_MOUSE
7.86042785644531	7.74343156814575	7.69969892501831	7.66014432907104	7.7072548866272	7.66113090515137	7.66465139389038	7.56402635574341	7.62570333480834	7.80267095565796	7	7	7	24.3	24.3	24.3	40.472	0	19.568	454230000	22	sp|Q99K85|SERC_MOUSE	sp|Q99K85|SERC_MOUSE
7.5339879989624	7.41393661499023	7.56157827377319	7.42435884475708	7.36351776123047	7.43544626235962	7.45659351348877	7.32613086700439	7.43752861022949	7.31202936172485	3	3	3	4.5	4.5	4.5	57.034	0	11.813	244170000	11	sp|Q9JKF6|NECT1_MOUSE	sp|Q9JKF6|NECT1_MOUSE
7.64201927185059	7.79592180252075	7.63348865509033	7.74319601058959	7.78516626358032	7.67489767074584	7.68668079376221	7.65170431137084	7.69116973876953	7.16932153701782	4	4	4	29.5	29.5	29.5	17.982	0	17.627	425760000	23	sp|Q9CPT4|MYDGF_MOUSE	sp|Q9CPT4|MYDGF_MOUSE
8.64334392547607	8.6068115234375	8.51034355163574	8.61381053924561	8.64706993103027	8.62729454040527	8.57606506347656	8.5749683380127	8.46100330352783	8.53003311157227	24	24	24	50.9	50.9	50.9	54.356	0	227.61	3591300000	112	sp|P97807|FUMH_MOUSE	sp|P97807|FUMH_MOUSE
7.12684535980225	7.16905689239502	7.36248254776	6.25370502471924	6.53546810150146	7.05072784423828	7.22021293640137	7.29481887817383	7.26050090789795	7.08175086975098	4	4	4	9.2	9.2	9.2	53.056	0	9.4669	124280000	10	sp|Q8CBY8|DCTN4_MOUSE	sp|Q8CBY8|DCTN4_MOUSE
6.83316612243652	6.80479335784912	6.76307582855225	7.24179553985596	6.81659936904907	6.4898509979248	6.89834403991699	6.8036003112793	6.73642492294312	6.78008890151978	5	5	5	7.7	7.7	7.7	108.18	0	5.9919	57280000	3	sp|Q569Z6|TR150_MOUSE	sp|Q569Z6|TR150_MOUSE
6.62963485717773	7.23057651519775	7.24089860916138	7.14000511169434	7.11451101303101	6.99767017364502	6.87500858306885	6.81405544281006	7.00143098831177	6.86557483673096	2	2	2	6.7	6.7	6.7	51.655	0	8.6893	99669000	7	sp|Q06890|CLUS_MOUSE	sp|Q06890|CLUS_MOUSE
7.33891439437866	7.38277339935303	7.35951280593872	7.37101221084595	7.39651298522949	7.44018459320068	7.38394117355347	7.38060903549194	6.72226667404175	6.96232604980469	2	2	2	16.2	16.2	16.2	14.839	0	3.7956	206270000	4	sp|P62245|RS15A_MOUSE	sp|P62245|RS15A_MOUSE
8.28769016265869	8.26185703277588	8.14612770080566	8.28809261322021	8.29136848449707	8.27383422851563	8.30215740203857	8.2830753326416	8.27249145507813	8.35491466522217	12	12	12	99.2	99.2	99.2	13.053	0	81.184	1794000000	76	sp|P12660|PCP2_MOUSE	sp|P12660|PCP2_MOUSE
6.94989252090454	7.01510810852051	7.03418731689453	7.06755447387695	7.10907220840454	7.17490243911743	7.13732242584229	7.10870027542114	6.96485805511475	7.08628845214844	4	2	2	3.7	2.3	2.3	150.37	0	9.2538	102300000	15	sp|P83510|TNIK_MOUSE	sp|P83510|TNIK_MOUSE
7.74381542205811	7.81708908081055	7.8242039680481	7.71244764328003	7.68022680282593	7.64994812011719	7.74883890151978	7.91781520843506	7.97050476074219	7.95140075683594	7	7	7	16.7	16.7	16.7	35.015	0	41.46	539990000	35	sp|Q8K183|PDXK_MOUSE	sp|Q8K183|PDXK_MOUSE
7.67834520339966	7.73435974121094	7.75126361846924	7.65083169937134	7.63175821304321	7.66168022155762	7.69049739837646	7.77354526519775	7.76481866836548	7.77859973907471	7	7	7	49	49	49	21.737	0	18.05	450340000	26	sp|Q99KR7|PPIF_MOUSE	sp|Q99KR7|PPIF_MOUSE
8.16405487060547	8.23663806915283	8.39806175231934	8.2016429901123	8.2111473083496	8.360915184021	8.21793079376221	8.27593326568604	8.36317920684814	8.31979274749756	33	32	32	20.8	20.2	20.2	245.25	0	127.4	1685100000	86	sp|P15508|SPTB1_MOUSE	sp|P15508|SPTB1_MOUSE
7.82340240478516	7.821533203125	7.78845834732056	7.79503154754639	7.71751260757446	7.68556261062622	7.62301158905029	7.78927755355834	7.77961826324463	6.72597932815552	14	14	11	18.4	18.4	15.7	101.57	0	27.191	520010000	23	sp|P23818|GRIA1_MOUSE	sp|P23818|GRIA1_MOUSE
7.26953649520874	7.252610206604	7.32697057723999	7.27998638153076	7.28096532821655	7.32016706466675	7.19553995132446	7.35241413116455	6.8946213722229	7.09078788757324	3	3	3	15.3	15.3	15.3	27.883	0	7.1055	163930000	13	sp|Q64105|SPRE_MOUSE	sp|Q64105|SPRE_MOUSE
8.95894622802734	8.68698501586914	8.9844913482666	8.58367443084717	8.40275955200195	8.41825199127197	8.61789131164551	8.62841987609863	8.72956943511963	8.3515453338623	18	18	18	44.9	44.9	44.9	47.411	0	197.49	4204200000	96	sp|P05202|AATM_MOUSE	sp|P05202|AATM_MOUSE
7.23600769042969	7.23065328598022	7.35111951828003	6.54841566085815	6.61595296859741	7.27060890197754	6.94940090179443	7.22023868560791	7.3396897315979	7.46305656433105	3	3	3	25.9	25.9	25.9	12.605	0	8.2653	147280000	13	sp|Q9D8T7|SLIRP_MOUSE	sp|Q9D8T7|SLIRP_MOUSE
7.98319292068481	8.17341899871826	8.07653141021729	8.07532787322998	8.07878303527832	8.07729530334473	7.99968719482422	7.94372177124023	8.09356212615967	8.00384807586669	5	5	5	14.2	14.2	14.2	38.661	0	16.197	1010200000	29	sp|P18894|OXDA_MOUSE	sp|P18894|OXDA_MOUSE
8.39199352264404	8.37090110778809	8.39604187011719	8.34423542022705	8.33225631713867	8.40411472320557	8.33322525024414	8.33499622344971	8.33203411102294	8.24531555175781	11	10	10	31.3	27.4	27.4	36.498	0	84.828	2016600000	73	sp|P06151|LDHA_MOUSE;sp|P00342|LDHC_MOUSE	sp|P06151|LDHA_MOUSE
8.13142585754395	7.99097776412964	7.97191572189331	8.15192127227783	8.17403030395508	8.05303955078125	8.09732627868652	7.93470525741577	8.03678894042969	7.95306348800659	5	5	5	68.6	68.6	68.6	12.861	0	101.51	1040000000	26	sp|P62774|MTPN_MOUSE	sp|P62774|MTPN_MOUSE
6.80337524414063	6.75189447402954	6.94100904464722	6.75922966003417	6.7822117805481	7.08971881866455	6.66704177856445	6.78970193862915	7.01171779632568	7.08187580108643	3	3	3	8.9	8.9	8.9	48.906	0	8.6804	40200000	4	sp|Q8VEJ9|VPS4A_MOUSE;sp|P46467|VPS4B_MOUSE;sp|Q8BPY9|FIGL1_MOUSE	sp|Q8VEJ9|VPS4A_MOUSE
7.53325080871582	7.57785940170288	7.48025131225586	7.46817016601563	7.31388807296753	7.57451725006104	7.44557285308838	7.51885604858398	7.62780618667603	7.56131601333618	6	6	6	16.2	16.2	16.2	51.937	0	19.823	279150000	25	sp|Q7TNR6|IGS21_MOUSE	sp|Q7TNR6|IGS21_MOUSE
7.08403968811035	7.05537843704224	7.19401454925537	7.05743789672852	6.91757917404175	6.68383407592773	6.45804882049561	7.13316822052002	7.02413845062256	7.0972785949707	2	2	2	9.7	9.7	9.7	30.817	0	5.9229	81698000	8	sp|Q8BL97|SRSF7_MOUSE	sp|Q8BL97|SRSF7_MOUSE
6.38427877426147	6.50811576843262	7.02538776397705	7.03583002090454	6.97595548629761	6.94171285629272	6.9471287727356	6.75150585174561	7.08205270767212	7.28514194488525	3	3	3	4.4	4.4	4.4	65.696	0	3.8569	83804000	11	sp|Q9WUA2|SYFB_MOUSE	sp|Q9WUA2|SYFB_MOUSE
6.64510297775269	7.79867124557495	7.83486557006836	6.6697416305542	7.56804895401	6.83473539352416	7.41183853149414	6.62744235992432	6.9393892288208	6.77148866653442	4	4	4	20.4	20.4	20.4	31.888	0	7.2939	277070000	11	sp|P97447|FHL1_MOUSE	sp|P97447|FHL1_MOUSE
7.22644519805908	6.78496646881104	6.84331607818604	7.10964584350586	7.29446601867676	6.93479108810425	6.61982154846191	6.38659191131592	6.78064680099487	7.32645416259766	2	2	2	12.4	12.4	12.4	25.096	0	4.7338	105460000	9	sp|Q99LS3|SERB_MOUSE	sp|Q99LS3|SERB_MOUSE
7.87149715423583	7.83908176422119	8.00475120544434	7.93614673614502	7.75479936599731	7.94736528396606	7.89795684814453	7.92099952697754	7.93219947814941	8.00367546081542	4	4	4	21.8	21.8	21.8	22.338	0	25.368	709130000	25	sp|P62748|HPCL1_MOUSE;sp|P84075|HPCA_MOUSE	sp|P62748|HPCL1_MOUSE
7.5911202430725	7.62301158905029	7.64859437942505	7.54517078399658	7.48776054382324	7.63139295578003	7.57834100723267	7.46784496307373	7.51046466827393	7.31508827209473	6	6	6	19.9	19.9	19.9	43.185	0	15.346	314310000	19	sp|Q9DBC7|KAP0_MOUSE	sp|Q9DBC7|KAP0_MOUSE
7.25401592254639	7.45669984817505	7.35345458984375	7.23699045181274	7.36601161956787	7.38262939453125	7.29815435409546	6.78480672836304	6.58766746520996	7.46359443664551	4	4	4	16.7	16.7	16.7	40.581	0	10.074	178930000	13	sp|Q920E5|FPPS_MOUSE	sp|Q920E5|FPPS_MOUSE
8.17588901519775	8.26644325256348	8.30474853515625	8.30545902252197	8.33358860015869	8.20685291290283	8.27186489105225	8.18307018280029	8.31405735015869	8.15152263641357	11	11	11	12.2	12.2	12.2	114.72	0	52.039	1633600000	75	sp|Q2PFD7|PSD3_MOUSE	sp|Q2PFD7|PSD3_MOUSE
8.23530101776123	8.22973346710205	8.15164566040039	8.03047847747803	8.0573616027832	8.01283740997314	7.9826283454895	8.03742694854736	8.13560962677001	8.17577266693115	8	8	8	89.6	89.6	89.6	10.99	0	71.392	1097300000	27	sp|P62627|DLRB1_MOUSE	sp|P62627|DLRB1_MOUSE
7.62168502807617	7.60583257675171	7.58223390579224	7.46372890472412	7.53512954711914	7.57357931137084	7.55055856704712	7.65871715545654	7.57327795028687	7.86004447937012	8	8	8	18	18	18	79.327	0	25.62	311160000	16	sp|Q8K3H0|DP13A_MOUSE	sp|Q8K3H0|DP13A_MOUSE
7.76154470443726	7.709303855896	7.64950037002563	7.72832107543945	7.81172227859497	7.75894212722778	7.79354572296143	7.81088399887084	7.75678825378417	7.73322153091431	13	13	13	23.2	23.2	23.2	58.792	0	44.024	498670000	48	sp|O08795|GLU2B_MOUSE	sp|O08795|GLU2B_MOUSE
7.69494724273682	7.66535568237305	7.62436437606812	7.66019153594971	7.62186145782471	7.64007377624512	7.56454753875732	7.57502603530884	7.66923332214355	7.65609836578369	6	6	6	36.5	36.5	36.5	23.076	0	18.089	369100000	24	sp|Q9JM14|NT5C_MOUSE	sp|Q9JM14|NT5C_MOUSE
7.47856664657593	7.49893045425415	7.60692930221558	7.49201965332031	7.52831220626831	7.47664308547974	7.38708734512329	7.50093603134155	7.50741052627563	7.52163505554199	5	5	5	26.3	26.3	26.3	24.307	0	10.394	282260000	12	sp|Q99LP6|GRPE1_MOUSE	sp|Q99LP6|GRPE1_MOUSE
7.81395435333252	7.74537944793701	7.65705585479736	7.82077932357788	7.92880535125732	7.72173643112183	7.72498798370361	7.75304651260375	7.64521598815917	7.79581069946289	4	4	4	19.4	19.4	19.4	29.546	0	75.884	595300000	35	sp|Q9R1P4|PSA1_MOUSE	sp|Q9R1P4|PSA1_MOUSE
7.96423149108887	7.92045736312866	7.98991250991821	7.91836595535278	7.9115571975708	7.88512372970581	7.92534828186035	8.02349948883057	8.10006046295166	8.03586959838867	8	7	7	29.5	27.1	27.1	43.066	0	38.244	779700000	36	sp|Q63844|MK03_MOUSE	sp|Q63844|MK03_MOUSE
7.71997737884521	7.73495960235596	7.81376791000366	7.75049304962158	7.764093875885	7.66539335250854	7.75372076034546	7.82577657699584	7.67340803146362	7.41985654830933	8	8	8	27.8	27.8	27.8	29.976	0	31.735	498840000	23	sp|P12970|RL7A_MOUSE	sp|P12970|RL7A_MOUSE
8.08951663970947	8.16604518890381	8.05203914642333	8.07572937011719	8.12593650817871	8.07892799377441	8.08582592010498	8.21285343170166	8.15965747833251	8.18152904510498	18	8	8	27.9	14.8	14.8	66.899	0	82.052	1067200000	53	sp|Q68FL4|SAHH3_MOUSE	sp|Q68FL4|SAHH3_MOUSE
8.32645893096924	8.32101821899414	8.40907001495361	8.39701843261719	8.38601684570313	8.4951000213623	8.51774978637695	8.43822574615479	8.43832111358643	8.25937843322754	9	9	9	35.8	35.8	35.8	23.897	0	150.57	2229600000	45	sp|Q91V41|RAB14_MOUSE	sp|Q91V41|RAB14_MOUSE
7.18520212173462	7.18912506103516	7.19915151596069	7.10421371459961	7.13110494613647	6.91536808013916	6.55561923980713	7.30781698226929	6.74211502075195	7.3200216293335	3	3	3	15.2	15.2	15.2	30.953	0	18.36	116160000	9	sp|Q8K354|CBR3_MOUSE	sp|Q8K354|CBR3_MOUSE
7.8212513923645	7.84252166748047	7.87138032913208	7.81075668334961	7.8185887336731	7.78393936157227	7.82312202453613	7.85909605026245	7.81320714950562	7.75371313095093	5	5	5	31.6	31.6	31.6	28.537	0	25.305	583470000	20	sp|O35381|AN32A_MOUSE;sp|Q64G17|AN32C_MOUSE;sp|Q9EST5|AN32B_MOUSE	sp|O35381|AN32A_MOUSE
8.05449771881104	7.99441385269165	8.08113098144531	7.90598487854004	7.7515025138855	8.09621429443359	8.01544380187988	7.94959497451782	8.00991821289063	8.15103244781494	5	5	5	18.6	18.6	18.6	35.216	0	28.604	880320000	30	sp|Q99JY8|PLPP3_MOUSE	sp|Q99JY8|PLPP3_MOUSE
6.87929105758666	6.9402027130127	7.03213500976563	6.78600549697875	6.82858276367188	6.8164005279541	6.81651306152344	6.5877161026001	6.90888166427612	6.88836240768433	3	3	3	4.2	4.2	4.2	48.968	0	3.7778	60271000	8	sp|P59325|IF5_MOUSE	sp|P59325|IF5_MOUSE
7.52422714233398	7.56405019760132	7.60964775085449	7.56402635574341	7.51875066757202	7.50030517578125	7.5549373626709	7.51728820800781	7.55801200866699	7.52630043029785	6	6	6	7.8	7.8	7.8	140.21	0	16.844	311510000	12	sp|Q9Z1Q9|SYVC_MOUSE	sp|Q9Z1Q9|SYVC_MOUSE
7.12440633773804	7.19462537765503	7.2422432899475	6.94131755828857	7.42321300506592	7.42696666717529	7.23764419555664	7.23340225219727	7.24254131317139	7.32878732681274	4	4	4	2.9	2.9	2.9	194.75	0	11.273	155830000	7	sp|Q7TT50|MRCKB_MOUSE	sp|Q7TT50|MRCKB_MOUSE
7.67067241668701	7.59001636505127	7.63094615936279	7.82293272018433	7.737868309021	7.60681104660034	7.74510622024536	7.53678560256958	7.64621734619141	7.57910871505737	7	7	7	16.5	16.5	16.5	89.519	0	35.204	432490000	29	sp|Q6R891|NEB2_MOUSE	sp|Q6R891|NEB2_MOUSE
7.87375068664551	6.63006591796875	7.85787487030029	7.91803550720215	7.85155773162842	7.87296009063721	7.85076856613159	7.97898817062378	7.96683597564697	8.02571582794189	6	6	6	22.7	22.7	22.7	47.262	0	25.345	323850000	13	sp|Q9DBG5|PLIN3_MOUSE	sp|Q9DBG5|PLIN3_MOUSE
7.26031017303467	7.36832427978516	7.43727493286133	7.26958274841309	7.23477029800415	7.22641944885254	7.37169551849365	7.42083024978638	6.74253463745117	6.98903656005859	7	7	5	11.1	11.1	9.2	86.161	0	34.981	169530000	15	sp|Q01405|SC23A_MOUSE	sp|Q01405|SC23A_MOUSE
7.72354602813721	7.64283037185669	7.74241065979004	7.59829807281494	7.60617685317993	7.6360764503479	7.6306209564209	7.80133485794067	7.72599315643311	7.84054517745972	5	5	5	43.6	43.6	43.6	18.37	0	19.783	466110000	24	sp|Q9QUR7|PIN1_MOUSE	sp|Q9QUR7|PIN1_MOUSE
7.88709926605225	7.83551931381226	7.83934593200684	7.84776401519775	7.92238283157349	7.823317527771	7.81089735031128	7.8116888999939	7.89717054367065	7.84569931030273	8	8	8	21.6	21.6	21.6	48.173	0	101.6	616960000	32	sp|Q60780|GAS7_MOUSE	sp|Q60780|GAS7_MOUSE
6.67955493927002	6.68196439743041	6.69170904159546	6.45302629470825	6.65969753265381	6.71395254135132	6.38661956787109	6.89120435714722	6.9030327796936	6.98758506774902	2	2	2	4.8	4.8	4.8	64.617	0	14.915	35432000	8	sp|Q8C078|KKCC2_MOUSE	sp|Q8C078|KKCC2_MOUSE
7.85488271713257	7.83459854125977	7.81221771240234	7.81152153015137	7.87633323669434	7.73693799972534	7.69815254211426	7.80076503753662	7.79299354553223	7.91853380203247	8	8	8	57.8	57.8	57.8	9.1413	0	59.087	517250000	43	sp|Q9CQR2|RS21_MOUSE	sp|Q9CQR2|RS21_MOUSE
7.32742023468018	7.25102949142456	7.38333034515381	7.3026556968689	7.27669143676758	7.38687324523926	7.28936576843262	7.30625343322754	7.09430074691772	6.76418113708496	5	5	5	7.7	7.7	7.7	85.299	0	12.245	169880000	9	sp|Q68FF6|GIT1_MOUSE	sp|Q68FF6|GIT1_MOUSE
7.78879022598267	7.71647071838379	7.66048622131348	7.659583568573	7.68934440612792	7.58967018127441	7.76785326004028	7.79710817337036	7.91705369949341	7.79780054092407	4	4	4	20.8	20.8	20.8	32.667	0	23.111	463930000	12	sp|Q9D819|IPYR_MOUSE	sp|Q9D819|IPYR_MOUSE
7.3753342628479	7.32711362838745	7.28681564331055	7.2957649230957	7.28838348388672	7.24162101745605	7.33996772766113	7.4562292098999	7.33439350128174	7.51066541671753	5	5	5	19	19	19	53.663	0	24.709	192680000	15	sp|Q91V09|WDR13_MOUSE	sp|Q91V09|WDR13_MOUSE
8.42465305328369	8.4271125793457	8.41768741607666	8.45290565490723	8.47158527374268	8.30563068389893	8.33675956726074	8.46895217895508	8.33917331695557	8.49760723114014	16	15	15	74.4	74.4	74.4	29.645	0	187.12	2515200000	96	sp|Q99LD8|DDAH2_MOUSE	sp|Q99LD8|DDAH2_MOUSE
7.82694911956787	7.84704160690308	7.97091865539551	7.92990398406982	7.84304571151733	7.92862606048583	7.93485164642333	7.9719386100769	7.8853554725647	7.89350080490112	6	6	6	33.5	33.5	33.5	24.74	0	60.253	693750000	27	sp|O08547|SC22B_MOUSE	sp|O08547|SC22B_MOUSE
7.67777109146118	7.65334749221802	7.51566171646118	7.69797849655151	7.6809606552124	7.50131940841675	7.55743503570557	7.62547731399536	7.55372524261475	7.6984224319458	5	5	5	21.6	21.6	21.6	25.426	0	16.025	389990000	13	sp|Q9WTP7|KAD3_MOUSE	sp|Q9WTP7|KAD3_MOUSE
8.44777774810791	8.51885604858398	8.66134929656982	8.5873851776123	8.52584743499756	8.72314357757568	8.67529201507568	8.58103847503662	8.64194965362549	8.46664524078369	11	11	11	48.1	48.1	48.1	30.752	0	165.89	3384500000	76	sp|Q60931|VDAC3_MOUSE	sp|Q60931|VDAC3_MOUSE
8.18528747558594	8.14983463287354	8.16004848480225	8.13545036315917	8.11203479766846	8.16873359680176	8.08600330352783	8.0928611755371	8.16262435913085	8.10095596313477	14	14	12	36.9	36.9	29.6	60.602	0	87.901	1176900000	60	sp|Q9WVK4|EHD1_MOUSE	sp|Q9WVK4|EHD1_MOUSE
8.4354305267334	8.42355728149414	8.59526443481445	8.51255130767822	8.45292091369629	8.62602233886719	8.58666610717773	8.53990364074707	8.57156944274902	8.39877319335938	31	31	31	33.3	33.3	33.3	137.97	0	259.53	2810100000	127	sp|Q810U3|NFASC_MOUSE	sp|Q810U3|NFASC_MOUSE
7.47184896469116	7.34879159927368	7.35424280166625	7.54834032058716	7.44663047790527	7.42199850082397	7.43841552734375	6.74419355392456	7.47524976730347	7.24234056472778	6	6	6	46.1	46.1	46.1	11.651	0	18.94	232660000	12	sp|P99027|RLA2_MOUSE	sp|P99027|RLA2_MOUSE
6.85418462753296	6.85790491104125	6.3720850944519	6.86464166641235	6.5846700668335	7.16696262359619	6.69627571105957	7.06154632568359	6.70455694198608	6.74581146240234	2	2	2	7.4	7.4	7.4	51.313	0	4.4791	71801000	4	sp|Q99L43|CDS2_MOUSE	sp|Q99L43|CDS2_MOUSE
7.66047668457031	7.64494037628174	7.32725667953491	7.73573446273804	7.71694612503052	7.73696184158325	7.74766826629639	7.5976185798645	7.64956855773926	7.88551950454712	8	8	8	12.4	12.4	12.4	96.406	0	20.146	442750000	28	sp|Q61699|HS105_MOUSE	sp|Q61699|HS105_MOUSE
7.72407913208008	7.76581001281738	7.71349048614502	7.83911943435669	7.74361944198608	7.96614170074463	7.90807723999023	7.68390226364136	7.8105616569519	7.74983692169189	5	5	5	20.7	20.7	20.7	70.865	0	63.828	532100000	22	sp|Q80UP8|S20A2_MOUSE	sp|Q80UP8|S20A2_MOUSE
8.80026340484619	8.80861568450928	8.80301284790039	8.79577541351318	8.7938814163208	8.73415184020996	8.71584415435791	8.76560115814208	8.80613899230957	8.84175968170166	37	30	30	79.8	76.8	76.8	61.936	0	323.31	5669400000	151	sp|Q62188|DPYL3_MOUSE	sp|Q62188|DPYL3_MOUSE
7.12103414535522	7.00492286682129	6.6931095123291	7.30209255218506	7.27907371520996	7.10342741012573	6.68988466262817	7.05842590332031	7.02177810668945	6.65481615066528	5	5	5	16.3	16.3	16.3	46.415	0	26.014	117620000	9	sp|Q91W90|TXND5_MOUSE	sp|Q91W90|TXND5_MOUSE
7.73648405075073	7.67521905899048	7.45177125930786	7.68292999267578	7.79237747192383	7.75950908660889	7.67876434326172	7.60307931900024	7.42763233184814	6.99028873443604	3	3	3	24.4	24.4	24.4	10.333	0	26.464	414130000	20	sp|P62073|TIM10_MOUSE	sp|P62073|TIM10_MOUSE
8.34451007843018	8.31611728668213	8.35531711578369	8.34468650817871	8.3604793548584	8.4310417175293	8.33893394470215	8.23989963531494	8.2826452255249	8.11015224456787	14	14	14	33.5	33.5	33.5	55.854	0	199.33	1893100000	82	sp|Q8BVE3|VATH_MOUSE	sp|Q8BVE3|VATH_MOUSE
7.07863807678223	7.06822299957275	7.11597633361816	7.15225791931152	6.8440523147583	7.1188268661499	7.13969039916992	6.70635318756104	6.91976642608643	6.75753974914551	3	3	3	5.7	5.7	5.7	80.428	0	4.0416	117810000	6	sp|Q91YP2|NEUL_MOUSE	sp|Q91YP2|NEUL_MOUSE
7.83034467697144	7.95253086090088	7.99716329574584	7.99864292144775	7.87716388702393	8.03710746765137	7.90772819519042	7.79467630386353	7.73458385467529	7.81237173080444	9	8	8	16	14.9	14.9	80.641	0	28.098	737620000	23	sp|Q9QYB8|ADDB_MOUSE	sp|Q9QYB8|ADDB_MOUSE
8.65681648254395	8.6618127822876	8.62794971466064	8.72524166107178	8.55149841308594	8.75401210784912	8.67091369628906	8.64834022521973	8.65481185913085	8.69641780853271	27	27	27	40.7	40.7	40.7	75.884	0	234.56	4008100000	137	sp|P14824|ANXA6_MOUSE	sp|P14824|ANXA6_MOUSE
6.93927955627441	7.09871292114258	6.50142765045166	6.90847253799438	6.89987516403198	6.67694425582886	6.52667999267578	7.01232433319092	6.39668750762939	6.85938310623169	2	2	2	2.6	2.6	2.6	116.95	0	3.2732	78638000	10	sp|Q8CGY8|OGT1_MOUSE	sp|Q8CGY8|OGT1_MOUSE
8.17603302001953	8.14204502105713	8.24558639526367	8.16705131530762	8.09152603149414	8.186448097229	8.18912506103516	8.23995018005371	8.20013904571533	8.16973304748535	8	8	8	13.3	13.3	13.3	91.712	0	177.28	1298200000	52	sp|Q9EQH3|VPS35_MOUSE	sp|Q9EQH3|VPS35_MOUSE
7.39714002609253	7.47780132293701	7.45024919509888	7.40912103652954	7.38165664672852	7.4314923286438	7.35372400283813	7.3549337387085	7.46915912628174	6.96765518188477	7	7	7	72.4	72.4	72.4	14.454	0	31.858	203080000	12	sp|Q03958|PFD6_MOUSE	sp|Q03958|PFD6_MOUSE
7.58893251419067	7.6292872428894	7.68373107910156	7.5963659286499	7.49334669113159	7.595055103302	7.52062749862671	7.53915119171143	7.60834407806396	6.77080678939819	9	9	9	7.7	7.7	7.7	206.23	0	39.343	334280000	27	sp|B2RXS4|PLXB2_MOUSE	sp|B2RXS4|PLXB2_MOUSE
7.97984409332275	7.82500410079956	8.01965618133544	8.05743789672852	7.99927854537964	8.23857307434082	8.11424350738525	8.06182956695557	7.97829008102416	7.90054750442505	8	8	8	34.7	34.7	34.7	24.911	0	27.939	952320000	27	sp|Q9D1D4|TMEDA_MOUSE	sp|Q9D1D4|TMEDA_MOUSE
7.29063558578491	7.34305381774902	7.30986452102661	7.36927175521851	7.2668194770813	7.24605512619019	7.38953828811646	7.35698127746582	7.38939666748047	7.39318895339966	9	6	6	10.2	8.6	8.6	147.29	0	20.16	188450000	12	sp|Q9JM52|MINK1_MOUSE	sp|Q9JM52|MINK1_MOUSE
7.05173110961914	6.80228328704833	7.00565242767333	7.0168662071228	6.95836305618286	7.10523748397827	6.99743890762329	6.48050975799561	6.75724792480469	6.81997728347778	2	2	2	12.2	12.2	12.2	38.522	0	10.253	77503000	12	sp|Q8VCJ6|MRGRF_MOUSE	sp|Q8VCJ6|MRGRF_MOUSE
7.66097927093506	7.6515007019043	7.43357801437378	7.54195356369019	7.76467657089233	7.50965929031372	7.53535747528076	7.50062084197998	7.72091960906982	7.19758224487305	5	5	5	17.1	17.1	17.1	63.953	0	34.599	351820000	19	sp|P06801|MAOX_MOUSE	sp|P06801|MAOX_MOUSE
8.07291126251221	8.02094078063965	8.18878746032715	8.20398426055908	8.16660785675049	8.24679374694824	8.22261238098145	8.19942569732666	8.21330547332764	8.05545520782471	12	12	12	57.6	57.6	57.6	26.946	0	48.66	1264700000	35	sp|Q9QY76|VAPB_MOUSE	sp|Q9QY76|VAPB_MOUSE
7.7433295249939	7.71193361282349	7.75297737121582	7.78670167922974	7.77052783966064	7.77406406402588	7.81456708908081	7.58114147186279	7.73393535614014	7.10453367233276	10	9	8	14.3	13.1	10.7	85.454	0	61.256	485370000	21	sp|Q9WUA3|PFKAP_MOUSE	sp|Q9WUA3|PFKAP_MOUSE
7.10741329193115	7.18058443069458	7.64683485031128	6.97423982620239	6.87815380096436	7.25647735595703	7.07921743392944	7.54976320266724	7.23080635070801	7.65988779067993	4	4	4	5	5	5	103.13	0	12.664	165760000	9	sp|P04919|B3AT_MOUSE	sp|P04919|B3AT_MOUSE
7.29462051391602	7.26857805252075	7.43088102340698	7.37307739257813	7.33292293548583	7.51012945175171	7.57904005050659	7.5621976852417	7.5651273727417	7.06944608688354	3	3	3	20.9	20.9	20.9	31.775	0	12.253	214680000	15	sp|P97370|AT1B3_MOUSE	sp|P97370|AT1B3_MOUSE
8.62917518615723	8.64991855621338	8.74948120117188	8.75448608398438	8.6507740020752	8.89023685455322	8.76642799377441	8.80080604553223	8.65580081939697	8.63390254974365	15	15	15	47.7	47.7	47.7	32.886	0	114.65	4940200000	99	sp|Q91VR2|ATPG_MOUSE	sp|Q91VR2|ATPG_MOUSE
7.36253881454468	7.34252119064331	7.42763233184814	7.31395149230957	7.21165418624878	7.2867259979248	7.22411870956421	7.35301160812378	7.36025238037109	6.75005722045898	5	5	5	10.2	10.2	10.2	60.988	0	14.19	177860000	12	sp|Q3UHD6|SNX27_MOUSE	sp|Q3UHD6|SNX27_MOUSE
6.84911823272705	6.68857765197754	6.96574258804321	6.97628593444824	7.06437587738037	6.84323883056641	6.9870491027832	6.98336935043334	7.20234680175781	7.02446269989014	1	1	1	3.3	3.3	3.3	55.983	0	4.543	58107000	6	sp|Q8BK67|RCC2_MOUSE	sp|Q8BK67|RCC2_MOUSE
7.67004156112671	7.69631290435791	7.7390022277832	7.64172172546387	7.71905755996704	7.58136940002441	7.61128759384155	7.90693283081055	7.81750583648682	8.15539646148682	12	12	12	34.5	34.5	34.5	31.966	0	72.614	548540000	32	sp|Q6PER3|MARE3_MOUSE	sp|Q6PER3|MARE3_MOUSE
9.24728584289551	9.24927139282227	9.20633983612061	9.22375583648682	9.2440299987793	9.27188777923583	9.19526290893555	9.26465225219727	9.24770355224609	9.30181121826172	31	31	31	61.4	61.4	61.4	68.325	0	323.31	15570000000	295	sp|P50516|VATA_MOUSE	sp|P50516|VATA_MOUSE
7.23829698562622	7.37467527389526	7.35512590408325	7.33014965057373	7.34641170501708	7.37127113342285	7.32715463638306	7.16310167312622	7.35780143737792	6.97260713577271	4	4	4	10.7	10.7	10.7	73.432	0	6.3468	179910000	10	sp|A2ALS5|RPGP1_MOUSE	sp|A2ALS5|RPGP1_MOUSE
7.33399105072021	7.24917411804199	7.22515392303467	7.33743906021118	7.30129051208496	7.28370809555054	6.84206390380859	7.36810064315796	7.25862216949463	7.16279983520508	5	5	5	19.7	19.7	19.7	34.238	0	15.832	158890000	13	sp|P38060|HMGCL_MOUSE;sp|Q8JZS7|HMGC2_MOUSE	sp|P38060|HMGCL_MOUSE
8.12512302398682	8.03634929656982	7.95316982269287	8.04532337188721	8.28519725799561	8.10947704315186	8.15051078796387	8.20701503753662	8.17443752288818	8.13452816009521	18	18	18	36.8	36.8	36.8	61.249	0	65.804	1234200000	59	sp|Q60598|SRC8_MOUSE	sp|Q60598|SRC8_MOUSE
6.95762157440186	6.99155378341675	7.04758644104004	7.01911640167236	6.85799551010132	7.02783870697021	6.83608961105347	6.89295101165771	6.9638352394104	6.88939762115479	2	2	2	6.6	6.6	6.6	61.035	0	7.2341	78079000	10	sp|P59108|CPNE2_MOUSE	sp|P59108|CPNE2_MOUSE
7.20714950561523	7.15784931182861	7.38905954360962	7.10707426071166	6.9831075668335	7.30642509460449	7.13305950164795	7.25954627990723	7.29263257980347	7.26568603515625	3	3	3	44.9	44.9	44.9	10.102	0	7.4133	133370000	9	sp|O54962|BAF_MOUSE	sp|O54962|BAF_MOUSE
7.19794178009033	7.30937480926514	7.34602022171021	7.33803796768188	7.57484102249146	7.37615728378296	7.24124765396118	7.32128763198853	7.23578071594238	7.20319604873657	6	6	6	11.1	11.1	11.1	97.055	0	13.65	200290000	11	sp|Q9ES28|ARHG7_MOUSE;sp|Q8K4I3|ARHG6_MOUSE	sp|Q9ES28|ARHG7_MOUSE
7.08571863174438	7.10040521621704	6.96238851547241	7.12417793273926	7.09645795822144	7.16354894638062	7.03088283538818	7.03478860855103	7.17040824890137	7.27223634719849	4	4	4	44.2	44.2	44.2	18.607	0	16.915	114910000	14	sp|P60824|CIRBP_MOUSE	sp|P60824|CIRBP_MOUSE
7.31147813796997	7.39724445343018	7.51432180404663	7.42227792739868	7.39984655380249	7.41514015197754	7.54426670074463	7.44944763183594	6.73521947860718	7.02322435379028	10	10	10	18.9	18.9	18.9	77.63	0	16.921	242130000	8	sp|Q69ZX8|ABLM3_MOUSE	sp|Q69ZX8|ABLM3_MOUSE
8.52266597747803	8.46649646759033	8.53443241119385	8.50969982147217	8.4393482208252	8.5710563659668	8.49835205078125	8.37639427185059	8.46184349060059	8.10557842254639	15	9	9	31.8	24.6	24.6	47.262	0	98.877	2715200000	63	sp|P46097|SYT2_MOUSE	sp|P46097|SYT2_MOUSE
7.91705369949341	7.98208141326904	8.06695938110352	8.02060985565186	8.00462245941162	7.90924549102783	7.99973917007446	8.0464563369751	7.93817949295044	7.8823823928833	7	7	7	29.4	29.4	29.4	32.25	0	64.777	877210000	52	sp|P42125|ECI1_MOUSE	sp|P42125|ECI1_MOUSE
7.59777212142944	7.65557050704956	7.58471536636353	7.37564516067505	7.66752767562866	6.92431879043579	7.48214435577393	7.65313529968262	7.5129508972168	7.54181623458862	7	7	7	29.6	29.6	29.6	37.67	0	19.832	308820000	12	sp|Q9QYS9|QKI_MOUSE	sp|Q9QYS9|QKI_MOUSE
7.34576559066772	7.36159563064575	7.2286057472229	7.05933618545532	7.17785358428955	7.10383796691895	7.22515392303467	7.19159078598022	7.28232765197754	6.83917236328125	4	4	3	11.8	11.8	11.8	52.768	0	24.449	136250000	13	sp|Q50H33|KCTD8_MOUSE	sp|Q50H33|KCTD8_MOUSE
8.09426116943359	8.13014030456542	8.11534404754639	8.07831192016602	8.10281085968018	8.09265041351318	8.09321117401123	8.20079612731934	8.1657190322876	8.10095596313477	12	12	7	40.6	40.6	28.4	46.135	0	80.381	1139000000	52	sp|O55137|ACOT1_MOUSE;sp|Q9QYR7|ACOT3_MOUSE;sp|Q32Q92|ACOT6_MOUSE;sp|Q8BWN8|ACOT4_MOUSE;sp|Q6Q2Z6|ACOT5_MOUSE	sp|O55137|ACOT1_MOUSE
6.9276065826416	6.6855525970459	6.96450471878052	6.87384939193726	6.89417219161987	7.14609718322754	6.97757291793823	7.12975454330444	6.69772958755493	6.91867256164551	4	4	4	31.7	31.7	31.7	23.901	0	8.9609	76104000	9	sp|O08989|RASM_MOUSE	sp|O08989|RASM_MOUSE
8.86159420013428	8.87674903869629	8.75822257995605	8.86557769775391	8.96078968048096	8.88820171356201	8.90234565734863	8.67269802093506	8.78190612792969	8.78806209564208	21	13	13	69.1	52.8	52.8	28.086	0	299.36	6370900000	164	sp|Q9CQV8|1433B_MOUSE	sp|Q9CQV8|1433B_MOUSE
7.27705860137939	6.45513200759888	6.90549182891846	7.21261358261108	7.26183366775513	6.81714391708374	6.65859460830688	6.86135625839233	6.97660112380981	6.89203929901123	5	5	5	17.5	17.5	17.5	45.626	0	7.8009	118920000	4	sp|P62196|PRS8_MOUSE	sp|P62196|PRS8_MOUSE
7.95368242263794	8.02407455444335	8.08292865753174	8.03362464904785	8.04610443115234	8.00082397460938	8.03414726257324	8.07907295227051	8.07327842712402	8.10656452178955	15	15	15	28.6	28.6	28.6	96.804	0	79.154	972660000	58	sp|Q8K4G5|ABLM1_MOUSE	sp|Q8K4G5|ABLM1_MOUSE
7.00099754333496	6.83936500549316	6.94281625747681	6.95710897445679	6.90670108795166	6.9504280090332	6.95026731491089	6.88320684432983	6.76772499084473	6.85859870910645	3	3	3	8.1	8.1	8.1	71.683	0	8.8956	73750000	9	sp|Q8C0I1|ADAS_MOUSE	sp|Q8C0I1|ADAS_MOUSE
7.62886905670166	7.57677888870239	7.42447328567505	7.61713647842407	7.66377639770508	7.46845054626465	7.54651784896851	7.40110731124878	7.543372631073	7.63700914382935	7	7	7	12	12	12	96.023	0	35.014	335280000	22	sp|Q9WU78|PDC6I_MOUSE	sp|Q9WU78|PDC6I_MOUSE
6.89504146575928	6.82133674621582	6.89803123474121	7.10788822174072	6.96934604644775	7.00277042388916	7.02143716812134	6.81037378311157	7.0602445602417	7.28602695465088	4	4	4	5.2	5.2	5.2	117.23	0	5.6934	68965000	6	sp|Q8C5W0|CLMN_MOUSE	sp|Q8C5W0|CLMN_MOUSE
7.0000433921814	7.03606986999512	7.05618047714233	7.04914045333862	7.04590940475464	6.99099111557007	7.01034259796143	6.86522150039673	7.14804697036743	6.89891195297241	3	3	3	17.5	17.5	17.5	27.483	0	4.4933	89314000	4	sp|Q9D1F4|AKTS1_MOUSE	sp|Q9D1F4|AKTS1_MOUSE
6.65335035324097	7.05667638778687	7.14201402664185	7.02019548416138	7.01615571975708	7.01330089569092	7.06246900558472	7.06235647201538	7.06606483459473	7.15820646286011	2	2	2	12.4	12.4	12.4	27.013	0	13.823	91837000	13	sp|Q9Z1Q5|CLIC1_MOUSE	sp|Q9Z1Q5|CLIC1_MOUSE
9.13729095458984	9.17646789550781	9.05330848693848	9.13081645965576	9.1191234588623	9.01249980926514	9.12159252166748	9.13494205474854	9.12342739105225	9.05629444122314	13	13	13	87.9	87.9	87.9	14.893	0	323.31	12042000000	127	sp|P51880|FABP7_MOUSE	sp|P51880|FABP7_MOUSE
9.09359645843506	9.12933540344238	9.08856105804443	9.11180019378662	9.15060329437256	9.1575174331665	9.0919132232666	9.01102066040039	9.09145545959473	9.08224678039551	45	45	33	54.3	54.3	44.3	83.28	0	323.31	11636000000	297	sp|P11499|HS90B_MOUSE	sp|P11499|HS90B_MOUSE
6.98969888687134	7.0211067199707	7.20723009109497	6.9541220664978	6.9564471244812	6.87829780578613	6.92294025421143	6.68813037872314	6.66113233566284	7.30831003189087	2	2	2	7.2	7.2	7.2	35.159	0	5.7202	74438000	8	sp|Q9CQR6|PPP6_MOUSE	sp|Q9CQR6|PPP6_MOUSE
7.51959180831909	7.53722715377808	7.57738828659058	7.4456353187561	7.42031908035278	7.47173166275024	7.50312328338623	7.51409578323364	7.59328603744507	7.65461921691895	6	6	6	8	8	8	137.61	0	15.968	284130000	10	sp|Q8K010|OPLA_MOUSE	sp|Q8K010|OPLA_MOUSE
8.23962497711182	8.24345970153809	8.21242713928223	8.40761184692383	8.41755485534667	8.42586040496826	8.42063236236572	8.39490699768066	8.32209491729736	8.25292587280273	5	5	5	41.3	41.3	41.3	19.992	0	25.216	1996300000	50	sp|Q9DCJ5|NDUA8_MOUSE	sp|Q9DCJ5|NDUA8_MOUSE
8.14016246795654	8.23461818695068	8.14448070526123	8.22162246704102	8.16905689239501	8.32230186462402	8.20733833312988	8.23595714569092	8.25703048706055	8.1039400100708	5	5	5	17	17	17	53.478	0	75.089	1472900000	37	sp|P32037|GTR3_MOUSE	sp|P32037|GTR3_MOUSE
8.82913017272949	8.79547691345215	8.72251033782958	8.75207138061523	8.7912130355835	8.73086261749268	8.70682048797607	8.72208213806152	8.74562931060791	8.83209991455078	40	40	40	69	69	69	89.321	0	323.31	5249900000	195	sp|Q01853|TERA_MOUSE	sp|Q01853|TERA_MOUSE
7.02665567398071	6.98569583892822	7.05602788925171	7.09328174591064	6.94135713577271	6.95522928237915	7.102707862854	6.74440383911133	7.10729169845581	6.73873662948608	3	3	3	4.5	4.5	4.5	115.37	0	12.53	109380000	7	sp|Q6WQJ1|DGLA_MOUSE	sp|Q6WQJ1|DGLA_MOUSE
8.59822082519531	8.58499813079833	8.64233589172363	8.6029930114746	8.57940673828125	8.62680244445801	8.60656452178955	8.57209300994873	8.5736837387085	8.50433444976807	18	18	18	32.6	32.6	32.6	80.425	0	301.25	3555100000	126	sp|Q99PU5|ACBG1_MOUSE	sp|Q99PU5|ACBG1_MOUSE
7.22141408920288	7.21672010421753	7.3218674659729	7.29261064529419	7.24383163452148	7.27568006515503	7.28961133956909	7.38252115249634	7.25959396362305	7.25360441207886	5	5	5	12.7	12.7	12.7	46.839	0	11.017	174680000	12	sp|Q9Z2I8|SUCB2_MOUSE	sp|Q9Z2I8|SUCB2_MOUSE
7.44865989685059	7.29139089584351	7.33288240432739	7.36507606506348	7.20682573318481	7.39006900787354	7.26297283172607	7.25253772735596	7.34666585922241	6.73039484024048	6	6	6	5.8	5.8	5.8	175.18	0	12.699	183300000	10	sp|Q80U28|MADD_MOUSE	sp|Q80U28|MADD_MOUSE
7.45897006988525	6.84848165512084	7.29756355285645	7.24079895019531	7.41667366027832	7.29552316665649	7.27253770828247	6.68380308151245	6.9516544342041	7.21830129623413	3	3	3	9.1	9.1	9.1	64.279	0	7.9078	168480000	6	sp|Q8BP47|SYNC_MOUSE	sp|Q8BP47|SYNC_MOUSE
7.34736919403076	7.26937294006348	6.71573305130005	7.48833894729614	7.51429510116577	6.388258934021	7.38066339492798	7.2660436630249	7.00216007232666	7.11173152923583	4	4	4	40.3	40.3	40.3	21.708	0	10.831	185220000	8	sp|Q9DB15|RM12_MOUSE	sp|Q9DB15|RM12_MOUSE
7.83906936645508	7.84439039230347	7.81431436538696	7.77504205703735	7.84437131881714	7.70553016662598	7.81514596939087	7.92259073257446	7.90760469436646	8.24059963226318	10	10	10	27	27	27	50.976	0	38.446	651860000	24	sp|P61979|HNRPK_MOUSE	sp|P61979|HNRPK_MOUSE
8.53857326507568	8.57338237762451	8.52747535705566	8.47462368011475	8.49803447723389	8.49370861053467	8.51922416687012	8.59365177154541	8.73487186431885	8.51798725128174	34	11	11	72.5	28.8	28.8	49.924	0	73.627	3062800000	68	sp|P68368|TBA4A_MOUSE	sp|P68368|TBA4A_MOUSE
7.59406089782715	7.55419826507568	7.57772159576416	7.53192567825317	7.53242301940917	7.52069330215454	7.46272754669189	7.64583492279053	7.56249523162842	7.09451484680176	7	7	7	18.2	18.2	18.2	82.843	0	28.206	288990000	19	sp|P16332|MUTA_MOUSE	sp|P16332|MUTA_MOUSE
7.23578071594238	7.2327675819397	7.35003471374512	7.25491046905518	6.40614461898804	7.34596157073975	7.4052267074585	7.44265222549438	7.47278547286987	6.88388919830322	3	3	3	6.1	6.1	6.1	75.474	0	10.088	161070000	9	sp|P55096|ABCD3_MOUSE	sp|P55096|ABCD3_MOUSE
7.04855823516846	7.14345216751099	7.18656063079833	7.16814374923706	7.26021432876587	7.13503742218018	7.15363216400146	7.28135061264038	6.86280155181885	6.93777608871459	3	3	3	8.1	8.1	8.1	46.972	0	8.0313	115650000	7	sp|Q8BWG8|ARRB1_MOUSE	sp|Q8BWG8|ARRB1_MOUSE
6.85076236724854	6.89307355880737	7.19970035552979	7.05880546569824	7.03686809539795	6.77230405807495	7.1146445274353	7.39313650131226	7.22347021102905	7.15773725509644	2	2	2	13.2	13.2	13.2	18.334	0	4.961	95559000	8	sp|Q9D428|GOG7B_MOUSE	sp|Q9D428|GOG7B_MOUSE
7.10998344421387	7.1115984916687	6.70890092849731	7.24390554428101	7.16037845611572	7.26965284347534	7.25328969955444	7.24755573272705	7.20954179763794	6.93707799911499	3	3	3	16.4	16.4	16.4	38.114	0	16.464	127940000	8	sp|Q91VM9|IPYR2_MOUSE	sp|Q91VM9|IPYR2_MOUSE
8.27726554870605	8.24546337127686	8.22520542144775	8.26507759094238	8.31871032714844	8.27371883392333	8.29716968536376	8.28618717193604	8.29023456573486	8.27070236206055	11	11	11	67.5	67.5	67.5	16.93	0	95.048	1745800000	65	sp|Q60605|MYL6_MOUSE;sp|Q8CI43|MYL6B_MOUSE	sp|Q60605|MYL6_MOUSE
8.45801830291748	8.52831268310547	8.53237247467041	8.53741645812988	8.56264972686768	8.52304363250732	8.54618453979492	8.62162303924561	8.58407115936279	8.49274635314941	38	38	38	40.4	40.4	40.4	134.86	0	235.22	3096800000	179	sp|Q9QWI6|SRCN1_MOUSE	sp|Q9QWI6|SRCN1_MOUSE
8.07066535949707	8.06977939605713	8.14770698547363	8.24556159973145	8.28602981567383	8.09485530853271	8.17309856414794	8.1699390411377	8.16518497467041	7.00773668289185	3	3	3	68.2	68.2	68.2	5.0256	0	17.888	1433800000	23	sp|Q6ZWY8|TYB10_MOUSE	sp|Q6ZWY8|TYB10_MOUSE
7.60141897201538	7.52032613754272	7.56817817687988	7.47377872467041	7.36912298202515	7.46017599105834	7.52756547927856	7.69064807891846	7.56215000152588	7.57847881317139	6	6	6	7.7	7.7	7.7	115.2	0	15.735	254180000	13	sp|Q8VD75|HIP1_MOUSE	sp|Q8VD75|HIP1_MOUSE
7.52664947509766	7.38562393188477	7.43838405609131	7.4745078086853	6.60551452636719	7.63729953765869	7.43552589416504	7.40060710906982	7.4066596031189	7.4622631072998	4	4	4	12.3	12.3	12.3	52.028	0	23.091	257110000	14	sp|Q3UJU9|RMD3_MOUSE	sp|Q3UJU9|RMD3_MOUSE
7.26131057739258	7.28321075439453	7.42944526672363	7.32300424575806	7.18092823028564	7.26311492919922	7.28112411499023	7.34680271148682	7.41927814483643	7.44633531570435	5	5	5	18.5	18.5	18.5	35.915	0	58.88	179670000	23	sp|P97429|ANXA4_MOUSE	sp|P97429|ANXA4_MOUSE
8.46323585510254	8.47927284240723	8.52916049957275	8.50082588195801	8.50680255889893	8.48445606231689	8.49832439422607	8.52487659454346	8.53696250915527	8.50982093811035	32	32	32	20.3	20.3	20.3	272.43	0	137.12	2823100000	130	sp|P19096|FAS_MOUSE	sp|P19096|FAS_MOUSE
7.09919691085815	7.12169122695923	7.06859397888184	7.12054109573364	7.2366886138916	7.19893169403076	7.19868469238281	7.23352909088135	7.13776540756226	7.07909202575684	5	5	5	8.7	8.7	8.7	77.968	0	9.8773	127180000	14	sp|P16014|SCG1_MOUSE	sp|P16014|SCG1_MOUSE
7.68435144424438	7.68158483505249	7.67717790603638	7.69852685928345	7.75244045257568	7.64046144485474	7.65246868133545	7.75471496582031	7.80632925033569	7.88656949996948	6	6	6	12	12	12	76.722	0	35.523	456180000	41	sp|P09405|NUCL_MOUSE	sp|P09405|NUCL_MOUSE
6.87112903594971	6.87498998641968	6.34168910980225	6.82052993774414	6.75613403320313	6.8051609992981	6.71222448348999	6.85776042938232	6.99487829208374	6.85251665115356	2	2	2	2.5	2.5	2.5	134.19	0	4.7755	41361000	2	sp|Q8BMJ2|SYLC_MOUSE	sp|Q8BMJ2|SYLC_MOUSE
7.149742603302	7.1272668838501	7.12564373016357	7.05438327789307	6.95975208282471	7.01161289215088	7.04344081878662	7.05963897705078	7.03015422821045	7.08499574661255	3	3	3	20.7	20.7	20.7	26.738	0	12.632	97131000	10	sp|Q9D8S4|ORN_MOUSE	sp|Q9D8S4|ORN_MOUSE
9.01401615142822	9.10164356231689	9.19159030914307	9.12067222595215	9.06569194793701	9.15396690368652	9.18968677520751	9.20295143127441	9.23724174499512	8.98088932037354	16	16	16	23.8	23.8	23.8	62.03	0	323.31	11417000000	202	sp|P43006|EAA2_MOUSE	sp|P43006|EAA2_MOUSE
7.4569730758667	7.45220041275024	7.34541273117065	7.49148797988892	7.46507024765015	7.36208629608154	7.29409122467041	7.41687345504761	7.46233797073364	7.46793365478516	5	5	5	23.1	23.1	23.1	35.344	0	8.1193	223720000	14	sp|Q8R3P0|ACY2_MOUSE	sp|Q8R3P0|ACY2_MOUSE
9.24378204345703	9.27225971221924	9.33395099639893	9.29021263122559	9.24134731292725	9.31764507293701	9.25214862823486	9.22824668884277	9.27037620544434	9.15051078796387	71	71	71	47.1	47.1	47.1	191.55	0	323.31	16352000000	432	sp|Q68FD5|CLH1_MOUSE	sp|Q68FD5|CLH1_MOUSE
6.58053302764893	7.03718757629395	7.15460634231567	7.18517351150513	7.21202754974365	7.08902168273926	7.08717775344849	6.67349052429199	6.35810232162476	7.02880477905273	3	3	3	15.8	15.8	15.8	26.372	0	10.409	112100000	10	sp|O09061|PSB1_MOUSE	sp|O09061|PSB1_MOUSE
6.55077934265137	7.24234247207642	6.69027757644653	7.67158937454224	7.54840183258057	6.77907848358154	6.87213468551636	7.00792646408081	6.70486927032471	7.1465368270874	3	3	3	7.8	7.8	7.8	58.278	0	9.6668	171030000	3	sp|Q9DC61|MPPA_MOUSE	sp|Q9DC61|MPPA_MOUSE
8.11756992340088	8.06209278106689	8.12781715393066	8.11978340148926	8.07401180267333	8.09113883972167	8.10734558105469	8.12742900848389	7.94744825363159	8.05507278442383	7	7	7	26.8	26.8	26.8	33.395	0	55.471	1069900000	48	sp|Q9JLZ3|AUHM_MOUSE	sp|Q9JLZ3|AUHM_MOUSE
7.35024785995483	7.37509632110596	6.74231719970703	7.34857749938965	7.01694297790527	7.41934442520142	7.49967336654663	7.4389533996582	7.40378952026367	6.90112400054932	2	2	2	1	1	1	272.53	0	31.956	197460000	9	sp|P11276|FINC_MOUSE	sp|P11276|FINC_MOUSE
8.19548416137695	8.25085926055908	8.2355785369873	8.17525100708008	8.27116775512695	8.25102996826172	8.22289848327637	8.21285343170166	8.27005004882813	8.28196430206299	12	12	12	25.1	25.1	25.1	78.776	0	73.696	1520800000	56	sp|Q9QYB5|ADDG_MOUSE	sp|Q9QYB5|ADDG_MOUSE
7.32122564315796	7.26505374908447	7.25314426422119	7.24676942825317	7.30790233612061	7.29813241958618	7.29318571090698	6.59113216400146	7.2736029624939	7.24691677093506	4	4	4	6.3	6.3	6.3	78.894	0	16.855	165490000	29	sp|Q9Z0E0|NCDN_MOUSE	sp|Q9Z0E0|NCDN_MOUSE
7.50031900405884	7.39121770858765	7.6292667388916	7.57330083847046	7.45476865768433	7.62541532516479	7.53645753860474	7.51580762863159	7.60277605056763	7.50937747955322	8	8	8	21.4	21.4	21.4	71.275	0	38.956	324310000	25	sp|Q60714|S27A1_MOUSE	sp|Q60714|S27A1_MOUSE
7.07733154296875	7.11314105987549	7.12775230407715	7.08760404586791	7.05739974975586	7.05713319778442	7.07780361175537	7.07871055603027	7.13007640838623	6.99160289764404	3	3	3	10.2	10.2	10.2	49.199	0	19.293	104970000	10	sp|O35737|HNRH1_MOUSE;sp|P70333|HNRH2_MOUSE	sp|O35737|HNRH1_MOUSE;sp|P70333|HNRH2_MOUSE
7.57378816604614	7.56917476654053	7.72558498382568	7.60704755783081	7.51786851882935	7.58503198623657	7.5641450881958	7.64536333084106	7.56921005249023	7.17141866683959	10	9	9	15.5	14.5	14.5	89.518	0	28.549	332190000	22	sp|Q8JZQ2|AFG32_MOUSE	sp|Q8JZQ2|AFG32_MOUSE
8.38028335571289	8.54362106323242	8.66461372375488	8.44633483886719	8.5041036605835	8.04391193389893	8.39585018157958	8.5307502746582	8.54076766967773	8.50596332550049	12	12	12	54.4	54.4	54.4	20.583	0	82.499	2483500000	48	sp|P97315|CSRP1_MOUSE	sp|P97315|CSRP1_MOUSE
8.28584957122803	8.30000782012939	8.49487781524658	8.31489944458008	8.33362865447998	8.28950023651123	8.31312847137451	8.43993282318115	8.43975925445557	8.54786109924316	7	7	7	33.3	33.3	33.3	27.27	0	52.359	1985400000	65	sp|Q9QXV0|PCSK1_MOUSE	sp|Q9QXV0|PCSK1_MOUSE
7.19412565231323	7.33463478088379	7.25558614730834	7.32690906524658	7.41878175735474	7.33031225204468	7.33565855026245	6.64650583267212	6.61105918884277	7.59944629669189	2	2	2	20.7	20.7	20.7	20.262	0	10.674	177370000	10	sp|Q9D114|MESH1_MOUSE	sp|Q9D114|MESH1_MOUSE
7.4920334815979	7.46655607223511	7.45721578598022	7.45753383636475	7.38680219650269	7.43985366821289	7.36310386657715	7.53662157058716	7.46393775939941	6.6363582611084	4	4	4	13.7	13.7	13.7	53.664	0	24.588	242290000	13	sp|Q61234|SNTA1_MOUSE	sp|Q61234|SNTA1_MOUSE
7.97099733352661	7.89697790145874	8.04898548126221	8.14838695526123	8.04312610626221	8.17710304260254	8.19862937927246	8.086181640625	8.03221607208251	7.93189477920532	7	7	7	13.6	13.6	13.6	83.571	0	37.455	1047000000	30	sp|Q8K0T0|RTN1_MOUSE	sp|Q8K0T0|RTN1_MOUSE
8.4949607849121	8.40231323242188	8.44779300689697	8.44465351104736	8.52680397033691	8.38724708557129	8.54715919494629	8.47382259368896	8.52800369262695	8.57554531097412	13	13	13	67	67	67	23.574	0	105.67	2716200000	65	sp|Q7TQD2|TPPP_MOUSE	sp|Q7TQD2|TPPP_MOUSE
7.62770366668701	7.56174516677856	7.66361618041992	7.55027723312378	7.6959981918335	7.71566915512084	7.62561082839966	7.70777463912964	7.64880847930908	7.58602428436279	8	8	8	26.3	26.3	26.3	52.861	0	28.58	376150000	20	sp|Q9CYT6|CAP2_MOUSE	sp|Q9CYT6|CAP2_MOUSE
7.726881980896	7.44284009933472	6.97696781158447	7.48330211639404	7.48655796051025	7.50357294082642	7.54072999954224	7.55400419235229	7.55061960220337	7.57239532470703	7	7	7	26.9	26.9	26.9	28.532	0	11.202	299150000	7	sp|O55234|PSB5_MOUSE	sp|O55234|PSB5_MOUSE
7.10202169418334	6.64528942108154	7.18957471847534	6.71243238449097	7.07907247543334	6.58721971511841	7.03023529052734	6.66509389877319	6.82632255554199	6.93980264663696	4	4	4	4.9	4.9	4.9	133.57	0	9.3597	110570000	4	sp|Q3UPL0|SC31A_MOUSE	sp|Q3UPL0|SC31A_MOUSE
7.52770709991455	7.6287260055542	7.74840497970581	7.69215059280396	7.71500015258789	7.92401027679443	7.80431652069092	7.72302865982056	7.66562795639038	7.55540895462036	4	4	4	7.3	7.3	7.3	52.728	0	9.4354	414160000	14	sp|Q99JG2|G37L1_MOUSE	sp|Q99JG2|G37L1_MOUSE
7.14961957931519	7.18627786636353	6.54448699951172	7.17504787445068	7.20218849182129	7.03574991226196	7.24988269805908	6.57354068756104	6.39860248565674	7.00863981246948	3	3	3	5.7	5.7	5.7	61.449	0	12.556	128470000	7	sp|O88447|KLC1_MOUSE	sp|O88447|KLC1_MOUSE
8.3549337387085	8.38293552398682	8.41590785980225	8.30386543273926	8.34382247924805	8.32641792297363	8.35079097747803	8.4546012878418	8.43018817901611	8.38758563995361	20	20	20	19.9	19.9	19.9	172.62	0	129.24	2046800000	76	sp|Q8CHC4|SYNJ1_MOUSE	sp|Q8CHC4|SYNJ1_MOUSE
7.33069801330566	7.21031856536865	7.13883924484253	7.1883659362793	7.17219400405884	7.23154592514038	7.31818866729736	7.31620121002197	7.26019048690796	7.14000511169434	6	6	6	4.3	4.3	4.3	225.63	0	11.875	148910000	13	sp|A2AGT5|CKAP5_MOUSE	sp|A2AGT5|CKAP5_MOUSE
8.04000854492188	8.07169818878174	8.06632614135742	8.0873556137085	8.03237724304199	8.06205558776855	8.01865863800049	8.1685266494751	8.03084278106689	8.21335792541504	14	13	13	40.4	36	36	41.525	0	112.92	1048300000	47	sp|P42208|SEPT2_MOUSE	sp|P42208|SEPT2_MOUSE
8.01506614685059	8.00987529754639	7.88708257675171	8.02970790863037	7.96267223358154	8.04083919525146	8.03594970703125	7.79514980316162	7.937828540802	7.80689859390259	11	11	4	43.9	43.9	19.1	42.281	0	58.525	978000000	51	sp|Q8R5C5|ACTY_MOUSE	sp|Q8R5C5|ACTY_MOUSE
8.65455150604248	8.74297618865967	8.69936943054199	8.73074150085449	8.76182270050049	8.87778568267822	8.73815441131592	8.63927745819092	8.53313636779785	8.37200927734375	8	8	8	55.3	55.3	55.3	8.4689	0	41.418	4838800000	79	sp|Q9CPQ1|COX6C_MOUSE	sp|Q9CPQ1|COX6C_MOUSE
8.05815982818604	8.05323219299316	8.11965179443359	8.08289337158203	8.04147148132324	8.21378326416016	8.08278560638428	8.19423675537109	7.96986293792725	8.11723804473876	10	10	10	29.7	29.7	29.7	51.386	0	82.203	1104900000	52	sp|Q99JY0|ECHB_MOUSE	sp|Q99JY0|ECHB_MOUSE
7.85468864440917	7.89559364318848	7.90586614608765	7.81873369216919	7.85304069519042	7.8200044631958	7.85553741455078	7.94342041015625	7.89807224273682	7.95866441726685	9	9	9	34.9	34.9	34.9	43.953	0	41.049	690380000	36	sp|Q921H8|THIKA_MOUSE;sp|Q8VCH0|THIKB_MOUSE	sp|Q921H8|THIKA_MOUSE;sp|Q8VCH0|THIKB_MOUSE
7.44958639144897	7.38923692703247	7.41669034957886	7.32825708389282	7.27084159851074	7.31685066223145	7.29850387573242	7.45247650146484	7.53812122344971	7.54858589172363	5	5	5	41.2	41.2	41.2	20.767	0	25.221	229350000	19	sp|Q9QXT0|CNPY2_MOUSE	sp|Q9QXT0|CNPY2_MOUSE
6.75466871261597	6.79112195968628	7.24095582962036	6.81398773193359	6.70342016220093	6.96078443527222	6.82567262649536	6.81534957885742	7.16955089569092	7.11966514587402	3	3	3	16.4	16.4	16.4	20.642	0	10.799	43724000	5	sp|Q80ZJ1|RAP2A_MOUSE	sp|Q80ZJ1|RAP2A_MOUSE
8.21963691711426	8.22172737121582	8.34500122070313	8.18395233154297	8.26554870605469	8.29782581329346	8.24009990692139	8.26573753356934	8.2126407623291	8.49897193908691	25	21	21	40.9	37.2	37.2	61.508	0	128.21	1618400000	85	sp|P08551|NFL_MOUSE	sp|P08551|NFL_MOUSE
8.32483768463135	8.34258079528809	8.36569404602051	8.40411472320557	8.35658073425292	8.42170238494873	8.36270904541016	8.31883525848389	8.31720638275146	8.12551403045654	15	15	15	41.1	41.1	41.1	30.149	0	86.99	2049900000	75	sp|Q9DCT2|NDUS3_MOUSE	sp|Q9DCT2|NDUS3_MOUSE
9.12172412872314	9.15299129486083	9.25844573974609	9.24323654174805	9.15651893615723	9.30642509460449	9.23570537567139	9.00761985778809	9.12655353546143	8.82821464538574	13	13	13	44.1	44.1	44.1	35.194	0	157.32	13272000000	170	sp|P14094|AT1B1_MOUSE	sp|P14094|AT1B1_MOUSE
6.6502685546875	6.60795879364014	6.80526542663574	6.58115816116333	6.69811773300171	6.52853107452393	6.61218500137329	7.00306463241577	6.99415874481201	6.7107629776001	2	2	2	10.3	10.3	10.3	36.358	0	10.915	29958000	4	sp|Q9QZX7|SRR_MOUSE	sp|Q9QZX7|SRR_MOUSE
7.79299354553223	7.79889917373657	7.97572565078735	7.88789844512939	7.83195304870605	7.95325231552124	7.97293853759766	7.8831958770752	7.84887218475342	7.83820009231567	9	9	9	25.4	25.4	25.4	41.595	0	28.652	673120000	36	sp|Q8VHK5|MLC1_MOUSE	sp|Q8VHK5|MLC1_MOUSE
7.24910068511963	7.24652338027954	7.35397386550903	7.22801494598389	6.561842918396	7.28636646270752	6.7602276802063	6.68754863739014	7.13336658477783	6.90166521072388	2	2	1	14.5	14.5	7.2	27.127	0	31.741	152170000	8	sp|Q99KF1|TMED9_MOUSE	sp|Q99KF1|TMED9_MOUSE
6.97876930236816	7.00885534286499	7.36316061019897	7.34040451049805	7.05095958709717	7.49586343765259	7.42285251617432	7.23598289489746	6.90996503829956	7.30524396896362	3	3	3	12.1	12.1	12.1	36.867	0	8.3212	156320000	12	sp|Q8BTX9|HSDL1_MOUSE	sp|Q8BTX9|HSDL1_MOUSE
8.25430679321289	8.26123905181885	8.55003261566162	8.32580280303955	8.2838888168335	8.43369007110596	8.40905380249023	8.40212345123291	8.57644462585449	8.22714042663574	8	8	8	11.6	11.6	11.6	69.96	0	38.876	2097300000	50	sp|P31650|S6A11_MOUSE	sp|P31650|S6A11_MOUSE
8.72729682922363	8.68145847320557	8.73060417175292	8.75627040863037	8.80878448486328	8.69286441802979	8.75889682769775	8.74669647216797	8.73449611663818	8.60701560974121	24	20	19	49.5	44.9	43.5	63.372	0	323.31	4833900000	166	sp|Q64332|SYN2_MOUSE	sp|Q64332|SYN2_MOUSE
7.39604234695435	7.33569860458374	7.35802984237671	7.38212537765503	7.35166120529175	7.49551677703857	7.61986541748047	7.23383331298828	7.35822057723999	7.42708015441895	5	5	5	23.8	23.8	23.8	29.852	0	32.879	227980000	14	sp|Q91VN4|MIC25_MOUSE	sp|Q91VN4|MIC25_MOUSE
7.83490991592407	7.70273208618164	7.75107908248901	7.7652735710144	7.86020040512084	7.85005187988281	7.99704122543334	7.75943374633789	7.77583599090576	7.78000020980834	17	10	8	29.7	21.6	19.2	68.542	0	83.625	579100000	43	sp|P26043|RADI_MOUSE	sp|P26043|RADI_MOUSE
7.46805191040039	7.34388113021851	7.3721752166748	7.2816014289856	7.34034490585327	7.20013904571533	7.27966690063477	7.47504615783691	7.4214391708374	7.02102327346802	3	3	3	28.1	28.1	28.1	14.866	0	24.687	197660000	12	sp|P16045|LEG1_MOUSE	sp|P16045|LEG1_MOUSE
7.24573469161987	7.12810850143433	7.18210077285767	7.21232080459595	7.13357067108154	7.25918769836426	7.23236083984375	7.27042245864868	6.73214149475098	6.85978507995605	7	2	2	67	32	32	11.48	0	21.286	136360000	8	sp|P63024|VAMP3_MOUSE	sp|P63024|VAMP3_MOUSE
6.98159217834473	6.99877786636353	6.30001258850098	6.66738319396973	7.01375675201416	6.96931791305541	7.04068136215209	6.84402322769165	6.78553342819214	7.01474809646606	2	2	2	4.3	4.3	4.3	63.893	0.0022124	2.0424	60125000	3	sp|Q4VBD2|TAPT1_MOUSE	sp|Q4VBD2|TAPT1_MOUSE
7.72908353805541	7.66263484954833	7.66198301315308	7.71602010726929	7.8107967376709	7.54458904266357	7.70902395248413	7.69436836242676	7.7440972328186	7.68317317962646	4	4	4	27	27	27	29.729	0	45.802	449140000	20	sp|Q4VAA2|CDV3_MOUSE	sp|Q4VAA2|CDV3_MOUSE
7.61375713348389	7.69486856460571	7.74269390106201	7.80306100845337	7.72590351104736	7.8728084564209	7.82388496398926	7.70113611221313	7.75489091873169	7.66069459915161	10	10	10	14.8	14.8	14.8	135.07	0	38.116	515150000	30	sp|P70232|NCHL1_MOUSE	sp|P70232|NCHL1_MOUSE
7.52455186843872	7.71069288253784	7.715735912323	7.74089908599854	7.63593578338623	7.95955657958984	7.75662851333618	7.77373504638672	7.65525388717651	7.55069303512573	5	5	4	11.9	11.9	10	70.576	0	23.215	466680000	24	sp|Q9Z0V2|KCND2_MOUSE	sp|Q9Z0V2|KCND2_MOUSE
7.10598659515381	6.99372720718384	6.5677604675293	7.1325798034668	7.12639141082764	7.13599061965942	6.59789562225342	6.92461967468262	6.72739744186401	6.88075876235962	2	2	2	14.5	14.5	14.5	23.415	0	12.047	90877000	6	sp|P0C0A3|CHMP6_MOUSE	sp|P0C0A3|CHMP6_MOUSE
7.50163412094116	7.42106056213379	7.58877563476563	7.51714324951172	7.56458330154419	7.56022930145264	7.64390659332275	7.47068977355957	7.66733169555664	7.48295927047729	9	9	9	12.7	12.7	12.7	119.43	0	37.793	306410000	27	sp|Q9JKY5|HIP1R_MOUSE	sp|Q9JKY5|HIP1R_MOUSE
8.08625316619873	8.06035804748535	8.07997703552246	8.20930004119873	8.17417621612549	8.20731067657471	8.20265197753906	8.19981002807617	8.17736339569092	8.03108501434326	17	17	17	33.2	33.2	33.2	66.765	0	98.949	1260400000	65	sp|Q9Z0X1|AIFM1_MOUSE	sp|Q9Z0X1|AIFM1_MOUSE
7.74914073944092	7.78748893737792	7.77418088912964	7.82315444946289	7.72200012207031	7.87859630584717	7.81773042678833	7.81616163253784	7.71259069442749	7.78090047836304	8	8	8	10.5	10.5	10.5	112.8	0	28.044	568360000	27	sp|Q8BIJ6|SYIM_MOUSE	sp|Q8BIJ6|SYIM_MOUSE
8.04813098907471	8.03233623504639	8.04008769989014	8.20016670227051	8.15182971954346	8.24585819244385	8.20246124267578	8.22039604187012	8.05800819396973	8.01561164855957	4	4	4	30.6	30.6	30.6	12.097	0	46.267	1297300000	36	sp|Q91WS0|CISD1_MOUSE	sp|Q91WS0|CISD1_MOUSE
7.8770604133606	7.78302431106567	7.99699735641479	7.83270025253296	7.78020906448364	7.76065635681152	7.94688940048218	7.84986162185669	7.80260944366455	7.55497360229492	9	9	6	35	35	28.5	34.67	0	77.825	624630000	27	sp|Q9D6M3|GHC1_MOUSE	sp|Q9D6M3|GHC1_MOUSE
6.8657021522522	6.99091577529907	7.12116575241089	7.12959337234497	7.05353927612305	7.10417985916138	7.08856153488159	6.68654346466064	6.77977085113525	7.04056262969971	3	3	3	3.7	3.7	3.7	82.29	0	5.6869	96227000	12	sp|Q69ZS6|SV2C_MOUSE	sp|Q69ZS6|SV2C_MOUSE
8.07809448242188	8.10123157501221	7.99097776412964	7.96616983413696	7.97727060317993	7.98126125335693	8.02591991424561	8.03470897674561	8.03462886810303	7.75840473175049	8	8	8	56.3	56.3	56.3	16.723	0	81.258	889410000	54	sp|Q9CQI3|GMFB_MOUSE;sp|Q9ERL7|GMFG_MOUSE	sp|Q9CQI3|GMFB_MOUSE
6.86475038528442	7.24244213104248	7.19628667831421	6.64328670501708	7.20980978012084	7.21582269668579	6.80674695968628	7.2877345085144	7.11507320404053	7.49270439147949	5	2	2	20.7	11.2	11.2	20.828	0	6.9448	161580000	13	sp|P55821|STMN2_MOUSE	sp|P55821|STMN2_MOUSE
7.6962251663208	7.77211618423462	7.87466716766357	7.80432367324829	7.79685878753662	7.8429708480835	7.84904432296753	7.77242422103882	7.74196290969849	6.72071218490601	6	6	6	31.4	31.4	31.4	21.644	0	33.042	544690000	34	sp|P35980|RL18_MOUSE	sp|P35980|RL18_MOUSE
7.97579908370972	7.83687448501587	7.92485284805298	7.74438667297363	7.86114597320557	7.86284065246582	7.95539426803589	8.0469627380371	8.00156021118164	7.77034378051758	9	9	9	25.9	25.9	25.9	43.887	0	44.833	699970000	38	sp|Q9Z1G3|VATC1_MOUSE	sp|Q9Z1G3|VATC1_MOUSE
7.50417184829712	7.4567608833313	7.36225605010986	6.91709327697754	7.19195365905762	6.69391345977783	7.22406673431396	6.58947420120239	7.45490598678589	7.47411441802979	5	5	4	15	15	15	47.688	0	14.656	187760000	9	sp|P50247|SAHH_MOUSE	sp|P50247|SAHH_MOUSE
6.60334157943726	7.5254464149475	7.28992319107056	7.48268795013428	7.53913879394531	7.49672222137451	6.78500986099243	6.66661643981934	7.48355865478516	6.84802532196045	1	1	1	2.3	2.3	2.3	75.1	0.0065279	1.4489	211240000	6	sp|Q69ZS7|HBS1L_MOUSE	sp|Q69ZS7|HBS1L_MOUSE
7.19645261764526	7.384765625	7.27737998962402	7.2332501411438	7.22050046920776	7.45960378646851	7.31603336334229	7.04386186599731	7.12352514266968	6.87254238128662	3	3	3	2.7	2.7	2.7	125.82	0	17.51	157260000	11	sp|Q5DTL9|S4A10_MOUSE	sp|Q5DTL9|S4A10_MOUSE
7.29110240936279	7.27304744720458	7.41750478744507	6.62560701370239	7.36425065994263	7.31889772415161	6.89021682739258	6.81565999984741	7.25703573226929	6.87163829803467	5	5	5	6.8	6.8	6.8	104.03	0	15.21	191470000	11	sp|Q80UP3|DGKZ_MOUSE	sp|Q80UP3|DGKZ_MOUSE
6.41404438018799	7.33727931976318	7.40222692489624	7.34637260437012	7.33765888214111	7.34334945678711	7.32494068145752	7.34103870391846	7.34218549728394	7.34590291976929	2	2	2	4.3	4.3	4.3	84.134	0	3.8261	177970000	6	sp|Q9R1V4|ADA11_MOUSE	sp|Q9R1V4|ADA11_MOUSE
7.15305233001708	7.27251482009888	7.27694416046143	7.19072389602661	7.30070400238037	7.2033863067627	7.4889874458313	7.18244314193726	6.74439334869385	7.00049352645874	5	5	5	5.1	5.1	5.1	141.74	0	24.164	151020000	15	sp|Q8VDJ3|VIGLN_MOUSE	sp|Q8VDJ3|VIGLN_MOUSE
8.4773530960083	8.51681327819824	8.58202934265137	8.57337093353271	8.57483005523682	8.48318767547607	8.50705909729004	8.57783603668213	8.62576484680176	8.81292629241943	19	19	19	50.5	50.5	50.5	35.892	0	162.06	3247800000	125	sp|Q6WVG3|KCD12_MOUSE	sp|Q6WVG3|KCD12_MOUSE
7.49067449569702	7.58142614364624	7.5851788520813	7.48749208450317	7.43260049819946	7.53760480880737	7.41727256774902	7.45011043548583	7.55434370040894	7.4327449798584	5	5	3	8	8	6.5	94.721	0	10.497	247230000	19	sp|O88703|HCN2_MOUSE	sp|O88703|HCN2_MOUSE
9.48761940002441	9.51400279998779	9.581130027771	9.5102367401123	9.57977199554443	9.51604557037354	9.53300857543945	9.52392864227294	9.58168792724609	9.68605518341064	22	22	22	41.3	41.3	41.3	42.119	0	323.31	29875000000	223	sp|P15105|GLNA_MOUSE	sp|P15105|GLNA_MOUSE
7.28085136413574	7.29710388183594	7.1729531288147	7.04688501358032	7.11367607116699	6.51123332977295	7.05230903625488	7.12619638442993	7.04292964935303	7.45715475082397	3	3	3	9.9	9.9	9.9	37.402	0	8.9787	124310000	10	sp|Q9R062|GLYG_MOUSE	sp|Q9R062|GLYG_MOUSE
8.22647094726563	8.17585945129395	8.05713367462158	8.1851167678833	8.26639652252197	8.21724700927734	8.12648868560791	8.18241500854492	8.15971755981445	7.9805760383606	11	11	11	71.4	71.4	71.4	20.021	0	55.487	1314600000	54	sp|Q99LX0|PARK7_MOUSE	sp|Q99LX0|PARK7_MOUSE
7.35287666320801	7.30668210983276	7.25544118881226	7.36919736862183	7.42020320892333	7.34570693969727	7.33338689804077	7.4443883895874	7.26806306838989	7.61146831512451	7	7	7	19.8	19.8	19.8	43.008	0	38.115	217710000	29	sp|Q62433|NDRG1_MOUSE	sp|Q62433|NDRG1_MOUSE
8.31028938293457	8.24440097808838	8.3072395324707	8.23942470550537	8.25163841247559	8.25129699707031	8.1929292678833	8.24748229980469	8.3089485168457	8.24321174621582	21	21	21	37.9	37.9	37.9	95.832	0	177.13	1623800000	84	sp|P56399|UBP5_MOUSE	sp|P56399|UBP5_MOUSE
7.01753425598145	7.01013040542603	6.73439121246338	7.13168287277222	7.15118598937988	7.09750032424927	7.1619668006897	7.15594291687012	7.03397035598755	6.96943426132202	2	2	2	8.3	8.3	8.3	37.402	0	7.2547	104650000	5	sp|Q9JHL1|NHRF2_MOUSE	sp|Q9JHL1|NHRF2_MOUSE
6.96589279174805	6.91963195800781	7.08253383636475	7.01928234100342	7.01287937164307	7.01949024200439	7.04598760604858	6.49227380752563	7.10741329193115	6.81695222854614	2	2	2	11.3	11.3	11.3	16.353	0	9.6107	77886000	8	sp|O70480|VAMP4_MOUSE	sp|O70480|VAMP4_MOUSE
7.39574575424194	7.35730600357056	7.33869552612305	7.34578514099121	7.32931661605834	7.27749443054199	7.47509002685547	7.38183689117432	7.31508827209473	6.72500562667847	7	6	6	38.2	33.9	33.9	19.116	0	16.666	198670000	17	sp|O70493|SNX12_MOUSE	sp|O70493|SNX12_MOUSE
7.70740842819214	7.6735463142395	7.76967287063599	7.86702537536621	7.78552913665771	7.93438720703125	7.93192052841187	7.89266777038574	7.70275783538818	7.65076398849487	12	12	12	16.9	16.9	16.9	82.988	0	52.858	604560000	40	sp|Q9Z2I0|LETM1_MOUSE	sp|Q9Z2I0|LETM1_MOUSE
7.2115478515625	7.25044441223145	7.29646778106689	7.39740133285522	7.52614545822144	7.42951011657715	7.56733226776123	7.48208713531494	7.27485036849976	7.28566980361938	5	5	5	32.6	32.6	32.6	35.082	0	68.314	213880000	18	sp|Q8K1Z0|COQ9_MOUSE	sp|Q8K1Z0|COQ9_MOUSE
8.33523750305176	8.36408138275146	8.40917205810547	8.27376461029053	8.32956027984619	8.33809757232666	8.277907371521	8.41145133972167	8.39225673675537	8.46631908416748	19	19	19	46.4	46.4	46.4	57.477	0	115.48	1943700000	82	sp|P80314|TCPB_MOUSE	sp|P80314|TCPB_MOUSE
7.87118148803711	7.76416110992432	7.72740316390991	7.76052808761597	7.7344799041748	7.75982666015625	7.69739484786987	7.73671531677246	7.61367273330688	7.84553194046021	8	8	8	28.1	28.1	28.1	33.189	0	76.52	504210000	33	sp|Q9DB05|SNAA_MOUSE	sp|Q9DB05|SNAA_MOUSE
7.11340856552124	6.99791479110718	7.04068136215209	7.03790426254272	7.03598976135254	7.06498193740845	6.98798894882202	6.98719263076782	6.72895526885986	7.13865375518799	2	2	2	8.8	8.8	8.8	35.623	0	4.7779	85162000	5	sp|P47802|MTX1_MOUSE	sp|P47802|MTX1_MOUSE
9.30248260498047	9.32709312438965	9.27378845214844	9.37741565704346	9.41524028778076	9.31995964050292	9.40473079681396	9.40010643005371	9.38208866119385	9.3277473449707	42	42	38	62.9	62.9	61.6	74.096	0	323.31	19763000000	352	sp|O88935|SYN1_MOUSE	sp|O88935|SYN1_MOUSE
7.273024559021	7.4192452430725	7.46728229522705	7.30317449569702	7.4951000213623	6.31643104553223	7.50516366958618	7.39598989486694	7.34181022644042	7.40633583068848	7	7	7	9.3	9.3	9.3	86.014	0	17.264	224910000	15	sp|Q99LI8|HGS_MOUSE	sp|Q99LI8|HGS_MOUSE
6.87241268157958	6.78989791870117	6.46037149429321	6.84066438674927	6.9821400642395	6.88715028762817	6.78824615478516	6.71087884902954	7.01675128936768	7.01030015945435	2	2	2	3.3	3.3	3.3	61.18	0	7.955	55552000	9	sp|Q3UV70|PDP1_MOUSE	sp|Q3UV70|PDP1_MOUSE
7.84125947952271	7.86449337005615	7.95929431915283	7.82721424102783	7.86466550827026	7.92017030715942	7.89077854156494	7.85462188720703	7.90392541885375	7.8990159034729	15	15	14	23.1	23.1	21	102.3	0	57.59	677860000	32	sp|Q80TZ3|AUXI_MOUSE	sp|Q80TZ3|AUXI_MOUSE
7.53319978713989	7.64762735366821	7.73020887374878	7.63391256332397	7.70014953613281	7.60632753372192	7.63297319412231	7.67844533920288	7.71899127960205	7.84093379974365	9	9	9	9.1	9.1	9.1	194.74	0	32.245	412160000	27	sp|P39447|ZO1_MOUSE	sp|P39447|ZO1_MOUSE
7.30779552459717	7.34513854980469	7.2728157043457	7.35575771331787	7.36191654205322	7.25382232666016	7.28753280639648	6.77828502655029	7.41510677337646	7.39694881439208	8	8	7	8.6	8.6	7.5	155.81	0	28.808	184810000	19	sp|Q922J3|CLIP1_MOUSE	sp|Q922J3|CLIP1_MOUSE
7.41652393341064	7.33537769317627	7.43942737579346	7.43675088882446	7.30319595336914	7.3977837562561	7.39464426040649	7.445152759552	7.36068820953369	6.75797653198242	4	4	4	8.8	8.8	8.8	79.343	0	8.4286	207690000	6	sp|Q99MR8|MCCA_MOUSE	sp|Q99MR8|MCCA_MOUSE
7.2271409034729	7.29935455322266	6.79590654373169	7.23360538482666	7.25683784484863	7.31207132339478	7.28929901123047	7.252197265625	7.27362632751465	7.11471366882324	3	3	3	39.1	39.1	39.1	15.674	0	25.386	147710000	8	sp|Q9CR98|F136A_MOUSE	sp|Q9CR98|F136A_MOUSE
7.23557901382446	7.34576559066772	7.4353666305542	7.45212411880493	7.4205002784729	7.40375518798828	7.41158580780029	7.45379209518433	7.43528699874878	7.36914157867432	5	5	5	16.4	16.4	16.4	50.858	0	14.696	223460000	11	sp|Q8C5H8|NAKD2_MOUSE	sp|Q8C5H8|NAKD2_MOUSE
6.74164485931396	6.29363059997559	7.00328826904297	6.80137634277344	6.78523731231689	6.6283712387085	6.6545786857605	6.89536952972412	6.83951473236083	7.37252712249756	2	2	2	5.7	5.7	5.7	51.065	0	11.674	51348000	4	sp|Q9Z0N1|IF2G_MOUSE	sp|Q9Z0N1|IF2G_MOUSE
7.43498373031616	7.3838152885437	7.43550968170166	7.4100513458252	7.37259912490845	7.38383340835571	7.42240905761719	7.47287321090698	7.39710521697998	6.94084215164185	7	7	7	14.6	14.6	14.6	74.361	0	25.31	235860000	13	sp|Q6IR34|GPSM1_MOUSE	sp|Q6IR34|GPSM1_MOUSE
7.38048267364502	7.35854387283325	7.46238279342651	7.36574983596802	7.33605909347534	7.40927362442017	7.37542581558228	7.37232255935669	7.43205499649048	7.42038488388062	6	6	5	10.1	10.1	8.4	95.886	0	15.972	217440000	12	sp|Q14BI2|GRM2_MOUSE	sp|Q14BI2|GRM2_MOUSE
6.74107885360718	7.75601959228516	6.73552656173706	7.69759559631348	7.75333786010742	7.76449728012084	6.87366247177124	6.9771876335144	6.86744260787964	6.91795015335083	2	2	2	20	20	20	8.4867	0	21.671	378330000	12	sp|P59648|FXYD7_MOUSE	sp|P59648|FXYD7_MOUSE
8.30220127105713	8.24731063842773	8.29278755187988	8.34762287139893	8.34269905090332	8.31525611877441	8.36025238037109	8.32300472259521	8.16577816009521	8.18021202087402	18	18	18	36.5	36.5	36.5	50.113	0	85.485	1819100000	73	sp|Q9Z2I9|SUCB1_MOUSE	sp|Q9Z2I9|SUCB1_MOUSE
8.11524391174316	8.14176368713379	8.1638765335083	8.10520362854004	8.06733131408691	8.0906810760498	8.08371734619141	8.08614635467529	8.16970348358154	8.05499553680419	8	8	8	51.1	51.1	51.1	18.965	0	94.392	1094300000	31	sp|Q9CRB6|TPPP3_MOUSE	sp|Q9CRB6|TPPP3_MOUSE
6.54194116592407	6.32389116287231	6.7401328086853	6.67858219146729	6.60692930221558	6.49968719482422	6.57296466827393	6.77589893341064	6.626145362854	6.81778287887573	2	2	2	4.7	4.7	4.7	65.539	0.0065014	1.4241	28091000	2	sp|Q8BVD5|MPP7_MOUSE	sp|Q8BVD5|MPP7_MOUSE
7.08675146102905	7.13184309005737	7.14594173431396	7.16684436798096	7.05142259597778	7.2225341796875	7.17359399795532	6.84097337722778	6.87356805801392	7.12354946136475	4	4	4	14.6	14.6	14.6	52.471	0	4.5504	118500000	7	sp|Q3TDN2|FAF2_MOUSE	sp|Q3TDN2|FAF2_MOUSE
8.00017356872559	8.05130672454833	7.98968553543091	8.08307266235352	8.11790084838867	7.99136352539063	8.19153499603271	8.06692218780518	8.11477756500244	6.58762454986572	7	7	7	36.9	36.9	36.9	15.054	0	34.217	1059700000	18	sp|Q62048|PEA15_MOUSE	sp|Q62048|PEA15_MOUSE
7.65610790252686	7.64880847930908	7.67301177978516	7.607262134552	7.65436887741089	7.61873817443848	7.61124515533447	7.71792840957642	7.65138483047485	7.7928466796875	5	5	5	17.5	17.5	17.5	35.796	0	15.492	399310000	24	sp|Q9CPX6|ATG3_MOUSE	sp|Q9CPX6|ATG3_MOUSE
6.86507415771484	7.05541658401489	6.80889272689819	6.95728158950806	6.83720970153809	6.8557915687561	7.22816944122314	6.82615900039673	7.24425554275513	6.82674837112427	3	3	3	3	3	3	118.61	0	6.7143	73902000	8	sp|O70228|ATP9A_MOUSE	sp|O70228|ATP9A_MOUSE
6.75779056549072	6.78573560714722	6.85762214660645	6.80748748779297	6.80038690567017	6.65892696380615	6.88263273239136	6.94416666030884	6.7746958732605	7.03302574157715	2	2	2	7.7	7.7	7.7	47.321	0	6.429	56673000	13	sp|Q9JMK2|KC1E_MOUSE	sp|Q9JMK2|KC1E_MOUSE
8.76111602783203	8.78171253204346	8.79211139678955	8.82794380187988	8.86027240753174	8.80260276794434	8.81424140930176	8.77182960510254	8.82829856872559	8.65675926208496	9	9	9	69.5	69.5	69.5	15.942	0	157.81	5616700000	72	sp|P08228|SODC_MOUSE	sp|P08228|SODC_MOUSE
6.5993504524231	7.00069427490234	6.95595216751099	6.59468603134155	7.07088708877563	6.78070211410522	6.83738231658936	6.37863397598267	6.81729650497437	6.83880853652954	3	3	3	13.3	13.3	13.3	39.916	0	7.4508	71527000	5	sp|Q8BTZ7|GMPPB_MOUSE	sp|Q8BTZ7|GMPPB_MOUSE
8.38689136505126	8.2846565246582	8.27046966552734	8.33191299438477	8.300856590271	8.25098037719727	8.31592845916748	8.35698127746582	8.44941711425781	8.36252021789551	3	3	3	43.5	43.5	43.5	6.8073	0	24.831	1818100000	29	sp|P63054|PCP4_MOUSE	sp|P63054|PCP4_MOUSE
7.16265392303467	7.01418447494507	7.05037975311279	6.60688257217407	6.9424295425415	6.97522497177124	6.96209001541138	6.60231828689575	6.78864812850952	6.95262670516968	4	4	4	11	11	11	50.239	0	5.9267	75605000	7	sp|Q8BIW1|PRUN1_MOUSE	sp|Q8BIW1|PRUN1_MOUSE
8.25751018524169	8.26526641845703	8.21753692626953	8.18929386138916	8.25085926055908	8.29497337341309	8.22554206848145	8.1788330078125	8.24610424041748	8.05503368377686	18	15	15	33.7	29	29	94.879	0	64.251	1521100000	53	sp|Q91XM9|DLG2_MOUSE	sp|Q91XM9|DLG2_MOUSE
7.05982828140259	6.72904539108276	7.26939630508423	7.081383228302	7.13798666000366	7.24452447891235	7.31088447570801	6.78432655334473	7.31812620162964	7.17330646514893	7	7	7	9.6	9.6	9.6	108.21	0	10.022	119960000	12	sp|Q9WV18|GABR1_MOUSE	sp|Q9WV18|GABR1_MOUSE
8.1914234161377	8.20177936553955	8.23236083984375	8.1930685043335	8.10112857818604	8.15679168701172	8.15124702453613	8.24094867706299	8.29688453674316	8.21861457824707	13	13	13	14.8	14.8	14.8	140.97	0	91.48	1389800000	52	sp|P11627|L1CAM_MOUSE	sp|P11627|L1CAM_MOUSE
7.83553838729858	7.8476095199585	7.83118486404419	7.95063734054565	7.91893148422241	8.04182720184326	7.99736022949219	7.98069381713867	7.75421047210693	7.85012531280518	3	3	3	10.7	10.7	10.7	24.683	0	89.81	756380000	40	sp|Q9DC70|NDUS7_MOUSE	sp|Q9DC70|NDUS7_MOUSE
6.65052127838135	6.72058916091919	7.03119039535522	6.79999494552612	6.98192262649536	6.37513113021851	7.01909732818604	6.37780094146729	6.60895204544067	7.09998083114624	1	1	1	8.3	8.3	8.3	19.029	0.0022573	2.219	38474000	4	sp|Q9JI46|NUDT3_MOUSE	sp|Q9JI46|NUDT3_MOUSE
7.52469444274902	7.53674793243408	7.49384832382202	7.46384811401367	7.44664573669434	7.47723722457886	7.46615552902222	7.54847526550292	7.64686441421509	7.48280191421509	10	10	10	16.7	16.7	16.7	86.062	0	23.21	278800000	26	sp|Q8VD37|SGIP1_MOUSE	sp|Q8VD37|SGIP1_MOUSE
7.14192008972167	7.11600971221924	7.23037242889404	7.18968677520752	7.17768096923828	7.1099157333374	7.11075782775879	7.20687961578369	7.29336261749268	7.3450403213501	5	5	5	11.5	11.5	11.5	81.317	0	27.814	144030000	16	sp|P29533|VCAM1_MOUSE	sp|P29533|VCAM1_MOUSE
7.81109237670898	7.93139171600342	7.79939556121826	7.85486459732056	7.95813846588135	7.86372709274291	7.924889087677	7.92796564102173	7.9271445274353	7.85678911209106	5	5	5	13.9	13.9	13.9	35.076	0	18.989	664400000	16	sp|P68040|RACK1_MOUSE	sp|P68040|RACK1_MOUSE
7.65040445327759	7.55724239349365	7.50031900405884	7.39252090454102	7.62102031707764	6.88111686706542	7.52531719207764	7.67298412322998	7.52223539352416	7.52351236343384	4	4	4	13.3	13.3	13.3	50.569	0	11.62	312840000	10	sp|Q9Z1J3|NFS1_MOUSE	sp|Q9Z1J3|NFS1_MOUSE
7.84973859786987	7.89278984069824	7.92850828170776	7.86717844009399	7.85068321228027	8.02686023712158	7.92737531661987	7.85149669647217	7.85839891433716	6.83968734741211	11	11	11	25.4	25.4	25.4	78.016	0	42.796	659990000	26	sp|Q91WC3|ACSL6_MOUSE	sp|Q91WC3|ACSL6_MOUSE
7.71806144714355	7.76757860183716	7.80497741699219	7.88815689086914	7.91431665420532	7.95821475982666	8.03921604156494	7.67916440963745	7.95207548141479	7.77267360687256	7	7	7	10.8	10.8	10.8	77.456	0	26.743	670590000	33	sp|Q8BG39|SV2B_MOUSE	sp|Q8BG39|SV2B_MOUSE
7.417405128479	7.45859241485596	7.49113750457764	7.46929168701172	7.3514289855957	7.53378486633301	7.5937180519104	7.45415878295898	7.50855684280396	7.31369829177856	4	4	4	11.2	11.2	11.2	51.753	0	15.4	266460000	23	sp|P62812|GBRA1_MOUSE;sp|P26048|GBRA2_MOUSE;sp|P26049|GBRA3_MOUSE	sp|P62812|GBRA1_MOUSE
6.86127138137817	6.88202905654907	6.82879495620728	6.79836750030518	6.7992992401123	6.79493379592896	6.80018091201782	6.51874160766602	6.970871925354	6.78456687927246	3	3	3	5.3	5.3	5.3	68.016	0	5.4987	54675000	8	sp|P60670|NPL4_MOUSE	sp|P60670|NPL4_MOUSE
6.55197668075562	7.12862539291382	7.24159622192383	6.79717969894409	7.15133905410767	7.2677583694458	7.20082330703735	7.32076930999756	6.606605052948	7.2183780670166	5	4	4	6.4	4.8	4.8	143.64	0	11.434	132250000	8	sp|Q99KY4|GAK_MOUSE	sp|Q99KY4|GAK_MOUSE
8.12116527557373	8.15103244781494	8.21288013458251	8.16651916503906	8.15965747833251	8.24137210845947	8.23055076599121	8.17321586608887	8.1699686050415	8.10937595367432	18	18	15	18.2	18.2	15.5	153.11	0	93.06	1328400000	72	sp|Q80TJ1|CAPS1_MOUSE	sp|Q80TJ1|CAPS1_MOUSE
7.07404804229736	7.09860897064208	7.05576038360596	6.69742965698242	6.84580373764038	7.05296421051025	7.13395404815674	7.07161092758179	6.80210876464844	7.10834264755249	4	4	4	2.9	2.9	2.9	172.11	0	5.4303	71322000	6	sp|P97393|RHG05_MOUSE	sp|P97393|RHG05_MOUSE
8.96619319915771	8.91124248504639	8.95110416412354	8.98213958740234	8.99573612213135	9.01085090637207	8.9700584411621	9.08912754058838	8.91728496551514	8.95160961151123	24	24	24	63.5	63.5	63.5	38.937	0	213.05	9001900000	186	sp|Q9D051|ODPB_MOUSE	sp|Q9D051|ODPB_MOUSE
7.57646799087524	7.57147598266602	7.68300199508666	7.50914859771729	7.52895545959473	7.53130006790161	7.64064025878906	7.58214282989502	7.62200689315796	6.98071718215942	5	5	5	5.7	5.7	5.7	136.33	0	28.256	308710000	10	sp|Q6ZQ38|CAND1_MOUSE	sp|Q6ZQ38|CAND1_MOUSE
8.00440692901611	7.88424587249756	7.90367031097412	7.93753290176392	7.70999050140381	7.84754180908203	7.97867345809937	7.92726755142212	7.74294519424438	7.6173882484436	3	3	3	9.4	9.4	9.4	30.077	0	20.838	677130000	24	sp|P60202|MYPR_MOUSE	sp|P60202|MYPR_MOUSE
7.84429693222046	7.93899488449097	7.89459276199341	7.88852214813232	7.89521789550781	7.8403697013855	7.87181806564331	7.93039894104004	7.94611787796021	8.00121402740479	9	9	9	34.6	34.6	34.6	40.079	0	71.989	703010000	38	sp|Q91YR1|TWF1_MOUSE	sp|Q91YR1|TWF1_MOUSE
7.81130695343018	7.85280323028564	7.93713665008545	7.84940719604492	7.86199426651	7.87848711013794	7.79176092147827	7.90575790405273	7.93395280838013	7.93706130981445	10	8	8	13.1	11.4	11.4	95.91	0	23.3	645670000	38	sp|P48193|41_MOUSE	sp|P48193|41_MOUSE
7.24598121643066	6.88729906082153	6.89497041702271	7.27028274536133	7.14494752883911	7.19212102890015	7.29824161529541	7.05380821228027	7.20501470565796	7.073073387146	4	4	4	10.9	10.9	10.9	77.5	0	7.2939	125820000	5	sp|Q8VDZ4|ZDHC5_MOUSE	sp|Q8VDZ4|ZDHC5_MOUSE
6.75574684143066	7.05944967269897	6.75301170349121	7.10496473312378	7.01334285736083	6.56456184387207	6.90313339233398	6.98038530349731	6.85072994232178	6.96047735214233	3	3	3	8.3	8.3	8.3	37.08	0	5.1865	74823000	8	sp|Q8BVI5|STX16_MOUSE	sp|Q8BVI5|STX16_MOUSE
7.22886228561401	7.19642496109009	7.26073884963989	7.24654769897461	7.21701002120972	7.29067993164063	7.31253719329833	7.30373573303223	6.51232433319092	7.11879062652588	5	5	5	13.2	13.2	13.2	80.208	0	20.944	150770000	7	sp|Q9CQN1|TRAP1_MOUSE	sp|Q9CQN1|TRAP1_MOUSE
7.3861780166626	7.36984634399414	7.56906938552856	6.99322032928467	7.45088005065917	7.47889804840088	7.56052827835083	7.40162467956542	7.5409049987793	7.23765468597412	3	3	3	21.3	21.3	21.3	31.246	0	14.841	226180000	14	sp|Q9D7A8|ARMC1_MOUSE	sp|Q9D7A8|ARMC1_MOUSE
8.04813098907471	7.94241476058959	8.00207996368408	8.0588436126709	8.02978992462158	8.00646591186523	8.08292865753174	7.98222589492798	7.95704174041748	7.91470813751221	11	11	11	26.8	26.8	26.8	61.422	0	28.685	931810000	37	sp|Q61207|SAP_MOUSE	sp|Q61207|SAP_MOUSE
7.34184980392456	7.32319021224976	7.39483690261841	7.36563777923583	7.29303073883057	7.43933248519897	6.73177528381348	7.55684518814087	7.35218238830566	7.04549026489258	4	4	4	23.7	23.7	23.7	26.713	0	9.8005	206310000	6	sp|O88384|VTI1B_MOUSE	sp|O88384|VTI1B_MOUSE
7.82257318496704	7.75069332122803	7.67893695831299	7.96377849578857	7.94627046585083	7.94979476928711	7.98655700683594	7.94558191299438	7.78777933120728	7.77194023132324	5	5	5	15.1	15.1	15.1	63.458	0	65.603	699290000	38	sp|P28798|GRN_MOUSE	sp|P28798|GRN_MOUSE
7.36798906326294	7.3270115852356	7.30588865280151	7.28499460220337	6.82435131072998	7.43059110641479	7.32374715805054	6.80977582931519	6.98666858673096	6.95093584060669	4	4	4	20.6	20.6	20.6	32.342	0	10.037	196150000	14	sp|Q6ZQI3|MLEC_MOUSE	sp|Q6ZQI3|MLEC_MOUSE
8.18395233154297	8.1329002380371	8.03136825561523	8.12201881408691	8.18195819854736	8.2619285583496	8.13274002075195	8.06565475463867	8.05982875823975	7.84626293182373	8	8	8	45.3	45.3	45.3	21.984	0	31.481	1239100000	40	sp|Q9CQJ8|NDUB9_MOUSE	sp|Q9CQJ8|NDUB9_MOUSE
7.62336301803589	7.65480184555054	7.45815420150757	7.64044189453125	7.68548202514648	7.84341955184937	7.64250421524048	7.53886270523071	7.32273578643799	7.27671432495117	3	3	3	13.2	13.2	13.2	29.228	0	13.93	384970000	21	sp|Q8BGN8|SYNPR_MOUSE	sp|Q8BGN8|SYNPR_MOUSE
7.11717176437378	7.08300065994263	7.24112272262573	7.19890451431274	7.1556396484375	7.21669340133666	7.22336626052856	7.20787668228149	7.00979900360107	6.7839822769165	5	5	4	10.6	10.6	9.7	86.305	0	12.206	123240000	10	sp|Q05512|MARK2_MOUSE;sp|Q8VHJ5|MARK1_MOUSE	sp|Q05512|MARK2_MOUSE
6.90620565414429	6.73560571670532	6.65802621841431	6.91051244735718	6.92832946777344	7.01598787307739	6.96616506576538	6.76059055328369	6.63537836074829	7.2064151763916	3	3	3	1.3	1.3	1.3	482.63	0	11.899	66393000	4	sp|Q7TMY8|HUWE1_MOUSE	sp|Q7TMY8|HUWE1_MOUSE
7.83591890335083	7.84978771209717	7.95022869110107	7.93173742294312	7.91011190414429	7.91471862792969	7.88157272338867	7.86294794082642	7.8762469291687	7.84358787536621	9	9	9	28.9	28.9	28.9	31.419	0	30.9	698000000	33	sp|P14148|RL7_MOUSE	sp|P14148|RL7_MOUSE
7.74548101425171	7.78113031387329	7.85271167755127	7.83976078033447	7.725266456604	7.93298578262329	7.84102773666382	7.76598119735718	7.73102426528931	7.0691614151001	14	11	11	26.6	24.1	24.1	61.554	0	36.694	551500000	29	sp|Q9WV34|MPP2_MOUSE	sp|Q9WV34|MPP2_MOUSE
9.33231735229492	9.40538024902344	9.22235202789307	9.05338573455811	9.4357967376709	9.1851167678833	9.45161724090576	9.42988109588623	9.24059867858887	9.49921989440917	11	6	6	29.3	20.9	20.9	41.518	0	13.367	11727000000	17	sp|Q62419|SH3G1_MOUSE	sp|Q62419|SH3G1_MOUSE
8.74444198608398	8.76235580444335	8.78273010253906	8.89343452453613	8.8408899307251	8.87661075592041	8.80268478393555	8.69862270355225	8.78104400634766	8.69908332824707	16	16	16	58.3	58.3	58.3	42.964	0	198.12	5782600000	134	sp|Q99N28|CADM3_MOUSE	sp|Q99N28|CADM3_MOUSE
7.44841241836548	7.35380077362061	7.54399347305298	6.6305079460144	7.46278715133666	6.67261457443237	7.55856466293334	6.7898588180542	7.4922432899475	6.98594617843628	6	6	6	10.6	10.6	10.6	108.04	0	12.754	239920000	10	sp|B1AZP2|DLGP4_MOUSE	sp|B1AZP2|DLGP4_MOUSE
7.25416135787964	7.19376420974731	7.49089908599854	7.27374172210693	7.4098653793335	7.3785252571106	7.35823965072632	6.62372541427612	7.51083993911743	7.1176643371582	5	5	5	25.7	25.7	25.7	31.994	0	15.982	199580000	19	sp|Q8BX10|PGAM5_MOUSE	sp|Q8BX10|PGAM5_MOUSE
7.75296211242676	7.75932788848877	7.78311729431152	7.79206228256226	7.72844314575195	7.58893251419067	7.75983381271362	7.73820161819458	7.78748178482056	7.79245471954346	16	10	10	19.8	14.6	14.6	107.66	0	39.598	501960000	32	sp|P17426|AP2A1_MOUSE	sp|P17426|AP2A1_MOUSE
8.39285564422607	8.54010391235352	8.38125991821289	8.41899681091309	8.50146961212158	8.44596195220947	8.45999526977539	8.4305591583252	8.45990467071533	8.2370662689209	27	27	25	57.9	57.9	54.4	54.935	0	150.9	2436900000	104	sp|P28661|SEPT4_MOUSE;sp|P42209|SEPT1_MOUSE	sp|P28661|SEPT4_MOUSE
8.14053916931152	8.12755870819092	8.22716617584229	8.20701503753662	8.07158756256104	8.22652244567871	8.13880729675292	8.1981897354126	8.15854358673096	8.17263221740723	11	11	11	44.3	44.3	44.3	37.9	0	146.22	1294500000	61	sp|Q80Z24|NEGR1_MOUSE	sp|Q80Z24|NEGR1_MOUSE
8.8999137878418	8.92753982543945	8.98479747772217	8.89865398406982	8.91215324401855	8.93642807006835	8.89442729949951	8.89809417724609	8.97893333435059	9.02800178527832	44	3	3	81.6	12.4	12.4	49.906	0	106.74	7191100000	29	sp|Q7TMM9|TBB2A_MOUSE	sp|Q7TMM9|TBB2A_MOUSE
7.73860597610474	7.93761825561523	7.89982604980469	7.50164794921875	7.6882061958313	7.65548419952393	7.73880434036255	7.86530542373657	7.84758520126343	8.04087924957275	7	7	7	40.7	40.7	40.7	27.341	0	55.624	526210000	23	sp|Q9WUK2|IF4H_MOUSE	sp|Q9WUK2|IF4H_MOUSE
9.6419792175293	9.61062812805176	9.59036254882813	9.64402484893799	9.65550327301025	9.63516235351563	9.6291036605835	9.59863758087158	9.64455699920654	9.56336212158203	55	55	42	57.9	57.9	55.4	70.87	0	323.31	37965000000	568	sp|P63017|HSP7C_MOUSE;sp|Q61696|HS71A_MOUSE;sp|P17879|HS71B_MOUSE	sp|P63017|HSP7C_MOUSE
7.41092920303345	7.3315691947937	7.51261758804321	7.50601768493652	7.20661020278931	7.38542747497559	7.35573863983154	7.39536142349243	7.44122362136841	7.05197191238403	3	3	3	9.1	9.1	9.1	52.673	0	20.083	210900000	10	sp|P56959|FUS_MOUSE	sp|P56959|FUS_MOUSE
7.72166204452515	7.67149686813354	7.70665788650513	7.59137630462646	7.65637636184692	7.70152473449707	7.63834953308105	7.70088529586791	7.80736589431763	6.81891965866089	13	13	13	13.4	13.4	13.4	138.39	0	38.787	438840000	28	sp|Q9Z1B3|PLCB1_MOUSE	sp|Q9Z1B3|PLCB1_MOUSE
7.34719324111938	7.43686199188232	7.4634747505188	7.34305381774902	7.54434108734131	7.39988136291504	7.48640203475952	7.39752292633057	7.59545230865479	7.45147943496704	7	7	7	10.9	10.9	10.9	104.83	0	14.326	250700000	17	sp|Q8K212|PACS1_MOUSE	sp|Q8K212|PACS1_MOUSE
7.54701137542725	7.39462661743164	7.39597272872925	7.33927249908447	6.58275651931763	6.3801383972168	7.34842157363892	7.40827369689941	7.46955680847167	6.58710527420044	5	5	5	10.9	10.9	10.9	77.286	0	26.151	224830000	8	sp|Q9QXS6|DREB_MOUSE	sp|Q9QXS6|DREB_MOUSE
7.50407648086548	7.52028703689575	7.47118902206421	7.56582403182983	6.68006658554077	7.57576513290405	6.46084642410278	7.54646873474121	6.77519083023071	7.34713745117188	3	3	3	11.9	11.9	11.9	48.605	0	14.562	226520000	12	sp|Q60759|GCDH_MOUSE	sp|Q60759|GCDH_MOUSE
7.49450254440308	7.58500909805298	7.38250350952148	7.3935227394104	7.45253753662109	7.40703392028809	7.50134706497192	7.51642942428589	7.6172308921814	7.45382261276245	6	6	6	21.4	21.4	21.4	45.745	0	32.458	262920000	21	sp|Q9QYJ0|DNJA2_MOUSE	sp|Q9QYJ0|DNJA2_MOUSE
8.11657428741455	8.21494960784912	8.26576137542725	8.21819400787354	8.17530918121338	8.22768115997314	8.15748691558838	8.22276878356934	8.19348621368408	8.32882785797119	8	8	8	26.7	26.7	26.7	33.509	0	75.58	1421600000	44	sp|P47911|RL6_MOUSE	sp|P47911|RL6_MOUSE
7.21685171127319	7.33075857162476	7.38514137268066	7.09156131744385	6.50294589996338	6.70074081420898	6.54255104064941	7.25137042999268	7.20371246337891	7.05020236968994	10	5	5	21	10.9	10.9	76.851	0	7.4516	134340000	7	sp|P20444|KPCA_MOUSE	sp|P20444|KPCA_MOUSE
7.70910024642944	7.78145360946655	7.79548358917236	7.72679233551025	7.76818656921387	7.77514410018921	7.71556043624878	7.73117780685425	7.85119724273682	7.8200044631958	6	6	6	15.2	15.2	15.2	61.543	0	35.555	501850000	41	sp|Q91WT9|CBS_MOUSE	sp|Q91WT9|CBS_MOUSE
7.39213371276855	7.42491436004639	7.52424049377441	7.40200328826904	7.35401248931885	6.82992219924927	7.55918836593628	7.64581489562988	7.56343364715576	6.78849458694458	5	5	5	10.4	10.4	10.4	57.788	0	9.7224	240650000	11	sp|Q9D0F3|LMAN1_MOUSE	sp|Q9D0F3|LMAN1_MOUSE
8.20011138916016	8.19895935058594	8.31317138671875	8.25669384002686	8.30967235565186	8.17935085296631	8.26479434967041	8.28336906433105	8.34259986877441	8.35598754882813	20	20	20	13.3	13.3	13.3	199.13	0	101.36	1636200000	81	sp|P20357|MTAP2_MOUSE	sp|P20357|MTAP2_MOUSE
8.69269752502441	8.67093181610107	8.59409427642822	8.66633987426758	8.74428558349609	8.68297481536865	8.65381050109863	8.61840343475342	8.64885711669922	8.66744327545166	24	24	23	45.7	45.7	44.6	80.646	0	258.99	4117500000	164	sp|Q9QYC0|ADDA_MOUSE	sp|Q9QYC0|ADDA_MOUSE
6.41157913208008	7.63851928710938	7.75283193588257	7.58895492553711	7.48363018035889	7.58999443054199	6.5843563079834	7.02450227737427	7.69191217422485	6.78795289993286	4	4	4	21.9	21.9	21.9	19.478	0	17.57	270790000	14	sp|Q9JIG8|PRAF2_MOUSE	sp|Q9JIG8|PRAF2_MOUSE
6.64698076248169	6.94911193847656	6.73615741729736	6.39977598190308	7.18881607055664	6.66845655441284	6.70540618896484	7.07049894332886	7.12490081787109	6.94600105285645	2	2	2	13.4	13.4	13.4	33.996	0	4.8009	109740000	5	sp|Q9WUU7|CATZ_MOUSE	sp|Q9WUU7|CATZ_MOUSE
7.30505037307739	7.41605758666992	7.35917139053345	7.46050691604614	7.36142539978027	7.34912204742432	7.39378595352173	7.56300640106201	7.42535495758057	7.34396362304688	4	4	4	8.1	8.1	8.1	87.917	0	17.343	217580000	19	sp|Q8VEK3|HNRPU_MOUSE	sp|Q8VEK3|HNRPU_MOUSE
7.07569313049316	6.68995332717896	7.10181570053101	7.21635055541992	7.1409478187561	6.94815874099731	6.88855123519897	7.12613391876221	6.93893480300903	6.96118402481079	4	4	4	10.1	10.1	10.1	70.402	0	12.025	102610000	8	sp|Q64213|SF01_MOUSE	sp|Q64213|SF01_MOUSE
7.49206161499023	7.4484281539917	7.25093221664429	7.36265230178833	7.3144359588623	7.47538042068481	7.58148336410522	7.58819341659546	7.56661415100098	7.05548667907715	9	9	9	38.7	38.7	38.7	25.238	0	22.121	262760000	15	sp|Q60631|GRB2_MOUSE	sp|Q60631|GRB2_MOUSE
7.80405759811401	7.71379280090332	7.61801671981812	7.6860728263855	7.64858436584473	7.81038045883179	7.78231477737427	7.73037862777709	7.63423538208008	7.67698621749878	10	10	5	24.2	24.2	14.9	60.736	0	69.618	431430000	32	sp|O88643|PAK1_MOUSE	sp|O88643|PAK1_MOUSE
7.5270881652832	7.67447519302368	7.6929612159729	7.76850509643555	7.74698448181152	7.60909271240234	7.73665142059326	7.73565483093262	7.8161883354187	7.70593214035034	8	8	8	32.1	32.1	32.1	35.152	0	22.811	439340000	36	sp|Q8BJH1|ZC21A_MOUSE	sp|Q8BJH1|ZC21A_MOUSE
7.26846075057983	7.58847332000732	6.5958046913147	7.70042657852173	7.78017330169678	7.60997819900513	7.83194637298583	7.94239521026611	7.71806144714355	6.86358261108398	7	7	7	35.3	35.3	35.3	24.146	0	12.771	395100000	25	sp|Q9CZM2|RL15_MOUSE	sp|Q9CZM2|RL15_MOUSE
7.5383095741272	7.5669322013855	7.54998350143433	7.65115213394165	7.64935445785522	7.6374397277832	7.62035465240479	7.62696599960327	7.59034013748169	7.09423685073853	4	4	4	14	14	14	74.303	0	10.134	331710000	11	sp|Q0VEJ0|CEP76_MOUSE	sp|Q0VEJ0|CEP76_MOUSE
7.05242443084717	7.02011251449584	6.61488676071166	7.03177213668823	7.13309144973755	7.07925367355347	6.96570014953613	7.05037975311279	7.09181070327759	7.00150728225708	3	3	3	8	8	8	55.203	0	9.7635	92397000	9	sp|Q8VHI6|WASF3_MOUSE	sp|Q8VHI6|WASF3_MOUSE
7.11011791229248	7.12247800827026	6.73472785949707	7.07437753677368	7.20417404174805	7.02579736709595	6.97775554656982	6.95087575912476	7.02632904052734	6.97123622894287	5	5	5	5.8	5.8	5.8	87.486	0	9.8765	96442000	16	sp|A2A699|F1712_MOUSE	sp|A2A699|F1712_MOUSE
7.67140436172485	7.53234672546387	7.58773326873779	7.64036226272583	7.6684136390686	7.7390341758728	7.6997857093811	7.63447713851929	7.64913034439087	6.61610841751099	9	9	9	48.8	48.8	48.8	32.931	0	50.718	382070000	23	sp|Q6PCP5|MFF_MOUSE	sp|Q6PCP5|MFF_MOUSE
8.96830081939697	8.93623733520508	8.79080581665039	8.906005859375	9.01021480560303	8.93829441070557	8.88438701629639	8.86702537536621	8.81323432922363	8.95039939880371	17	15	15	55.9	55.9	55.9	27.778	0	238.67	7477700000	134	sp|P68254|1433T_MOUSE	sp|P68254|1433T_MOUSE
7.46855401992798	7.52921199798583	7.60124492645264	7.54308652877808	7.55119371414185	7.44788646697998	7.55165719985962	7.66151905059814	7.57987499237061	7.09485244750977	5	5	5	18.8	18.8	18.8	54.866	0	40.526	318010000	15	sp|P54822|PUR8_MOUSE	sp|P54822|PUR8_MOUSE
6.36527442932129	6.88600301742554	6.89011907577515	7.0229229927063	7.07562017440796	7.04571390151978	6.74537563323975	6.94181442260742	6.99303483963013	6.99570178985596	2	2	2	23.8	23.8	23.8	18.098	0	6.0814	76556000	4	sp|Q9D7P6|ISCU_MOUSE	sp|Q9D7P6|ISCU_MOUSE
8.51644325256348	8.44987964630126	8.56666088104248	8.44094085693359	8.27863883972167	8.48533821105957	8.36044216156006	8.44340419769287	8.41430473327637	8.36061191558838	14	14	14	24.4	24.4	24.4	48.994	0	72.38	2372900000	76	sp|Q9D2G2|ODO2_MOUSE	sp|Q9D2G2|ODO2_MOUSE
7.74441814422607	7.72636032104492	7.76016616821289	7.75776052474976	7.85127067565917	7.71551036834717	7.78136777877808	7.71423768997192	7.86073923110962	7.93415975570679	8	8	8	19.7	19.7	19.7	72.407	0	50.878	575220000	26	sp|O70161|PI51C_MOUSE;sp|P70181|PI51B_MOUSE;sp|P70182|PI51A_MOUSE	sp|O70161|PI51C_MOUSE
7.11293983459473	7.11048889160156	7.19292974472046	7.11414384841919	7.09057521820068	7.09579658508301	7.09909343719482	7.15536642074584	7.16160774230957	6.98198747634888	2	2	2	7.9	7.9	7.9	35.147	0	35.149	109230000	9	sp|Q9QYF1|RDH11_MOUSE	sp|Q9QYF1|RDH11_MOUSE
6.93481159210205	6.92948007583618	7.0364294052124	7.05169248580933	7.0394139289856	6.96161556243896	7.08149147033691	7.04512739181519	6.99486780166625	6.59077215194702	3	3	3	5.6	5.6	5.6	99.802	0	9.9991	84890000	8	sp|Q65CL1|CTNA3_MOUSE	sp|Q65CL1|CTNA3_MOUSE
7.30758142471313	7.28609704971313	7.26007127761841	7.28539991378784	7.39028120040894	7.31371974945068	7.27669143676758	7.39234495162964	7.45958852767944	7.24256610870361	6	6	6	20.3	20.3	20.3	36.46	0	21.029	185730000	19	sp|Q9QZD9|EIF3I_MOUSE	sp|Q9QZD9|EIF3I_MOUSE
8.31843852996826	8.41796970367432	8.46034145355225	8.37106800079346	8.29116916656494	8.3658618927002	8.4012279510498	8.28312015533447	8.40293121337891	8.25705432891846	21	21	21	51.5	51.5	51.5	49.654	0	100.45	2017600000	104	sp|P84091|AP2M1_MOUSE	sp|P84091|AP2M1_MOUSE
7.36204862594604	7.27383422851563	7.46920347213745	7.40010595321655	7.30717515945435	7.4696307182312	7.47073364257813	7.39146423339844	7.13644981384277	6.99528312683105	4	4	4	16.2	16.2	16.2	22.604	0	20.512	206600000	11	sp|Q9DCZ4|MIC26_MOUSE	sp|Q9DCZ4|MIC26_MOUSE
7.86897945404053	8.02775764465332	7.84384918212891	7.96812343597412	7.94660949707031	7.94354391098022	7.87950325012207	7.96003293991089	7.90811491012573	8.17501831054688	5	5	5	51.3	51.3	51.3	13.37	0	16.916	770030000	34	sp|Q9D1K2|VATF_MOUSE	sp|Q9D1K2|VATF_MOUSE
7.21047925949097	7.17207717895508	6.4982533454895	7.18480491638184	7.19692182540894	6.98789882659912	7.13171482086182	6.88108491897583	6.57818031311035	7.10330629348755	4	4	4	7.4	7.4	7.4	105.53	0	14.849	128190000	11	sp|Q8R1B4|EIF3C_MOUSE	sp|Q8R1B4|EIF3C_MOUSE
8.07925319671631	8.13280391693115	8.23113822937012	8.03358459472656	8.05157661437988	8.13389015197754	8.11561012268066	8.17266082763672	8.1458797454834	8.08990478515625	13	13	7	12.1	12.1	6.9	145.24	0	42.608	1092800000	48	sp|Q7TMB8|CYFP1_MOUSE	sp|Q7TMB8|CYFP1_MOUSE
7.72744369506836	7.68789434432983	7.71339797973633	7.73261070251465	7.77831792831421	7.7462215423584	7.7337589263916	7.6689076423645	7.75783634185791	7.63967561721802	11	11	11	24.1	24.1	24.1	68.46	0	45.722	489370000	31	sp|P35235|PTN11_MOUSE	sp|P35235|PTN11_MOUSE
7.48990201950073	7.55955934524536	7.51744651794434	7.58393526077271	7.52382469177246	7.64393615722656	7.53256320953369	7.63726949691772	7.46268224716187	6.98003387451172	6	6	6	13.1	13.1	13.1	63.085	0	7.905	298160000	11	sp|Q9Z1Q2|ABHGA_MOUSE;sp|Q80YU0|ABHGB_MOUSE	sp|Q9Z1Q2|ABHGA_MOUSE
7.45429611206055	7.44790172576904	7.49733066558838	7.43370580673218	7.42012071609497	7.42112636566162	7.4680814743042	7.53518009185791	7.232666015625	7.42074775695801	4	4	4	15.3	15.3	15.3	43.267	0	31.341	247700000	16	sp|Q9WUR2|ECI2_MOUSE;sp|Q78JN3|ECI3_MOUSE	sp|Q9WUR2|ECI2_MOUSE;sp|Q78JN3|ECI3_MOUSE
7.02673768997192	7.09506464004517	6.96758985519409	6.68601655960083	7.30937480926514	7.02019548416138	6.97336339950562	7.05591344833374	6.82536649703979	6.83326530456542	5	5	5	8.9	8.9	8.9	92.714	0	5.7177	98036000	3	sp|Q8VD04|GRAP1_MOUSE	sp|Q8VD04|GRAP1_MOUSE
7.21098709106445	7.24112272262573	7.34281730651855	7.46951293945313	7.3693642616272	7.53022527694702	7.43110609054565	7.36843585968018	7.42239284515381	7.14754056930541	5	5	5	13	13	13	38.358	0	16.464	202920000	18	sp|O35685|NUDC_MOUSE	sp|O35685|NUDC_MOUSE
7.95431470870972	7.67615365982056	6.59150791168213	7.71296119689941	7.91532611846924	7.72158813476563	7.536217212677	7.65219783782958	6.68532800674438	7.19499111175537	4	4	4	38.9	38.9	38.9	25.581	0	42.319	655690000	18	sp|Q61206|PA1B2_MOUSE	sp|Q61206|PA1B2_MOUSE
7.22963047027588	7.19515228271484	7.26057243347167	7.20811891555786	7.13113737106323	7.35629367828369	7.34803199768066	7.50409030914307	7.38376140594482	6.8315691947937	5	5	5	12.8	12.8	12.8	59.809	0	15.741	172100000	12	sp|Q9CTY5|MICU3_MOUSE	sp|Q9CTY5|MICU3_MOUSE
7.68921995162964	7.65280675888062	7.78540802001953	7.68392038345337	7.55783176422119	7.66024875640869	7.65489816665649	7.65068626403809	7.6635217666626	7.61326026916504	9	9	9	10.2	10.2	10.2	130.38	0	53.65	408710000	34	sp|Q6PHS9|CA2D2_MOUSE	sp|Q6PHS9|CA2D2_MOUSE
6.62419605255127	6.70872831344604	6.88201189041138	6.83117198944092	6.83779668807983	7.10287952423096	6.48915386199951	6.91248226165771	7.06791687011719	6.72703886032104	3	3	3	11	11	11	52.576	0	5.2837	52219000	3	sp|Q9D379|HYEP_MOUSE	sp|Q9D379|HYEP_MOUSE
7.9154052734375	8.05319404602051	7.97059345245361	8.00987529754639	8.00043392181396	7.95135688781738	7.93385648727416	7.98506259918213	7.99897813796997	7.99267292022705	17	11	11	34.3	23.6	23.6	59.173	0	47.233	855150000	39	sp|P48453|PP2BB_MOUSE	sp|P48453|PP2BB_MOUSE
7.90516948699951	7.91537857055664	8.00117111206055	7.94061613082886	7.99866008758545	7.87682390213013	7.93619203567505	8.01346969604492	7.99732971191406	8.06513118743896	8	8	7	24.7	24.7	22.8	70.724	0	46.082	801880000	36	sp|O88485|DC1I1_MOUSE	sp|O88485|DC1I1_MOUSE
7.94304895401	7.92700576782227	8.09243965148926	8.024977684021	7.93287420272827	7.99172639846802	8.06039524078369	8.02526473999023	7.93949937820435	8.03148937225342	8	8	7	36.7	36.7	33.7	45.389	0	53.167	866160000	37	sp|P12367|KAP2_MOUSE	sp|P12367|KAP2_MOUSE
7.47615003585815	7.32244682312012	7.40286302566528	7.42662525177002	7.3977837562561	7.45040321350098	7.47572946548462	7.61855030059814	6.81448030471802	7.19039058685303	2	2	2	8.4	8.4	8.4	46.04	0	8.0482	236100000	7	sp|Q9JK42|PDK2_MOUSE	sp|Q9JK42|PDK2_MOUSE
7.1372275352478	7.28571462631226	7.14535188674927	7.2101845741272	7.07791280746459	7.15433263778687	7.2125072479248	7.20836067199707	7.29061317443848	7.13729476928711	7	7	7	15.8	15.8	15.8	58.812	0	18.007	131840000	9	sp|P25911|LYN_MOUSE	sp|P25911|LYN_MOUSE
9.51571464538574	9.50687026977539	9.57202339172363	9.52822208404541	9.54808235168457	9.56132793426514	9.50828742980957	9.44986343383789	9.58821582794189	9.46781539916992	43	43	43	72.9	72.9	72.9	67.568	0	323.31	28530000000	392	sp|O08599|STXB1_MOUSE	sp|O08599|STXB1_MOUSE
7.2754955291748	7.24812030792236	7.14382648468018	7.23678922653198	7.21693086624146	7.07838439941406	7.08596801757813	7.22683191299438	7.23350381851196	7.32451725006104	3	3	3	10.5	10.5	10.5	52.246	0	12.856	129330000	12	sp|P51855|GSHB_MOUSE	sp|P51855|GSHB_MOUSE
7.38315105438232	7.4075608253479	7.54845094680786	7.33761882781982	7.18406629562378	7.43424940109253	7.38106107711791	7.36072587966919	7.39518642425537	6.92183780670166	3	3	3	25.5	25.5	25.5	17.749	0	26.684	203910000	14	sp|Q9CQ22|LTOR1_MOUSE	sp|Q9CQ22|LTOR1_MOUSE
7.40086603164673	7.48785924911499	7.46722316741943	7.30935335159302	7.27946138381958	7.20601606369019	7.24892902374268	7.55545711517333	7.60584354400635	7.67329740524291	4	4	4	25.4	25.4	25.4	14.254	0	26.05	227450000	18	sp|Q9CWM4|PFD1_MOUSE	sp|Q9CWM4|PFD1_MOUSE
7.58339166641235	7.59443664550781	7.60298204421997	7.53221893310547	7.48310232162476	7.58429718017578	7.57051944732666	7.58543825149536	7.66256904602051	6.97703218460083	6	6	6	15.6	15.6	15.6	63.643	0	22.472	322210000	16	sp|Q9JIA1|LGI1_MOUSE	sp|Q9JIA1|LGI1_MOUSE
8.05948734283447	8.02796077728271	8.04680728912354	8.11206817626953	8.03726673126221	8.20601558685303	8.104248046875	8.03710746765137	7.99483156204224	8.06766605377197	14	14	14	27.5	27.5	27.5	67.589	0	67.937	1069100000	47	sp|Q9CZW5|TOM70_MOUSE	sp|Q9CZW5|TOM70_MOUSE
7.32195043563843	7.28609704971313	7.2928318977356	6.81898546218872	7.22683191299438	7.34173107147217	7.27351045608521	7.21892929077148	6.734938621521	6.88544368743896	6	2	2	50	25	25	17.363	0	3.5416	148610000	7	sp|Q01768|NDKB_MOUSE	sp|Q01768|NDKB_MOUSE
7.56986522674561	7.47593259811401	7.49168395996094	7.60197305679321	7.58441019058228	7.85180854797363	7.68612670898438	7.54795932769775	7.42130756378174	7.48049545288086	6	6	6	17.3	17.3	17.3	41.31	0	36.212	386760000	22	sp|O88741|GDAP1_MOUSE	sp|O88741|GDAP1_MOUSE
7.40219259262084	7.31703901290894	6.95755958557129	7.38890027999878	7.43794059753417	7.29620456695557	7.25770235061646	6.72925615310669	7.37112331390381	7.36733722686768	7	7	7	51.1	51.1	51.1	15.572	0	17.505	190030000	13	sp|Q3TGF2|F107B_MOUSE	sp|Q3TGF2|F107B_MOUSE
8.74276447296143	8.72772026062012	8.82799530029297	8.71287727355957	8.74059963226318	8.7707052230835	8.74480152130126	8.69027614593506	8.75148677825928	8.71560192108154	42	5	5	77.9	15.1	15.1	49.67	0	145.13	4769200000	58	sp|P99024|TBB5_MOUSE	sp|P99024|TBB5_MOUSE
8.06239414215088	8.04344081878662	8.05679035186768	8.02242851257324	8.15225791931152	7.97527074813843	8.09680557250977	8.10697269439697	8.07979583740234	8.22461032867432	14	14	11	50.6	50.6	43.5	33.901	0	161.63	1065400000	72	sp|O35295|PURB_MOUSE;sp|Q8R4E6|PURG_MOUSE	sp|O35295|PURB_MOUSE
7.85813999176025	7.58605813980103	7.67735147476196	6.64789342880249	6.47770309448242	7.73184633255005	6.80086851119995	6.79834318161011	6.61177635192871	7.19278001785278	6	6	6	23.2	23.2	23.2	40.506	0	20.244	345790000	9	sp|Q8VHL1|SETD7_MOUSE	sp|Q8VHL1|SETD7_MOUSE
7.14878749847412	7.20205211639404	7.16958618164063	7.1939034461975	7.25532054901123	7.18369674682617	7.26474714279175	7.52957153320313	6.8008370399475	6.69974088668823	3	3	3	23.5	23.5	23.5	34.577	0	25.648	137470000	10	sp|O35593|PSDE_MOUSE	sp|O35593|PSDE_MOUSE
7.36865854263306	6.74073171615601	6.71173667907715	7.38068151473999	7.44773149490356	7.05872964859009	6.85843801498413	6.98108005523682	7.16199731826782	7.03905582427979	3	2	2	14.2	9.7	9.7	37.54	0	19.996	175740000	3	sp|P62137|PP1A_MOUSE	sp|P62137|PP1A_MOUSE
8.91964244842529	9.12577438354492	9.10571479797363	8.92693424224854	8.89633369445801	8.96771621704102	9.03362464904785	8.92285537719727	9.08123970031738	8.71342372894287	11	11	9	15.8	15.8	12.9	59.622	0	207.07	8415600000	142	sp|P56564|EAA1_MOUSE	sp|P56564|EAA1_MOUSE
8.69457054138184	8.63670825958251	8.58775615692139	8.5463695526123	8.53325080871582	8.65377235412598	8.55684471130371	8.58242702484131	8.58756542205811	8.49302577972412	14	14	14	68.8	68.8	68.8	24.87	0	169.62	3421100000	79	sp|O08709|PRDX6_MOUSE	sp|O08709|PRDX6_MOUSE
6.63323926925659	7.00069427490234	6.94049167633057	6.97778749465942	6.97626304626465	6.87440061569214	6.77024412155151	6.91033506393433	7.11739587783813	7.17929172515869	2	2	2	11.5	11.5	11.5	24.813	0	3.7278	76252000	6	sp|Q9D0E3|LYSM1_MOUSE	sp|Q9D0E3|LYSM1_MOUSE
7.04032516479492	6.92792940139771	7.06877946853638	7.1018500328064	7.02559280395508	6.95590400695801	7.21144104003906	6.97548007965088	6.76730823516846	7.01516437530518	5	5	4	4.1	4.1	3.6	166.17	0	8.2183	86749000	10	sp|Q9CS84|NRX1A_MOUSE;sp|P0DI97|NRX1B_MOUSE;sp|E9Q7X7|NRX2A_MOUSE	sp|Q9CS84|NRX1A_MOUSE;sp|P0DI97|NRX1B_MOUSE
7.38923692703247	7.45771551132202	7.41572427749634	7.46746015548706	7.45780611038208	7.46169376373291	7.50099086761475	7.49255084991455	7.49355554580688	6.82009124755859	3	3	3	9.5	9.5	9.5	63.57	0	26.983	254850000	14	sp|Q8VHQ3|PP16B_MOUSE	sp|Q8VHQ3|PP16B_MOUSE
7.90554237365723	7.79617166519165	7.99982213973999	7.86440420150757	7.81825876235962	7.72958612442017	7.84101533889771	7.92792463302612	8.0535774230957	8.05778026580811	13	13	12	27.4	27.4	25.9	81.444	0	40.256	689970000	28	sp|Q9ESN6|TRIM2_MOUSE	sp|Q9ESN6|TRIM2_MOUSE
7.74833536148071	7.7866096496582	7.92858552932739	7.85905408859253	7.81731414794922	7.89034271240234	7.82411289215088	7.77069759368896	7.80254793167114	7.72319269180298	7	7	7	9.8	9.8	9.8	91.259	0	37.922	582750000	33	sp|Q9Z218|DPP6_MOUSE	sp|Q9Z218|DPP6_MOUSE
8.45964908599854	8.38868713378906	8.41303157806396	8.48489761352539	8.52181816101074	8.45504283905029	8.46717834472656	8.44051551818848	8.44554233551025	8.56106567382813	14	14	12	47.9	47.9	42.6	29.994	0	128.72	2699200000	96	sp|Q61792|LASP1_MOUSE	sp|Q61792|LASP1_MOUSE
7.389732837677	7.61793279647827	7.70589780807495	7.56727361679077	7.47227382659912	7.3831148147583	7.44603967666625	7.65058898925781	7.51117467880249	7.54160404205322	6	6	6	13.2	13.2	13.2	56.876	0	36.25	313590000	27	sp|Q60676|PPP5_MOUSE	sp|Q60676|PPP5_MOUSE
6.76813459396362	6.71198415756226	6.86531448364258	6.65141677856445	6.72071313858032	6.92562246322632	6.84428834915161	6.92326164245605	6.50616025924683	6.78096961975098	2	2	2	11.5	11.5	11.5	27.385	0.0022717	2.2635	42583000	2	sp|Q9D1E6|TBCB_MOUSE	sp|Q9D1E6|TBCB_MOUSE
7.5166277885437	7.53198957443237	7.43828916549683	6.97472429275513	6.65457153320313	6.79941511154175	7.52184391021729	7.36795186996459	6.90650510787964	6.80742645263672	2	2	2	22.7	22.7	22.7	18.672	0	28.482	230970000	14	sp|Q9WTX5|SKP1_MOUSE	sp|Q9WTX5|SKP1_MOUSE
7.92174386978149	7.97278118133545	7.87863111495972	7.89280652999878	7.92665100097656	7.96896362304688	7.89748430252075	7.87375640869141	7.92807817459106	8.01761722564697	7	7	7	26.1	26.1	26.1	43.565	0	51.611	748740000	39	sp|P62881|GNB5_MOUSE	sp|P62881|GNB5_MOUSE
8.02048587799072	7.96611833572388	8.05080509185791	7.92369985580444	7.86430358886719	7.92763185501099	7.952467918396	7.94159603118896	8.00065135955811	7.88582468032837	7	7	7	29.2	29.2	29.2	19.667	0	30.557	750420000	32	sp|P59999|ARPC4_MOUSE	sp|P59999|ARPC4_MOUSE
9.85587596893311	9.86244106292725	9.82393074035645	9.87147331237792	9.87930202484131	9.82125186920166	9.83878612518311	9.88042449951172	9.90182304382324	9.91232872009277	64	64	57	82.7	82.7	79.4	62.277	0	323.31	66100000000	721	sp|O08553|DPYL2_MOUSE	sp|O08553|DPYL2_MOUSE
7.54260158538818	7.61564493179321	7.618079662323	7.49049234390259	7.50131940841675	7.57002878189087	7.56306552886963	7.65358877182007	7.67574167251587	6.79194927215576	7	7	7	26.2	26.2	26.2	49.795	0	16.15	321840000	8	sp|Q99PL6|UBXN6_MOUSE	sp|Q99PL6|UBXN6_MOUSE
8.24142169952393	8.236159324646	8.19198131561279	8.17055511474609	8.23964977264404	8.24511814117432	8.21330547332764	8.21850967407227	8.34816837310791	8.15908527374268	10	10	10	30.1	30.1	30.1	25.171	0	73.129	1529100000	45	sp|Q6IRU5|CLCB_MOUSE	sp|Q6IRU5|CLCB_MOUSE
7.30421018600464	6.86002635955811	6.49337434768677	7.19711494445801	7.55881643295288	6.39958763122559	7.62997007369995	6.80909013748169	6.85104036331177	6.8986439704895	2	2	2	0.6	0.6	0.6	565.03	0.0058749	1.5622	196730000	6	sp|E9PZQ0|RYR1_MOUSE	sp|E9PZQ0|RYR1_MOUSE
7.50604486465454	7.52248334884644	6.76131439208984	7.52950716018677	7.53926420211791	7.60986089706421	7.45612287521362	7.28298425674438	6.80499505996704	7.07486152648926	3	3	3	43.5	43.5	43.5	18.637	0	37.332	276230000	17	sp|Q91WK5|GCSH_MOUSE	sp|Q91WK5|GCSH_MOUSE
7.82599687576294	7.89857149124146	7.97840404510498	7.95338773727416	8.01986408233643	7.8887186050415	7.98804140090942	7.90620040893555	7.91393566131592	7.85894584655762	6	6	6	21.4	21.4	21.4	28.024	0	55.624	794310000	48	sp|P62918|RL8_MOUSE	sp|P62918|RL8_MOUSE
8.490478515625	8.35034465789794	8.50286388397217	8.39114665985107	8.33505630493164	8.53003311157227	8.38169288635254	8.43601989746094	8.30977916717529	8.22172737121582	10	10	10	22.5	22.5	22.5	67.277	0	122.35	2295700000	52	sp|P35564|CALX_MOUSE	sp|P35564|CALX_MOUSE
6.86860322952271	6.91245603561401	6.85485219955444	6.77496194839478	6.77862167358398	6.82157850265503	6.47257709503174	7.13273239135742	6.91595268249512	7.26653671264648	2	2	2	30.4	30.4	30.4	9.2983	0	8.6562	37050000	4	sp|Q8BGD8|COA6_MOUSE	sp|Q8BGD8|COA6_MOUSE
7.65059900283813	7.49082899093628	7.62016725540161	7.47865295410156	7.49192190170288	7.70087671279907	7.6253228187561	7.46541261672974	7.5869698524475	6.91928720474243	5	5	5	6.6	6.6	6.6	110.45	0	30.264	302860000	14	sp|Q9ERK4|XPO2_MOUSE	sp|Q9ERK4|XPO2_MOUSE
7.52995634078979	7.42183399200439	7.54430389404297	7.59569454193115	7.47540950775146	7.58891010284424	7.6478328704834	7.52233982086182	7.4544939994812	6.99341583251953	4	4	4	20.8	20.8	20.8	49.788	0	28.263	297290000	12	sp|Q8R5M8|CADM1_MOUSE	sp|Q8R5M8|CADM1_MOUSE
8.48334503173828	8.42772960662842	8.53025054931641	8.48055267333984	8.5341272354126	8.42336082458496	8.51207065582275	8.54752826690674	8.55794048309326	8.50653171539307	23	23	23	40.7	40.7	40.7	96.449	0	307.84	2734900000	113	sp|Q7TSJ2|MAP6_MOUSE	sp|Q7TSJ2|MAP6_MOUSE
7.26095342636108	7.2847237586975	6.60630226135254	7.20183372497559	7.19318008422852	7.11494445800781	7.14795446395874	6.95595693588257	7.21264028549194	6.62261819839478	3	3	2	5.6	5.6	4.1	60.674	0	8.9203	118770000	9	sp|P39688|FYN_MOUSE	sp|P39688|FYN_MOUSE
7.15415000915527	7.06651544570923	6.68913555145264	6.86077499389648	7.08446884155273	6.96691560745239	7.2455620765686	6.75194025039673	7.18346929550171	7.07144021987915	4	4	4	32.8	32.8	32.8	15.733	0	7.8631	107010000	8	sp|P41105|RL28_MOUSE	sp|P41105|RL28_MOUSE
7.82871150970458	7.8460030555725	7.7840747833252	7.83706426620483	7.80460977554321	7.88081932067871	7.83449697494507	7.81624126434326	7.76428079605103	7.87644290924072	11	5	4	83.6	37.6	31.2	21.298	0	23.088	581230000	30	sp|Q61411|RASH_MOUSE	sp|Q61411|RASH_MOUSE
7.5137767791748	7.48237323760986	6.77251720428467	7.49206161499023	7.45868301391602	7.55760335922241	7.6531834602356	6.90865039825439	7.65822124481201	7.53356885910034	5	5	5	5.1	5.1	5.1	176.07	0	16.083	285290000	13	sp|Q6NZJ6|IF4G1_MOUSE	sp|Q6NZJ6|IF4G1_MOUSE
6.64647674560547	7.62526082992554	7.56863594055176	7.56052827835083	7.57645654678345	7.52488899230957	6.52521514892578	7.54355907440186	7.0380654335022	7.54508447647095	4	4	4	12.9	12.9	12.9	45.536	0	22.936	284140000	11	sp|Q99JI4|PSMD6_MOUSE	sp|Q99JI4|PSMD6_MOUSE
7.88997364044189	7.93335056304932	8.03237724304199	7.96003770828247	7.96985387802124	7.90909051895142	7.92207098007202	7.94464540481567	7.93769359588623	7.9926905632019	7	7	7	81.7	81.7	81.7	7.8501	0	46.964	789040000	24	sp|P63213|GBG2_MOUSE	sp|P63213|GBG2_MOUSE
6.6910138130188	7.01915788650513	7.1010594367981	7.21484375	6.94058132171631	7.06796312332153	7.30815887451172	7.13296365737915	6.75726747512817	7.06305265426636	7	7	7	3.7	3.7	3.7	247.08	0	12.815	98122000	8	sp|O88307|SORL_MOUSE	sp|O88307|SORL_MOUSE
7.33435297012329	7.5882043838501	7.29830694198608	7.50123739242554	7.47402667999268	7.38194513320923	7.4483814239502	7.63263940811157	7.48658609390259	6.80621910095215	8	8	8	7.3	7.3	7.3	163.45	0	18.972	252500000	14	sp|Q920I9|WDR7_MOUSE	sp|Q920I9|WDR7_MOUSE
7.06363344192505	7.09909343719482	7.12011289596558	7.03514957427979	7.10595273971558	7.05053424835205	6.55725479125977	7.16109848022461	7.14659309387207	7.16784858703613	3	3	3	6.2	6.2	6.2	70.843	0	8.3993	102070000	5	sp|Q9JIG7|CCD22_MOUSE	sp|Q9JIG7|CCD22_MOUSE
7.83967924118041	7.73792362213135	7.93346691131592	7.93351745605469	7.87525224685669	7.93270206451416	7.97304487228394	7.82992076873779	7.89046001434326	7.82688426971436	4	3	3	23	17.5	17.5	22.541	0	26.858	683020000	29	sp|P61027|RAB10_MOUSE	sp|P61027|RAB10_MOUSE
7.98751449584961	7.9643349647522	7.98485136032104	7.8822169303894	8.01757621765137	8.01703357696533	7.9432520866394	7.96145439147949	8.0392951965332	7.67657470703125	10	10	10	42.6	42.6	42.6	33.557	0	81.619	849390000	36	sp|P28663|SNAB_MOUSE	sp|P28663|SNAB_MOUSE
7.46404218673706	7.52904510498047	7.5567364692688	7.81804752349854	7.66512107849121	7.68168449401855	7.67988204956055	7.631920337677	7.73003101348877	6.73478555679321	1	1	1	9.7	9.7	9.7	17.258	0	4.689	419250000	16	sp|P61255|RL26_MOUSE	sp|P61255|RL26_MOUSE
7.71964597702026	7.75161027908325	7.59835290908813	7.7096004486084	7.69274997711182	7.70754480361938	7.66190719604492	7.67516422271729	7.72331619262695	7.80932378768921	5	5	5	15	15	15	55.662	0	36.908	411300000	17	sp|Q5SRX1|TM1L2_MOUSE	sp|Q5SRX1|TM1L2_MOUSE
7.59807872772217	7.6033501625061	7.61795377731323	7.65502309799194	7.68324518203735	7.62683296203613	7.65753412246704	7.69071006774902	7.68043518066406	7.57727336883545	18	11	11	22.5	13.6	13.6	109.55	0	78.934	418680000	33	sp|Q61768|KINH_MOUSE	sp|Q61768|KINH_MOUSE
7.38071775436401	7.39832210540771	7.49026775360107	7.54139184951782	7.4919638633728	7.42980051040649	7.41690683364868	7.36095285415649	7.56973648071289	7.73965167999268	4	4	4	11.9	11.9	11.9	37.387	0	14.86	263060000	23	sp|Q93092|TALDO_MOUSE	sp|Q93092|TALDO_MOUSE
7.21047925949097	7.14482307434082	6.52796030044556	7.08933973312378	7.20216131210327	7.34600067138672	7.36180353164673	7.27964401245117	6.78720903396606	6.90266942977905	6	6	6	14.9	14.9	14.9	39.681	0	9.454	147970000	8	sp|Q3UMR5|MCU_MOUSE	sp|Q3UMR5|MCU_MOUSE
7.43420171737671	7.62378644943237	7.31441497802734	7.39415407180786	7.56006193161011	7.53059673309326	7.55109596252441	7.05818557739258	7.50041484832764	7.38194513320923	15	7	7	28.3	17.9	17.9	69.406	0	21.057	268710000	29	sp|P26040|EZRI_MOUSE	sp|P26040|EZRI_MOUSE
7.31052350997925	7.26834392547607	7.30963039398193	7.42232704162598	7.28981161117554	7.57973766326904	7.35144853591919	7.32417964935303	7.53735303878784	7.07397937774658	8	6	6	14.1	10	10	100.53	0	61.705	205390000	14	sp|Q9Z2W9|GRIA3_MOUSE	sp|Q9Z2W9|GRIA3_MOUSE
9.54182910919189	9.53562355041504	9.57356739044189	9.56157875061035	9.50776100158691	9.58556270599365	9.5712776184082	9.51670742034912	9.50643730163574	9.47341442108154	39	39	33	74.3	74.3	72	40.084	0	323.31	31180000000	420	sp|P18872|GNAO_MOUSE	sp|P18872|GNAO_MOUSE
6.8990650177002	6.73273468017578	6.62299299240112	6.98270082473755	6.94124317169189	6.83843994140625	6.85985231399536	6.69122266769409	6.91106700897217	7.1652250289917	2	2	2	20.1	20.1	20.1	17.815	0	7.5421	61632000	5	sp|Q9Z2E4|PPR17_MOUSE	sp|Q9Z2E4|PPR17_MOUSE
7.20790338516235	7.24573469161987	7.53326368331909	7.60368537902832	7.26634931564331	7.4951696395874	7.40989923477173	7.59754180908203	6.80072116851807	7.08482789993286	6	6	6	23.6	23.6	23.6	46.434	0	13.105	220450000	11	sp|Q9D7N9|APMAP_MOUSE	sp|Q9D7N9|APMAP_MOUSE
7.37101221084595	7.33193302154541	7.68162107467651	7.34275817871094	6.48688364028931	7.3994140625	7.37801599502563	7.11318254470825	6.81877183914185	6.84979248046875	1	1	1	7.5	7.5	7.5	21.539	0	4.2773	236130000	6	sp|Q9CQW2|ARL8B_MOUSE	sp|Q9CQW2|ARL8B_MOUSE
7.6549654006958	7.64479303359985	7.60967969894409	7.72182703018188	7.75707721710205	7.63208246231079	7.74005460739136	7.63575506210327	7.6457462310791	7.64130544662476	14	14	14	27.1	27.1	27.1	71.982	0	39.421	443990000	38	sp|P08003|PDIA4_MOUSE	sp|P08003|PDIA4_MOUSE
7.23487138748169	7.31766653060913	7.2765998840332	7.1115984916687	7.05914688110352	7.20043992996216	7.04960584640503	7.19565057754517	7.21521425247192	7.18221473693848	5	4	4	15.4	12.5	12.5	46.167	0	16.699	141520000	15	sp|P31324|KAP3_MOUSE	sp|P31324|KAP3_MOUSE
7.64359092712402	7.67498064041138	7.78524446487427	7.69428062438965	7.66697645187378	7.75761604309082	7.77909851074219	7.76430320739746	6.78335094451904	7.83469390869141	5	5	5	8.4	8.4	8.4	99.795	0	25.717	442270000	16	sp|P15116|CADH2_MOUSE	sp|P15116|CADH2_MOUSE
7.49793815612792	7.60545587539673	7.52520036697388	7.48785924911499	7.52817058563232	7.37239646911621	7.58491897583008	7.6252818107605	7.52935314178467	7.68760013580322	3	3	3	29.6	29.6	29.6	12.758	0	10.766	299520000	15	sp|P48428|TBCA_MOUSE	sp|P48428|TBCA_MOUSE
8.22773265838623	8.30663967132568	8.27058601379395	8.23027038574219	8.21505546569824	8.20731067657471	8.19942569732666	8.22398853302001	8.29863452911376	8.25399208068848	18	18	18	28.1	28.1	28.1	106.91	0	61.89	1569200000	73	sp|Q8BHN3|GANAB_MOUSE	sp|Q8BHN3|GANAB_MOUSE
8.10880184173583	8.15630722045898	8.15673065185547	8.14622116088867	8.15097141265869	8.09604072570801	8.17388534545898	8.17239856719971	8.15274715423583	8.05770397186279	11	11	10	10.5	10.5	9.3	104.58	0	36.504	1241500000	47	sp|Q9DBG3|AP2B1_MOUSE	sp|Q9DBG3|AP2B1_MOUSE
7.96331071853638	8.00766277313232	8.00616645812988	7.99967432022095	7.94399881362915	7.9652533531189	8.01346969604492	7.96880960464478	8.05610370635986	7.97510528564453	9	9	9	12.6	12.6	12.6	97.183	0	75.703	835900000	66	sp|P70168|IMB1_MOUSE	sp|P70168|IMB1_MOUSE
6.48284482955933	7.17606210708618	7.22592926025391	7.00228071212769	7.13116931915283	6.40424108505249	7.19117164611816	6.77140474319458	7.13470077514648	6.98960447311401	3	3	3	9.6	9.6	9.6	43.295	0	5.2163	126030000	4	sp|Q9D517|PLCC_MOUSE	sp|Q9D517|PLCC_MOUSE
6.7350926399231	6.96877145767212	7.09101438522339	7.13274002075195	7.18732309341431	7.09534358978271	7.10690450668334	7.1651554107666	7.28499460220337	6.774489402771	3	3	3	13.1	13.1	13.1	22.607	0	6.5344	102320000	9	sp|Q9JJR8|TMM9B_MOUSE	sp|Q9JJR8|TMM9B_MOUSE
7.42758369445801	7.43552589416504	7.4677562713623	7.60661792755127	7.67558574676514	7.69003629684448	7.58722829818726	7.6205005645752	7.47414350509644	7.4266414642334	6	6	6	27.1	27.1	27.1	37.872	0	20.743	303950000	19	sp|Q8BFZ9|ERLN2_MOUSE;sp|Q91X78|ERLN1_MOUSE	sp|Q8BFZ9|ERLN2_MOUSE
7.2678050994873	7.21165418624878	7.26391983032227	7.42824840545654	7.37876129150391	7.31317090988159	7.55569887161255	7.37814331054688	6.90828514099121	7.0723090171814	2	2	2	15.1	15.1	15.1	31.013	0	62.243	207550000	15	sp|O35658|C1QBP_MOUSE	sp|O35658|C1QBP_MOUSE
7.37919664382935	7.44210338592529	7.37661361694336	7.44284009933472	7.41730546951294	7.43121910095215	7.46070241928101	7.50385856628417	7.47930192947388	6.85485029220581	7	7	7	8	8	8	143.07	0	20.767	238900000	14	sp|Q62417|SRBS1_MOUSE	sp|Q62417|SRBS1_MOUSE
7.19315242767333	7.297278881073	7.26733589172363	7.38744306564331	7.3041672706604	7.32112169265747	7.35856294631958	7.21189451217651	7.3384165763855	7.04419755935669	3	3	3	27.9	27.9	27.9	21.67	0	8.9284	174770000	9	sp|Q9DB60|PXL2B_MOUSE	sp|Q9DB60|PXL2B_MOUSE
7.32037496566772	7.28530979156494	7.37112331390381	7.45704889297485	7.46858358383179	7.31198692321777	7.29411315917969	7.46408700942993	7.52716588973999	7.45872831344604	8	8	8	7.9	7.9	7.9	139.49	0	16.134	228120000	22	sp|P51432|PLCB3_MOUSE	sp|P51432|PLCB3_MOUSE
7.29179048538208	7.25703001022339	7.51305770874023	7.34050369262695	7.19345855712891	7.53137683868408	7.47203922271729	7.55272912979125	7.21916532516479	7.09860992431641	5	5	5	5	5	5	156.61	0	21.639	210770000	14	sp|Q6PB66|LPPRC_MOUSE	sp|Q6PB66|LPPRC_MOUSE
8.71102237701416	8.72912406921387	8.69243240356445	8.78047561645508	8.82782173156738	8.79041862487792	8.80341625213623	8.71551036834717	8.69639110565186	8.62908363342285	29	29	29	61.7	61.7	61.7	49.508	0	236.04	5065000000	199	sp|Q8BFR5|EFTU_MOUSE	sp|Q8BFR5|EFTU_MOUSE
6.45692157745361	6.6574125289917	7.18797159194946	6.89485836029053	6.79681015014648	6.58882522583008	7.11320781707764	6.85971832275391	6.9419150352478	6.87759780883789	2	2	2	2.8	2.8	2.8	107.72	0	4.5392	69456000	7	sp|Q91W86|VPS11_MOUSE	sp|Q91W86|VPS11_MOUSE
6.59591770172119	6.85469675064087	6.46391153335571	6.63482236862183	6.91265773773193	6.72705316543579	6.71851015090942	6.7648983001709	6.78597736358643	6.6877875328064	2	2	2	0.9	0.9	0.9	250.93	0.0018622	2.5772	42249000	4	sp|P83741|WNK1_MOUSE;sp|Q80UE6|WNK4_MOUSE;sp|Q3UH66|WNK2_MOUSE	sp|P83741|WNK1_MOUSE;sp|Q80UE6|WNK4_MOUSE;sp|Q3UH66|WNK2_MOUSE
7.60671424865723	7.60536956787109	7.75787401199341	7.60809803009033	7.54238986968994	7.71657085418701	7.64954900741577	7.52693367004395	7.53752946853638	7.5567364692688	8	8	8	39.4	39.4	39.4	24.394	0	25.584	377530000	32	sp|Q9CYH2|PXL2A_MOUSE	sp|Q9CYH2|PXL2A_MOUSE
6.74376773834229	7.24570989608765	7.40444040298462	7.16408491134644	6.67594337463379	7.27708196640015	7.19598245620728	7.32496118545532	6.94862413406372	6.91459560394287	3	3	3	3	3	3	116.51	0.00096339	2.969	113430000	6	sp|Q8BTY2|S4A7_MOUSE	sp|Q8BTY2|S4A7_MOUSE
7.29014587402344	7.44156932830811	7.49391794204712	7.42381906509399	7.4211597442627	7.41856622695923	7.44916963577271	7.40336084365845	7.50278186798096	7.0922908782959	3	3	3	18.4	18.4	18.4	33.814	0	23.993	224680000	10	sp|Q64010|CRK_MOUSE	sp|Q64010|CRK_MOUSE
8.13296413421631	8.17843055725098	8.11614227294922	8.10785388946533	8.18794345855713	8.04143238067626	8.05793190002441	8.01262664794922	8.2633752822876	8.21285343170166	8	8	8	66.9	66.9	66.9	13.996	0	97.804	1243300000	62	sp|Q9DAK9|PHP14_MOUSE	sp|Q9DAK9|PHP14_MOUSE
7.89976024627686	7.93940448760986	7.85685586929321	7.87824010848999	7.93759822845458	8.01131629943848	8.00013065338135	7.91323614120483	6.93983268737792	8.09940433502197	8	8	8	20.8	20.8	20.8	73.853	0	26.498	673740000	10	sp|Q8K3G9|DP13B_MOUSE	sp|Q8K3G9|DP13B_MOUSE
7.69055032730103	7.66487693786621	7.36282157897949	7.72088670730591	7.79999494552612	7.7723069190979	7.84536457061768	7.59491157531738	7.60840845108032	6.9924464225769	4	4	1	33.1	33.1	5.5	20.697	0	13.197	471540000	21	sp|P84078|ARF1_MOUSE;sp|P61205|ARF3_MOUSE	sp|P84078|ARF1_MOUSE;sp|P61205|ARF3_MOUSE
7.3454327583313	7.29769468307495	7.17146301269531	7.35753488540649	7.42721033096313	7.40052080154419	7.44078302383423	7.39839124679565	7.45288991928101	7.10272455215454	5	5	4	20.1	20.1	17.7	51.691	0	14.535	206070000	14	sp|Q6P1F6|2ABA_MOUSE	sp|Q6P1F6|2ABA_MOUSE
7.3091402053833	7.30892705917358	6.67588949203491	6.21493053436279	7.37370252609253	6.81734704971313	7.11245870590209	6.59582853317261	6.66452217102051	7.05911111831665	2	2	2	40.7	40.7	40.7	10.214	0	5.1933	198000000	3	sp|Q8BGS2|BOLA2_MOUSE	sp|Q8BGS2|BOLA2_MOUSE
7.24469757080078	6.81022548675537	6.85516357421875	7.3236231803894	7.14637613296509	7.24963855743408	7.1255464553833	7.23449182510375	6.96563673019409	7.09606218338013	5	5	5	5.5	5.5	5.5	117.45	0	4.6955	143760000	3	sp|Q569Z5|DDX46_MOUSE	sp|Q569Z5|DDX46_MOUSE
7.46704530715942	7.39343500137329	7.5196704864502	7.58935737609863	7.5163106918335	7.52810668945313	7.54404306411743	7.49797964096069	7.43192625045776	7.36782169342041	3	3	3	24	24	24	11.692	0	16.373	288340000	14	sp|Q9CQZ6|NDUB3_MOUSE	sp|Q9CQZ6|NDUB3_MOUSE
7.21800994873047	7.22852849960327	7.3206033706665	7.5492730140686	7.27535724639893	7.49234104156494	7.24072408676147	7.37818002700806	7.12671566009521	7.11771774291992	5	5	5	23.1	23.1	23.1	27.61	0	8.1351	169870000	9	sp|Q9CRD0|OCAD1_MOUSE	sp|Q9CRD0|OCAD1_MOUSE
6.84146451950073	6.87539100646973	7.19077968597412	7.14170074462891	6.59880924224854	7.19912433624268	7.15609455108643	7.17236948013306	6.48312425613403	7.0662579536438	2	2	2	12.6	12.6	12.6	29.579	0	7.6087	98754000	8	sp|P47758|SRPRB_MOUSE	sp|P47758|SRPRB_MOUSE
7.63287210464478	7.68694019317627	7.65166568756104	7.70851421356201	7.62977647781372	7.6276216506958	7.61979246139526	7.71928977966309	7.73716878890991	7.67572355270386	7	7	7	27.3	27.3	27.3	46.648	0	26.451	386480000	27	sp|Q6P8X1|SNX6_MOUSE	sp|Q6P8X1|SNX6_MOUSE
7.61300611495972	7.57832956314087	7.46536779403687	7.66105508804321	7.68480062484741	7.55542087554932	7.64946126937866	7.63593578338623	7.71063327789307	7.56800222396851	13	13	5	26.4	26.4	14	73.101	0	25.646	379490000	33	sp|Q62167|DDX3X_MOUSE;sp|P16381|DDX3L_MOUSE	sp|Q62167|DDX3X_MOUSE;sp|P16381|DDX3L_MOUSE
7.077476978302	6.19746780395508	7.07667684555054	6.9509391784668	7.00838708877563	6.74024677276611	6.45034265518188	6.91478824615479	6.82742071151733	6.91788196563721	2	2	2	9.2	9.2	9.2	60.755	0	14.181	84620000	4	sp|Q8R086|SUOX_MOUSE	sp|Q8R086|SUOX_MOUSE
7.31523561477661	7.22128391265869	7.32990598678589	7.18218612670898	7.19893169403076	7.26249837875366	7.26899909973145	7.33967018127441	7.31766653060913	6.80654001235962	6	6	6	15.9	15.9	15.9	58.408	0	71.312	153070000	16	sp|Q99MN9|PCCB_MOUSE	sp|Q99MN9|PCCB_MOUSE
6.64391231536865	7.25842189788818	7.28569221496582	7.20333194732666	6.29804086685181	6.73342990875244	6.56656026840209	7.20563745498657	6.83518695831299	6.80283832550049	6	6	6	10.1	10.1	10.1	77.566	0	10.18	140840000	4	sp|P70302|STIM1_MOUSE	sp|P70302|STIM1_MOUSE
6.72262573242188	6.86033201217651	6.70363807678223	6.99829435348511	6.95841073989868	6.91107225418091	7.01594638824463	6.85074281692505	6.6072564125061	6.61233425140381	3	3	3	7.1	7.1	7.1	91.369	0	6.8679	64636000	4	sp|Q8JZQ9|EIF3B_MOUSE	sp|Q8JZQ9|EIF3B_MOUSE
7.79215335845947	7.86351299285889	7.57226753234863	7.61818408966064	7.47221517562866	6.81851816177368	7.75266313552856	7.75736570358276	7.51661491394042	7.96198558807373	7	7	7	47.3	47.3	47.3	10.477	0	21.996	426330000	18	sp|Q91VW3|SH3L3_MOUSE	sp|Q91VW3|SH3L3_MOUSE
7.92614698410034	7.90902614593506	8.07477951049805	7.85643863677979	7.86835622787476	7.88508415222167	7.89825868606567	8.04469680786133	7.92876434326172	7.99658632278442	5	5	5	14.4	14.4	14.4	47.006	0	23.119	742420000	23	sp|Q9DCL9|PUR6_MOUSE	sp|Q9DCL9|PUR6_MOUSE
8.07791233062744	8.06280708312988	8.0743408203125	8.05315494537354	8.00702190399169	8.15685176849365	8.11627578735352	7.97493076324463	8.04925632476807	7.84031963348389	13	13	7	84	84	43.7	23.553	0	107.4	1044300000	52	sp|P63321|RALA_MOUSE	sp|P63321|RALA_MOUSE
8.11690616607666	8.04848098754883	8.02473163604736	8.08582592010498	8.05564594268799	8.1024341583252	8.15186023712158	8.28789138793945	8.19181442260742	7.05281352996826	8	7	7	13.1	12	12	103.93	0	98.519	1071400000	30	sp|O35643|AP1B1_MOUSE	sp|O35643|AP1B1_MOUSE
8.69959449768066	8.69820499420166	8.68128681182861	8.64047145843506	8.60902881622314	8.69302272796631	8.66677951812744	8.64282035827637	8.64379787445068	8.74372959136963	21	15	15	58	46.1	46.1	50.537	0	149.42	4047600000	102	sp|Q61598|GDIB_MOUSE	sp|Q61598|GDIB_MOUSE
7.77243900299072	7.80709505081177	7.74284315109253	7.78513765335083	7.77185916900635	7.78637504577637	7.70314502716064	7.7789249420166	7.81265926361083	7.86404800415039	9	9	9	12.5	12.5	12.5	94.381	0	47.948	529190000	16	sp|P48722|HS74L_MOUSE	sp|P48722|HS74L_MOUSE
6.97291088104248	7.12606620788574	7.17394351959229	7.11411046981812	7.12326335906982	7.05895709991455	6.60212850570679	7.2736029624939	7.27561092376708	7.00163984298706	1	1	1	4.7	4.7	4.7	39.978	0	9.5818	112160000	9	sp|Q9EQN3|T22D4_MOUSE	sp|Q9EQN3|T22D4_MOUSE
7.30687522888184	7.2807149887085	7.38884687423706	7.34153366088867	7.29369401931763	7.44814968109131	7.4057559967041	7.37191724777222	7.39626932144165	7.12892150878906	8	8	8	7.1	7.1	7.1	180.69	0	12.614	190840000	12	sp|Q9WTQ5|AKA12_MOUSE	sp|Q9WTQ5|AKA12_MOUSE
7.72745180130005	7.70584678649902	7.84146595001221	7.7612738609314	7.77376461029053	7.82011604309082	7.81677150726318	7.71323013305664	7.78646039962769	7.74560546875	12	12	12	15.5	15.5	15.5	102.09	0	43.492	518280000	39	sp|Q78PY7|SND1_MOUSE	sp|Q78PY7|SND1_MOUSE
8.32735919952393	8.30924701690674	8.26916217803955	8.24214363098145	8.31756210327148	8.27524185180664	8.32345867156982	8.34464740753174	8.29900550842285	8.12619590759277	28	28	28	25.7	25.7	25.7	128.33	0	163.68	1771600000	99	sp|Q99MI1|RB6I2_MOUSE;sp|Q6PH08|ERC2_MOUSE	sp|Q99MI1|RB6I2_MOUSE
6.83869791030884	7.07867431640625	7.24039936065674	7.109308719635	7.11126232147217	7.06903886795044	7.15351009368896	7.08742666244507	6.7253532409668	7.10940980911255	3	3	3	6.3	6.3	6.3	83.217	0	8.4874	104800000	10	sp|Q8BUK6|HOOK3_MOUSE	sp|Q8BUK6|HOOK3_MOUSE
7.78343915939331	7.72545433044434	7.77928638458252	7.81463384628296	7.74175024032593	7.77407884597778	7.8724536895752	7.79209756851196	7.76828289031982	7.70838689804077	4	4	4	16.5	16.5	16.5	36.209	0	50.7	534950000	28	sp|P35803|GPM6B_MOUSE	sp|P35803|GPM6B_MOUSE
7.46713447570801	7.39832210540771	7.4564266204834	7.39260911941528	7.45566701889038	6.87049102783203	7.38316869735718	7.58850717544556	7.57607650756836	7.44825792312622	7	7	7	7.2	7.2	7.2	111.18	0	10.765	252060000	11	sp|Q9JKR6|HYOU1_MOUSE	sp|Q9JKR6|HYOU1_MOUSE
6.89322328567505	6.89107990264893	6.83686208724976	6.90360546112061	6.75647640228271	6.77590894699097	6.84603500366211	6.70603322982788	6.67535829544067	7.09544897079468	3	3	3	7.3	7.3	7.3	83.549	0	11.551	57109000	8	sp|Q8K0D5|EFGM_MOUSE	sp|Q8K0D5|EFGM_MOUSE
6.88911104202271	6.60587310791016	7.05644750595093	6.79633855819702	6.53063249588013	6.71813631057739	6.95086622238159	6.50616359710693	7.11507749557495	6.91085386276245	4	4	4	8.9	8.9	8.9	85.154	0	18.462	55211000	14	sp|Q5RJI5|BRSK1_MOUSE	sp|Q5RJI5|BRSK1_MOUSE
9.17283630371094	9.11547756195068	8.98219871520996	9.15615558624268	9.1183967590332	9.16202640533447	9.12401485443115	9.05579853057861	9.05823612213135	9.05338573455811	45	10	9	86	20.5	20.5	49.585	0	308.45	11678000000	118	sp|Q9D6F9|TBB4A_MOUSE	sp|Q9D6F9|TBB4A_MOUSE
6.77825260162354	6.79367876052856	6.81182289123535	6.87260484695435	6.73423147201538	6.80953931808472	6.96088552474976	6.47711515426636	6.79439973831177	7.23318481445313	4	4	4	9.2	9.2	9.2	57.713	0	22.122	62814000	13	sp|Q6P5F7|TTYH3_MOUSE	sp|Q6P5F7|TTYH3_MOUSE
7.85961866378784	7.82482862472534	7.79711532592773	7.92586374282837	7.93147802352905	7.89465379714966	7.92532253265381	7.73729610443115	7.67310380935669	7.9664044380188	8	4	4	38	21.8	21.8	32.68	0	30.379	641340000	19	sp|P58771|TPM1_MOUSE	sp|P58771|TPM1_MOUSE
8.99547290802001	8.97006320953369	9.01004505157471	9.10387229919434	9.0620174407959	9.06209278106689	9.08429050445557	9.03598976135254	8.95214366912842	8.91626453399658	23	23	23	99	99	99	10.963	0	166.99	10031000000	212	sp|Q64433|CH10_MOUSE	sp|Q64433|CH10_MOUSE
8.05373096466064	8.01998805999756	8.10666656494141	8.12208461761475	8.14298343658447	8.30828666687012	8.25161361694335	8.05491924285889	8.04598712921143	7.94479370117188	10	10	10	21.4	21.4	21.4	73.963	0	94.464	1205100000	46	sp|D3Z7P3|GLSK_MOUSE	sp|D3Z7P3|GLSK_MOUSE
7.28187370300292	7.19187021255493	7.49370908737183	7.21042537689208	7.15305233001708	7.45307350158691	7.44026327133179	7.37476682662964	7.38907766342163	6.92941236495972	5	5	5	16.6	16.6	16.6	33.942	0	19.028	177240000	15	sp|Q9D710|TMX2_MOUSE	sp|Q9D710|TMX2_MOUSE
7.93398284912109	7.94378614425659	8.08396816253662	7.95960903167725	7.85585832595825	8.07302188873291	7.99776220321655	7.99812412261963	7.83410882949829	7.99313640594482	4	4	4	12.4	12.4	12.4	42.432	0	52.484	817580000	28	sp|Q9JM63|KCJ10_MOUSE	sp|Q9JM63|KCJ10_MOUSE
6.97452068328857	6.93962907791138	6.70637273788452	6.98031234741211	7.02804231643677	6.93866491317749	6.90665245056152	6.9229154586792	7.12340211868286	6.89335203170776	2	2	2	15.6	15.6	15.6	28.463	0	5.4672	60655000	6	sp|O88456|CPNS1_MOUSE	sp|O88456|CPNS1_MOUSE
6.85340595245361	6.76833295822144	6.78734445571899	6.93307685852051	6.88515186309814	7.04237842559814	6.70895910263062	6.81800222396851	6.9710111618042	6.83352947235107	2	2	2	4.6	4.6	4.6	61.248	0	5.1903	62258000	2	sp|Q64676|CGT_MOUSE	sp|Q64676|CGT_MOUSE
7.75518083572388	7.69245052337646	7.75757837295532	7.7176456451416	7.72750043869019	7.71942234039307	7.66709804534912	7.93367958068848	7.5993480682373	7.87117576599121	6	6	6	21.4	21.4	21.4	40.342	0	25.744	488620000	29	sp|Q9DCS3|MECR_MOUSE	sp|Q9DCS3|MECR_MOUSE
7.48835325241089	7.40761184692383	7.62044858932495	7.39714002609253	7.38535594940186	7.36366844177246	7.82098913192749	7.38829660415649	7.41715621948242	7.0113353729248	3	3	3	4.1	4.1	4.1	160.47	0	19.14	276180000	12	sp|Q9Z0J4|NOS1_MOUSE	sp|Q9Z0J4|NOS1_MOUSE
6.8438549041748	6.63929224014282	7.58352756500244	7.62828683853149	7.69333982467651	7.62824583053589	7.61176586151123	6.31482696533203	6.88772392272949	7.22392845153809	1	1	1	10.2	10.2	10.2	21.077	0	15.077	360620000	10	sp|Q9JHG0|CBLN3_MOUSE	sp|Q9JHG0|CBLN3_MOUSE
8.44351291656494	8.36891841888428	8.5085563659668	8.46095752716064	8.33677959442139	8.63368034362792	8.48655796051025	8.47190761566162	8.29067993164063	8.37805271148682	9	9	9	54.8	54.8	54.8	21.876	0	74.621	2449900000	63	sp|Q9D6J5|NDUB8_MOUSE	sp|Q9D6J5|NDUB8_MOUSE
8.26313877105713	8.2789363861084	8.32892990112305	8.3347749710083	8.34968566894531	8.36395072937012	8.3089485168457	8.27431964874268	8.32623386383057	8.21758937835693	31	23	23	41.8	33	33	97.285	0	91.918	1781700000	89	sp|Q9WUB3|PYGM_MOUSE;sp|Q9ET01|PYGL_MOUSE	sp|Q9WUB3|PYGM_MOUSE
7.3555474281311	7.36419439315796	7.39679193496704	7.39991569519042	7.39294290542603	7.42730760574341	7.41277980804443	7.42613697052002	7.41715621948242	7.28638887405396	6	6	6	38.3	38.3	38.3	20.963	0	8.9437	197770000	10	sp|Q8BXT1|RGS8_MOUSE	sp|Q8BXT1|RGS8_MOUSE
6.90592527389526	6.95445489883423	6.97413396835327	6.9674825668335	6.91197729110718	6.96123600006104	6.96962547302246	6.93956422805786	6.8370156288147	6.94772481918334	2	2	2	18.2	18.2	18.2	16.369	0	10.477	70600000	3	sp|Q9JMG1|EDF1_MOUSE	sp|Q9JMG1|EDF1_MOUSE
6.84140348434448	6.95925617218018	6.53229141235352	6.95496082305908	6.98495483398438	6.91468667984009	6.99462509155273	6.61710977554321	6.66851425170898	6.84700584411621	3	3	3	3.3	3.3	3.3	114.99	0	5.4305	66784000	12	sp|Q9DBR7|MYPT1_MOUSE	sp|Q9DBR7|MYPT1_MOUSE
7.52167415618896	7.53534460067749	7.68897104263306	7.61208438873291	7.46341514587402	7.61083030700684	7.61631774902344	7.67296552658081	7.61280488967896	7.42742109298706	5	5	5	13.6	13.6	13.6	65.091	0	42.047	343680000	30	sp|Q61490|CD166_MOUSE	sp|Q61490|CD166_MOUSE
8.93435192108154	8.88971614837646	8.91560554504395	8.97461795806885	9.0272274017334	8.94660949707031	8.96052265167236	8.97923374176025	8.88464260101318	8.90917110443115	36	36	36	62.7	62.7	62.7	72.585	0	323.31	7818000000	225	sp|Q8K2B3|SDHA_MOUSE	sp|Q8K2B3|SDHA_MOUSE
7.899010181427	7.89575958251953	7.91132259368896	7.96574258804321	7.97781515121459	7.97486639022827	7.92175388336182	7.93064832687378	7.92615222930908	7.93723201751708	11	11	11	27.1	27.1	27.1	59.236	0	59.965	780980000	60	sp|Q8BKX1|BAIP2_MOUSE	sp|Q8BKX1|BAIP2_MOUSE
8.41772079467773	8.32559776306152	8.17978191375732	8.78091430664063	8.5683069229126	8.3385763168335	8.67465877532958	8.74499702453613	8.75677299499512	7.05627346038818	4	4	4	84.2	84.2	84.2	11.475	0	164.98	3494000000	30	sp|P47955|RLA1_MOUSE	sp|P47955|RLA1_MOUSE
7.84060764312744	7.79267883300781	7.83614683151245	7.7341833114624	7.97529411315917	7.67233800888062	8.0774040222168	7.87205696105957	7.97999429702759	7.74948120117188	6	6	6	8	8	8	61.637	0	11.352	605400000	19	sp|Q3TXX4|VGLU1_MOUSE	sp|Q3TXX4|VGLU1_MOUSE
7.51225757598877	7.61919784545898	7.70682859420776	7.64777421951294	7.65247821807861	7.66808748245239	7.72380018234253	7.68672561645508	7.67110824584961	7.16185522079468	6	6	6	19.6	19.6	19.6	46.109	0	47.285	372140000	15	sp|P27659|RL3_MOUSE	sp|P27659|RL3_MOUSE
8.84537696838379	8.88922309875488	8.82984352111816	8.86473655700684	8.92372035980225	8.82152652740479	8.90871524810791	8.92559051513672	8.92022800445557	8.83412837982178	32	32	30	71.9	71.9	68.5	39.694	0	323.31	6345300000	200	sp|Q99JP6|HOME3_MOUSE;sp|Q9QWW1|HOME2_MOUSE	sp|Q99JP6|HOME3_MOUSE
6.83893728256226	6.90170907974243	6.65516567230225	6.88986158370972	6.88486337661743	6.94967794418334	6.62679195404053	6.83735466003417	6.76183319091797	7.22162866592407	2	2	2	10.4	10.4	10.4	28.489	0	20.011	61923000	6	sp|O88630|GOSR1_MOUSE	sp|O88630|GOSR1_MOUSE
8.75922966003417	8.78529453277588	8.86953639984131	8.80327987670898	8.84462642669678	8.82630825042725	8.81235885620117	8.86992931365967	8.75945663452148	8.72833728790283	43	43	43	43	43	43	129.68	0	287.17	5848800000	234	sp|Q05920|PYC_MOUSE	sp|Q05920|PYC_MOUSE
6.70829391479492	7.11756944656372	7.13649845123291	7.02464962005615	6.9826602935791	7.08753299713135	6.89460945129395	6.81837749481201	6.96263456344604	7.0219407081604	2	2	2	6.1	6.1	6.1	51.847	0	10.295	86234000	9	sp|Q8BXZ1|TMX3_MOUSE	sp|Q8BXZ1|TMX3_MOUSE
7.23103618621826	7.22435188293457	6.80334234237671	7.12658596038818	7.18822526931763	7.11444425582886	6.73440599441528	7.1588773727417	7.00356531143188	7.30839681625366	2	2	2	13.6	13.6	13.6	24.945	0	11.205	123740000	2	sp|Q8VEE0|RPE_MOUSE	sp|Q8VEE0|RPE_MOUSE
7.27923345565796	6.82595014572144	7.29351711273193	7.25005388259888	7.23919916152954	7.34987926483154	6.80630779266357	7.40425205230713	7.321204662323	7.29070234298706	2	2	2	1.7	1.7	1.7	226.55	0.0022114	2.0416	153680000	3	sp|P59764|DOCK4_MOUSE	sp|P59764|DOCK4_MOUSE
8.12817287445068	8.09265041351318	8.13503742218018	6.44527101516724	8.09099864959717	8.22269058227539	8.04653453826904	8.1294002532959	8.23312282562256	7.06985569000244	1	1	1	19.3	19.3	19.3	6.954	0	7.6008	1122300000	16	sp|P0DN34|NDUB1_MOUSE	sp|P0DN34|NDUB1_MOUSE
7.40784978866577	7.26249837875366	7.41069269180298	7.37315130233765	7.41858291625977	7.30168104171753	7.37318801879883	7.51337766647339	7.50504159927368	6.97075939178467	5	5	5	13.8	13.8	13.8	71.343	0	10.198	231600000	14	sp|Q80TY0|FNBP1_MOUSE	sp|Q80TY0|FNBP1_MOUSE
8.36046123504639	8.36406326293945	8.36434459686279	8.35920906066895	8.33789825439453	8.29201221466064	8.24182033538818	8.37055015563965	8.43587589263916	8.37597465515137	10	10	7	44.8	44.8	34.3	32.967	0	101.11	1929400000	49	sp|P47754|CAZA2_MOUSE	sp|P47754|CAZA2_MOUSE
9.86067962646484	9.86005592346191	9.90377330780029	9.91515159606934	9.95615863800049	9.96002388000488	9.93771362304688	9.92901515960693	9.84103393554688	9.73740768432617	62	62	62	78.1	78.1	78.1	59.752	0	323.31	71836000000	706	sp|Q03265|ATPA_MOUSE	sp|Q03265|ATPA_MOUSE
8.9163122177124	8.95653343200684	8.98446846008301	8.97706985473633	8.95713806152344	8.98367118835449	8.98746967315674	9.02489566802979	8.95272922515869	8.89290142059326	38	38	38	34.5	34.5	34.5	108.3	0	197.92	8076000000	212	sp|P17710|HXK1_MOUSE;sp|O08528|HXK2_MOUSE;sp|Q91W97|HKDC1_MOUSE	sp|P17710|HXK1_MOUSE
8.82599067687988	8.8627986907959	8.97552394866943	8.86337661743164	8.78789901733398	8.93318843841553	8.90868377685547	8.8868064880371	9.01296329498291	8.69620800018311	19	19	19	39.9	39.9	39.9	58.336	0	148.81	6299600000	118	sp|P10852|4F2_MOUSE	sp|P10852|4F2_MOUSE
6.9795618057251	6.54158067703247	6.99616146087646	6.91961145401	6.92942380905151	6.97236013412476	6.77143573760986	6.93195772171021	6.91910409927368	6.95340204238892	3	3	3	11.4	11.4	11.4	40.024	0	12.081	61834000	5	sp|Q99J77|SIAS_MOUSE	sp|Q99J77|SIAS_MOUSE
6.92238807678223	6.97958040237427	7.07261753082275	7.13665723800659	7.09422636032104	7.07349824905396	7.08066272735596	7.1294641494751	6.82445096969604	7.25693130493164	9	2	2	34.3	9.6	9.6	42.613	0	9.286	106320000	10	sp|P61164|ACTZ_MOUSE	sp|P61164|ACTZ_MOUSE
6.86926698684692	7.29076910018921	6.98288583755493	6.77539205551147	6.9096736907959	6.85557985305786	7.33970975875854	7.20921993255615	6.59228801727295	7.15023422241211	3	3	3	21.6	21.6	21.6	26.289	0	11.249	90442000	8	sp|P58044|IDI1_MOUSE	sp|P58044|IDI1_MOUSE
6.81977033615112	6.82609415054321	6.88197183609009	7.04758644104004	7.03746652603149	6.72556066513062	6.75884389877319	6.78952026367188	7.01688146591187	7.13526821136475	3	3	3	12.5	12.5	12.5	34.005	0	9.8737	59889000	11	sp|Q99L04|DHRS1_MOUSE	sp|Q99L04|DHRS1_MOUSE
6.7266845703125	7.22362565994263	7.22112703323364	7.29762935638428	7.24681854248047	7.27715063095093	7.19675636291504	7.15697288513184	6.77549266815186	7.04162454605103	6	6	6	5.3	5.3	5.3	171.08	0	9.2985	150430000	9	sp|Q80TS3|AGRL3_MOUSE	sp|Q80TS3|AGRL3_MOUSE
8.37062454223633	8.40263938903809	8.37548065185547	8.37805271148682	8.36221885681152	8.50585556030273	8.3831148147583	8.39802646636963	8.31672477722167	8.34941387176514	17	17	17	63.1	63.1	63.1	40.603	0	106.58	2167000000	81	sp|Q99LC3|NDUAA_MOUSE	sp|Q99LC3|NDUAA_MOUSE
7.65929794311523	7.69751691818237	7.7924337387085	7.62363147735596	7.57333564758301	7.71296119689941	7.68430662155151	7.54253911972046	7.72046518325806	7.79399967193604	3	3	3	14.7	14.7	14.7	32.506	0	14.782	431740000	17	sp|B1AXV0|FRS1L_MOUSE	sp|B1AXV0|FRS1L_MOUSE
7.16896867752075	7.1990966796875	7.26233243942261	7.44477844238281	6.46408414840698	6.43395900726318	7.05818033218384	6.92649173736572	7.25248908996582	7.40703392028809	3	3	3	7.2	7.2	7.2	96.582	0	9.1844	117380000	9	sp|Q8C050|KS6A5_MOUSE	sp|Q8C050|KS6A5_MOUSE
7.15893507003784	7.22683191299438	7.37069797515869	6.6380729675293	7.35795402526855	7.28082847595215	7.2578706741333	7.14961957931519	6.48908662796021	7.18681526184082	6	6	6	9.1	9.1	9.1	133.42	0	11.319	142480000	8	sp|Q6GQT9|NOMO1_MOUSE	sp|Q6GQT9|NOMO1_MOUSE
8.93392276763916	8.94494152069092	8.92701053619385	8.9781436920166	8.96520614624023	8.99372291564941	8.94705581665039	8.92671298980713	8.9815330505371	8.84616374969482	74	74	69	25	25	24.2	426.26	0	323.31	8031900000	325	sp|Q8C8R3|ANK2_MOUSE	sp|Q8C8R3|ANK2_MOUSE
8.20701503753662	8.1229362487793	8.06707096099854	8.0392951965332	8.02164363861083	8.09356212615967	8.09001064300537	8.01372146606445	7.95616340637207	8.20101451873779	13	13	13	42.3	42.3	42.3	36.946	0	66.913	1086800000	57	sp|Q8R001|MARE2_MOUSE	sp|Q8R001|MARE2_MOUSE
8.32389163970947	8.37005043029785	8.28314304351807	8.3272361755371	8.37988567352294	8.31043815612792	8.28645610809326	8.3348560333252	8.35814476013184	8.46248817443848	12	12	12	44.5	44.5	44.5	41.555	0	134.67	1985800000	66	sp|Q9QYF9|NDRG3_MOUSE	sp|Q9QYF9|NDRG3_MOUSE
6.45187520980834	7.3374195098877	7.25930690765381	7.17753648757935	7.271888256073	7.18084239959717	7.20830678939819	7.17252349853516	6.50969743728638	7.01959466934204	2	2	2	9.1	9.1	9.1	12.554	0.0022173	2.0565	123600000	6	sp|O55142|RL35A_MOUSE	sp|O55142|RL35A_MOUSE
7.78443908691406	7.82020139694214	7.75483751296997	7.79526805877686	7.81352090835571	7.77273225784302	7.80483436584473	7.7975378036499	7.81310033798218	7.74804830551147	6	6	6	60.6	60.6	60.6	11.241	0	89.766	525060000	35	sp|P56376|ACYP1_MOUSE	sp|P56376|ACYP1_MOUSE
7.16211605072021	7.08671569824219	7.2035493850708	7.09310626983643	7.11357593536377	7.25988054275513	7.15772867202759	7.20207929611206	7.15953731536865	6.6730318069458	2	2	2	4.1	4.1	4.1	92.132	0	24.887	121670000	18	sp|P15209|NTRK2_MOUSE	sp|P15209|NTRK2_MOUSE
7.38385105133057	7.22159671783447	7.28981161117554	7.33623933792114	7.21650886535645	7.31033229827881	7.29854726791382	7.42334413528442	7.28413724899291	7.21991491317749	18	3	3	41.9	8	8	50.051	0	9.3178	173700000	10	sp|Q9JJZ2|TBA8_MOUSE	sp|Q9JJZ2|TBA8_MOUSE
6.67468404769897	7.15769863128662	7.29353952407837	7.19937133789063	7.08792352676392	7.14718151092529	7.17472839355469	7.00710725784302	7.11370944976807	7.18293190002441	5	5	5	7.1	7.1	7.1	69.632	0	13.691	117190000	9	sp|Q7TMK9|HNRPQ_MOUSE	sp|Q7TMK9|HNRPQ_MOUSE
7.28614187240601	7.30272054672241	7.42086315155029	7.28542232513428	7.36417579650879	7.36975383758545	7.32116317749023	7.51078605651855	7.34496164321899	6.91741228103638	5	5	5	10.7	10.7	10.7	61.378	0	37.005	197750000	15	sp|Q3ULD5|MCCB_MOUSE	sp|Q3ULD5|MCCB_MOUSE
7.271888256073	7.29417943954468	7.43141222000122	7.40604591369629	7.25560998916625	7.49398756027222	7.4057731628418	7.40312051773071	6.94263887405396	7.21512269973755	4	4	4	21.1	21.1	21.1	36.766	0	7.6799	198660000	12	sp|Q8HW98|IGLO5_MOUSE	sp|Q8HW98|IGLO5_MOUSE
7.22115325927734	7.23352909088135	7.16987991333008	7.26778173446655	7.30582427978516	7.42437505722046	7.37340879440308	7.43181371688843	7.26611423492432	6.89588832855225	3	3	3	14.4	14.4	14.4	42.639	0	24.188	173450000	16	sp|O08530|S1PR1_MOUSE	sp|O08530|S1PR1_MOUSE
7.11257171630859	7.18164348602295	7.04512739181519	7.04028558731079	7.10376930236816	7.0670337677002	7.09265041351318	7.07294797897339	7.045325756073	7.30882024765015	4	4	4	10.7	10.7	10.7	52.227	0	14.733	113230000	17	sp|P70290|EM55_MOUSE	sp|P70290|EM55_MOUSE
7.14844846725464	6.55588245391846	7.18971490859985	7.21290636062622	7.19595479965209	7.22458505630493	7.23699045181274	7.04091691970825	7.17437982559204	6.89237499237061	4	4	4	3.7	3.7	3.7	215.74	0	12.032	139030000	12	sp|Q6DFV3|RHG21_MOUSE	sp|Q6DFV3|RHG21_MOUSE
7.27809000015259	7.19072389602661	6.89982557296753	7.09219408035278	7.10900449752808	7.05819797515869	6.75206089019775	7.24652338027954	7.08332347869873	7.22693490982056	2	2	2	12.4	12.4	12.4	34.773	0	15.104	107270000	8	sp|Q9JHQ5|LZTL1_MOUSE	sp|Q9JHQ5|LZTL1_MOUSE
7.77845525741577	7.69644355773926	7.82261276245117	7.73878049850464	7.80563688278198	7.7326512336731	7.78144645690917	7.75121736526489	7.81150150299072	7.71113204956055	7	7	7	18.8	18.8	18.8	51.572	0	49.178	507450000	24	sp|P30416|FKBP4_MOUSE	sp|P30416|FKBP4_MOUSE
7.31622219085693	7.32085227966309	7.35173845291138	7.34230422973633	7.417405128479	7.37309598922729	7.45863771438599	7.41418743133545	6.87405014038086	7.42208051681519	2	2	2	3	3	3	100.2	0	15.439	199310000	12	sp|Q8VDM4|PSMD2_MOUSE	sp|Q8VDM4|PSMD2_MOUSE
7.32487916946411	7.19634199142456	7.37042045593262	7.08937501907349	7.14420032501221	7.09642314910889	7.12907743453979	7.25743865966797	7.33356809616089	7.46999597549438	5	5	5	14.6	14.6	14.6	63.589	0	10.5	145680000	8	sp|Q505F5|LRC47_MOUSE	sp|Q505F5|LRC47_MOUSE
7.24858617782593	7.29125785827637	7.20177936553955	7.28465604782104	6.7273473739624	7.13987922668457	7.1886191368103	6.7555103302002	7.19412565231323	7.21945333480834	4	4	3	9.2	9.2	7.9	84.562	0	16.738	142800000	7	sp|Q01063|PDE4D_MOUSE	sp|Q01063|PDE4D_MOUSE
8.36119842529297	8.36150074005126	8.41077709197998	8.34625530242919	8.33469486236572	8.51436138153076	8.45261478424072	8.29679679870605	8.33595943450928	8.07283782958984	16	16	10	37.8	37.8	30.6	47.417	0	115.41	2117900000	84	sp|P46096|SYT1_MOUSE	sp|P46096|SYT1_MOUSE
7.01932382583618	7.05465126037598	7.18210077285767	7.18252897262573	7.14379501342773	7.25657320022583	7.15854358673096	7.28724193572998	6.83388042449951	6.85666990280151	4	4	4	49	49	49	15.807	0	6.6873	123900000	17	sp|P62267|RS23_MOUSE	sp|P62267|RS23_MOUSE
7.35680961608887	7.13357067108154	7.39970827102661	7.39598989486694	7.3739595413208	7.35160303115845	6.86405372619629	7.49872398376465	7.21397924423218	7.49722003936768	3	3	3	23	23	23	23.255	0	14.613	194290000	14	sp|Q8VBV7|CSN8_MOUSE	sp|Q8VBV7|CSN8_MOUSE
7.36093425750732	7.40322351455688	7.46101808547974	7.40891790390015	7.32872629165649	7.3278694152832	7.35181570053101	7.43055868148804	7.44445085525513	7.47393941879272	4	4	4	34.5	34.5	34.5	18.718	0	28.925	201910000	17	sp|Q9ERT9|PPR1A_MOUSE	sp|Q9ERT9|PPR1A_MOUSE
7.22906732559204	7.20027589797974	7.33288240432739	7.20782279968262	6.99879121780396	7.15787982940674	7.25268316268921	7.21947956085205	7.41318225860596	7.06886339187622	5	5	5	2.8	2.8	2.8	208.69	0	11.476	136610000	11	sp|Q6ZPE2|MTMR5_MOUSE	sp|Q6ZPE2|MTMR5_MOUSE
7.27900505065917	7.22427415847778	7.22091817855834	7.22476625442505	7.3749680519104	7.30168104171753	7.29384851455688	7.39759254455566	6.6646409034729	7.40837574005127	2	2	2	7.5	7.5	7.5	44.889	0	12.162	167390000	10	sp|Q07417|ACADS_MOUSE	sp|Q07417|ACADS_MOUSE
7.18418025970458	7.16046857833862	7.16622304916382	7.03490924835205	7.21256065368652	7.30837249755859	7.31128740310669	6.88427352905273	7.00341749191284	7.08895492553711	2	2	2	6.8	6.8	6.8	27.544	0	84.508	128440000	15	sp|Q62283|TSN7_MOUSE	sp|Q62283|TSN7_MOUSE
8.5425386428833	8.53695011138916	8.55969142913818	8.59215450286865	8.60158157348633	8.54031658172607	8.55878067016602	8.52092838287354	8.65756225585938	8.60535907745361	9	9	5	37.2	37.2	21.4	32.994	0	58.178	3258600000	91	sp|P21107|TPM3_MOUSE;sp|P58774|TPM2_MOUSE;CON__Q3SX28	sp|P21107|TPM3_MOUSE
7.44385719299316	7.48466968536377	7.47599077224731	7.54046726226807	7.44544839859009	7.58796882629395	7.43408966064453	7.50066184997559	7.51832962036133	7.23745393753052	9	9	9	5	5	5	347.86	0	14.288	266390000	12	sp|Q0KL02|TRIO_MOUSE;sp|A2CG49|KALRN_MOUSE	sp|Q0KL02|TRIO_MOUSE
7.07025957107544	7.12050819396973	7.132483959198	7.22706365585327	7.11975049972534	7.20887136459351	7.13637161254883	7.02741479873657	7.43473339080811	7.00823163986206	2	2	2	26.7	26.7	26.7	14.677	0	28.059	102790000	9	sp|Q8K273|MMGT1_MOUSE	sp|Q8K273|MMGT1_MOUSE
6.84150981903076	6.79691410064697	6.85837459564208	6.67944288253784	6.91965866088867	6.85588836669922	6.94657516479492	6.75648880004883	6.78384637832642	6.84573650360107	3	3	3	3.7	3.7	3.7	148.24	0	8.1511	64448000	7	sp|F6SEU4|SYGP1_MOUSE	sp|F6SEU4|SYGP1_MOUSE
7.66727542877197	7.67570495605469	7.69162082672119	7.53415298461914	7.54251432418823	7.55589199066162	7.61504459381104	7.68890905380249	7.6567211151123	7.66926097869873	9	9	9	58.5	58.5	58.5	25.926	0	24.875	381050000	30	sp|P49722|PSA2_MOUSE	sp|P49722|PSA2_MOUSE
7.64853572845458	7.66227626800537	7.60491704940796	7.62801074981689	7.6364278793335	7.68951320648193	7.63780975341797	7.69973373413086	7.72337341308594	7.28386259078979	10	10	10	10	10	10	231.8	0	46.84	380150000	25	sp|Q80YX1|TENA_MOUSE	sp|Q80YX1|TENA_MOUSE
7.21695709228516	7.36002492904663	7.49274635314941	7.60478734970093	7.4027943611145	7.55958366394042	7.57787084579468	7.41825151443481	7.5196967124939	7.17585945129395	3	3	3	7.5	7.5	7.5	55.591	0	8.1171	253900000	19	sp|Q9DCP2|S38A3_MOUSE	sp|Q9DCP2|S38A3_MOUSE
7.19725275039673	7.15718460083008	7.15660953521729	7.34419584274291	7.20379400253296	7.45253753662109	7.26981639862061	7.21391582489014	6.91111946105957	7.03588485717773	3	3	3	21.6	21.6	21.6	35.738	0	26.822	152000000	10	sp|O70252|HMOX2_MOUSE	sp|O70252|HMOX2_MOUSE
7.08037376403809	7.09025812149048	6.97998952865601	7.23658752441406	7.2905912399292	7.22328805923462	6.81168127059937	7.27994060516357	7.27975797653198	6.87722396850586	4	4	4	9.4	9.4	9.4	46.719	0	23.526	123300000	15	sp|P59017|B2L13_MOUSE	sp|P59017|B2L13_MOUSE
7.20076847076416	7.14245223999023	7.16342973709106	7.19326400756836	7.14257717132568	7.64022302627563	7.24519157409667	6.53578615188599	6.93230009078979	7.16981506347656	5	5	5	14.5	14.5	14.5	63.17	0	8.7018	146290000	5	sp|Q3UHB1|NT5D3_MOUSE	sp|Q3UHB1|NT5D3_MOUSE
7.68617153167725	7.59386157989502	7.74724102020264	7.67375802993774	7.63475942611694	7.54688787460327	7.62042760848999	7.76574325561523	7.61881113052368	7.70414209365845	6	6	6	46	46	46	26.468	0	20.742	445300000	25	sp|Q9WTP6|KAD2_MOUSE	sp|Q9WTP6|KAD2_MOUSE
8.35152530670166	8.33314514160156	8.36730003356934	8.36808204650879	8.34423542022705	8.41016960144042	8.43655967712402	8.31620121002197	8.37099361419678	8.13751220703125	16	16	6	66.8	66.8	33.2	23.461	0	87.759	2601200000	88	sp|P61294|RAB6B_MOUSE	sp|P61294|RAB6B_MOUSE
7.57792806625366	7.68106937408447	7.60763740539551	7.61660146713257	7.54267597198486	7.66303157806396	7.63785982131958	7.57894849777222	7.53684854507446	7.55132818222046	9	8	8	30.8	25.2	25.2	60.82	0	56.099	373060000	29	sp|Q9QXY6|EHD3_MOUSE	sp|Q9QXY6|EHD3_MOUSE
7.70492219924927	7.75541734695435	7.9501166343689	7.88691329956055	7.8047456741333	7.82079887390137	7.87533330917358	7.65549373626708	7.89030361175537	7.755699634552	7	7	7	26.3	26.3	26.3	34.741	0	20.791	604830000	30	sp|O70503|DHB12_MOUSE	sp|O70503|DHB12_MOUSE
6.69004344940186	7.14385747909546	7.23631048202515	7.12326335906982	7.12609910964966	7.09847068786621	7.15363216400146	7.173273563385	6.81000995635986	7.29608631134033	4	4	4	15.3	15.3	15.3	46.284	0	29.649	105610000	10	sp|O88544|CSN4_MOUSE	sp|O88544|CSN4_MOUSE
7.8000636100769	7.87373304367065	7.88627624511719	7.92882061004639	7.99982213973999	7.91916704177856	8.03064060211182	7.70247364044189	7.70610284805298	7.99866485595703	15	15	15	18.1	18.1	18.1	95.911	0	73.941	744850000	49	sp|Q4KMM3|OXR1_MOUSE	sp|Q4KMM3|OXR1_MOUSE
8.72363662719727	8.65507125854492	8.57163906097412	8.77508544921875	8.74134063720703	8.85925197601318	8.79455089569092	8.7105655670166	8.5943260192871	8.61353492736816	13	13	13	50.4	50.4	50.4	28.948	0	141.6	4837800000	107	sp|Q9CQQ7|AT5F1_MOUSE	sp|Q9CQQ7|AT5F1_MOUSE
6.93444299697875	6.9623646736145	7.02836799621582	7.01953172683716	6.97790622711182	7.07623958587646	6.83847951889038	6.9918327331543	6.91258668899536	7.21738958358765	3	3	3	4.9	4.9	4.9	96.979	0	7.0262	77778000	8	sp|O35454|CLCN6_MOUSE	sp|O35454|CLCN6_MOUSE
7.17400169372559	7.22809219360352	7.30354166030884	7.22968196868896	7.20161581039429	7.24492025375366	7.32980442047119	7.28458881378174	7.26580810546875	6.86660671234131	3	3	3	6.2	6.2	6.2	51.863	0	9.7759	156160000	16	sp|Q8BGH2|SAM50_MOUSE	sp|Q8BGH2|SAM50_MOUSE
6.88526487350464	6.89543914794922	6.719660282135	6.85757350921631	6.72058629989624	6.44236469268799	7.05065059661865	6.67921829223633	7.05782985687256	7.07236289978027	5	5	5	3.9	3.9	3.9	184.93	0	3.786	62707000	4	sp|Q69ZK0|PREX1_MOUSE	sp|Q69ZK0|PREX1_MOUSE
7.27105140686035	7.23555374145508	6.79092216491699	6.80812931060791	7.27852487564087	7.53239774703979	6.45006275177002	7.38587427139282	7.39529132843018	6.99868249893188	2	2	2	8.8	8.8	8.8	14.617	0	5.3445	113610000	9	sp|Q9CQV6|MLP3B_MOUSE	sp|Q9CQV6|MLP3B_MOUSE
6.79862308502197	6.57886552810669	6.90741395950317	6.93059253692627	6.89107990264893	6.81583642959595	6.89973306655884	6.55954790115356	6.98488998413086	7.01966762542725	2	2	2	2.5	2.5	2.5	139.05	0	10.704	59192000	5	sp|Q8BIZ1|ANS1B_MOUSE	sp|Q8BIZ1|ANS1B_MOUSE
7.5798864364624	7.4548602104187	7.59452533721924	7.65891742706299	7.64210844039916	7.54408025741577	7.53970336914063	7.58701467514038	7.6036639213562	7.73990440368652	4	4	4	14.9	14.9	14.9	61.84	0	51.044	358670000	28	sp|Q8CHT0|AL4A1_MOUSE	sp|Q8CHT0|AL4A1_MOUSE
6.89346218109131	6.84905052185059	6.89653158187866	6.6692681312561	6.87699031829833	6.787672996521	6.69798851013184	6.75576686859131	6.91981554031372	7.17990016937256	2	2	2	10.1	10.1	10.1	23.334	0	7.7808	41726000	4	sp|Q80UU9|PGRC2_MOUSE	sp|Q80UU9|PGRC2_MOUSE
8.17397212982178	8.14628314971924	8.07408428192139	7.95662450790405	8.15757751464844	8.03690814971924	7.93018484115601	8.06543064117432	8.10140323638916	8.26580810546875	9	9	9	18.5	18.5	18.5	45.817	0	38.472	1111500000	41	sp|Q80TB8|VAT1L_MOUSE	sp|Q80TB8|VAT1L_MOUSE
7.37084627151489	6.73934268951416	6.47248268127441	7.29723501205444	7.7416558265686	7.30246067047119	7.4363374710083	6.63715982437134	6.82106971740723	6.99205112457275	4	4	4	14.8	14.8	14.8	58.861	0	14.964	195030000	11	sp|Q9DBF1|AL7A1_MOUSE	sp|Q9DBF1|AL7A1_MOUSE
7.05357789993286	7.10171270370483	6.68332481384277	6.98246574401855	7.13510084152222	7.14476108551025	7.23749351501465	6.49515056610107	7.21197462081909	7.11803293228149	5	5	5	8.6	8.6	8.6	83.289	0	8.9981	107010000	10	sp|Q7TME0|PLPR4_MOUSE	sp|Q7TME0|PLPR4_MOUSE
7.33815765380859	6.72595643997192	7.32570028305054	6.58907699584961	7.28345966339111	6.67918300628662	7.27427339553833	7.42031908035278	6.96609401702881	7.24670219421387	10	10	7	5.7	5.7	4	269.82	0	9.6984	169220000	5	sp|P26039|TLN1_MOUSE	sp|P26039|TLN1_MOUSE
8.12655353546143	8.12959289550781	8.10356426239014	8.21650886535645	8.23330116271973	8.16864490509033	8.22196197509766	8.15527534484863	8.18627834320068	8.1245698928833	11	11	11	41.4	41.4	41.4	40.037	0	61.366	1357900000	56	sp|Q9Z1S5|SEPT3_MOUSE	sp|Q9Z1S5|SEPT3_MOUSE
7.6728458404541	7.55923604965209	7.45469236373901	7.52542066574097	7.61882162094116	7.65170431137084	7.54853677749634	6.93343877792358	7.75492143630981	7.70642757415771	4	4	4	15.7	15.7	15.7	45.288	0	40.777	341610000	19	sp|Q9EPJ9|ARFG1_MOUSE	sp|Q9EPJ9|ARFG1_MOUSE
7.35625553131104	7.27046918869019	7.28354978561401	7.34916114807129	7.46688222885132	7.30222272872925	7.45253753662109	7.45014142990112	7.38490867614746	6.99929809570313	4	4	4	11.4	11.4	11.4	63.471	0	37.806	207810000	18	sp|Q8CHU3|EPN2_MOUSE	sp|Q8CHU3|EPN2_MOUSE
7.41500663757324	7.51150894165039	7.59368467330933	7.52684307098389	7.55293560028076	7.55451345443726	7.67057037353516	7.53291988372803	7.54290008544922	7.3814582824707	11	11	7	11.4	11.4	9.9	140.6	0	24.815	294060000	30	sp|P97820|M4K4_MOUSE	sp|P97820|M4K4_MOUSE
7.58833885192871	7.51224422454833	7.63856935501099	7.63354921340942	7.55032634735107	7.66435050964355	7.68433380126953	7.62555932998657	7.64190006256104	7.3935399055481	3	3	3	12.5	12.5	12.5	69.062	0	28.919	356260000	18	sp|Q9DBG6|RPN2_MOUSE	sp|Q9DBG6|RPN2_MOUSE
7.27694416046143	7.29741048812866	7.20468950271606	7.2470645904541	7.27475786209106	7.32110118865967	7.38733625411987	7.32811450958252	6.86895656585693	7.25703525543213	2	2	2	2.6	2.6	2.6	140.83	0	25.781	170060000	12	sp|Q6ZPJ3|UBE2O_MOUSE	sp|Q6ZPJ3|UBE2O_MOUSE
8.17580127716064	8.23964977264404	8.1543025970459	8.22334003448486	8.3052225112915	8.16737651824951	8.20542049407958	8.26097679138184	8.18375396728516	8.34044456481934	9	7	7	41.6	41.6	41.6	25.992	0	100.94	1642200000	30	sp|Q8JZS0|LIN7A_MOUSE;sp|O88951|LIN7B_MOUSE	sp|Q8JZS0|LIN7A_MOUSE
8.75655269622803	8.72669506072998	8.62959289550781	8.76518440246582	8.75790405273438	8.82968997955322	8.77617073059082	8.72659683227539	8.60421562194824	8.62706851959229	7	7	7	60.2	60.2	60.2	12.496	0	71.09	4799200000	58	sp|P97450|ATP5J_MOUSE	sp|P97450|ATP5J_MOUSE
7.92187881469727	7.99301719665527	7.68701124191284	7.55203533172607	7.908522605896	7.6667423248291	7.64103746414185	7.82957410812378	7.7091851234436	8.05465126037598	6	6	6	74.5	74.5	74.5	12.648	0	37.775	641380000	21	sp|Q99LY9|NDUS5_MOUSE	sp|Q99LY9|NDUS5_MOUSE
7.4812273979187	7.51116132736206	7.46134853363037	7.42999458312988	7.4606876373291	7.5408673286438	7.55473136901855	7.43852663040161	7.37823438644409	7.37377595901489	15	5	5	65.4	31.7	31.7	23.59	0	39.647	267600000	16	sp|P35279|RAB6A_MOUSE	sp|P35279|RAB6A_MOUSE
7.62036514282227	7.72905921936035	7.83903789520264	7.70966005325317	7.80524253845215	7.67373943328857	7.72726488113403	7.77939462661743	7.79011631011963	7.66773319244385	8	8	3	19.8	19.8	9.6	46.151	0	25.96	479000000	29	sp|O70172|PI42A_MOUSE	sp|O70172|PI42A_MOUSE
7.8636736869812	7.90977001190186	7.922767162323	7.92379808425903	8.0028133392334	7.89218378067017	7.84867572784424	7.93636274337769	7.92094230651855	7.98104810714722	11	11	7	27.6	27.6	20.2	49.387	0	42.548	755430000	47	sp|P62484|ABI2_MOUSE	sp|P62484|ABI2_MOUSE
9.03619003295898	8.99817180633544	9.04587078094482	9.06276988983154	9.03734683990479	9.03406715393066	9.06130123138428	9.06066036224365	9.03031635284424	8.96601963043213	41	39	39	57.4	57.4	57.4	72.421	0	323.31	9714100000	300	sp|P20029|BIP_MOUSE	sp|P20029|BIP_MOUSE
8.09506511688232	8.11310768127441	8.22515392303467	8.14313983917236	8.09874725341797	8.25049304962158	8.23859786987305	8.15998840332031	8.17687225341797	7.93395280838013	10	10	10	50	50	50	23.547	0	115.59	1242600000	59	sp|P53994|RAB2A_MOUSE;sp|P59279|RAB2B_MOUSE	sp|P53994|RAB2A_MOUSE;sp|P59279|RAB2B_MOUSE
6.80229234695435	6.48236227035522	7.29957246780396	7.3935399055481	7.36102867126465	7.31873083114624	7.27948427200317	6.53360366821289	6.88053464889526	7.0111608505249	2	2	2	8.5	8.5	8.5	29.8	0	10.204	144040000	6	sp|O88696|CLPP_MOUSE	sp|O88696|CLPP_MOUSE
8.71664619445801	8.74059200286865	8.68451309204102	8.78949642181396	8.84229755401611	8.75575256347656	8.81502628326416	8.68052577972412	8.79924392700195	8.66728496551514	27	27	27	48.2	48.2	48.2	75.488	0	271.3	4983500000	177	sp|P47708|RP3A_MOUSE	sp|P47708|RP3A_MOUSE
7.95993280410767	7.96353769302368	8.01598834991455	7.97542238235474	7.95087099075317	7.9090690612793	8.11327457427979	8.21748352050781	7.89537811279297	7.83114004135132	4	4	4	31.3	31.3	31.3	10.916	0	81.087	827830000	25	sp|Q9CQ75|NDUA2_MOUSE	sp|Q9CQ75|NDUA2_MOUSE
7.25154066085815	7.19479179382324	7.51641654968262	7.25190591812134	7.13187503814697	7.42041778564453	7.27235221862792	7.34721279144287	7.20630741119385	6.9621410369873	4	4	4	6.1	6.1	6.1	80.491	0	12.769	162940000	7	sp|Q9CZW4|ACSL3_MOUSE	sp|Q9CZW4|ACSL3_MOUSE
7.77224111557007	7.81086397171021	7.86893796920776	7.85453081130981	7.82773733139038	7.82233142852783	7.85177803039551	7.88998460769653	7.87962913513184	7.73444795608521	5	5	5	37.2	37.2	37.2	25.061	0	55.569	636410000	15	sp|Q9WUR9|KAD4_MOUSE	sp|Q9WUR9|KAD4_MOUSE
7.13334703445435	7.11816549301147	7.13573694229125	7.17551183700562	7.12907743453979	7.44127082824707	7.35227918624878	7.17423439025879	6.66866636276245	7.23456907272339	2	2	2	9.9	9.9	9.9	43.131	0	27.627	138450000	8	sp|Q8K2C9|HACD3_MOUSE	sp|Q8K2C9|HACD3_MOUSE
8.80839347839355	8.82685852050781	8.70465660095215	8.69697666168213	8.78350353240967	8.80081367492676	8.76081466674805	8.73547077178955	8.73476791381835	8.83194637298583	34	34	34	76	76	76	50.575	0	323.31	5614700000	207	sp|Q61644|PACN1_MOUSE	sp|Q61644|PACN1_MOUSE
8.24042415618896	8.25618839263916	8.34803199768066	8.20763397216797	8.09254550933838	8.32825756072998	8.20588111877441	8.26707744598389	8.34598159790039	8.08109474182129	6	6	6	18.7	18.7	18.7	49.032	0	40.698	1602900000	40	sp|Q9D3A9|TTYH1_MOUSE	sp|Q9D3A9|TTYH1_MOUSE
7.64785242080688	7.71396064758301	7.65893650054932	7.59646511077881	7.73220062255859	7.56556463241577	7.55201101303101	7.72282314300537	7.73682641983032	7.70987176895142	8	8	8	38	38	38	38.442	0	24.76	404120000	21	sp|Q9Z1Z2|STRAP_MOUSE	sp|Q9Z1Z2|STRAP_MOUSE
6.99872541427612	6.98322010040283	6.84493064880371	6.99645471572875	7.06866836547852	6.84058618545532	6.46569013595581	6.87911462783813	7.04977130889893	7.4427318572998	2	2	2	5.7	5.7	5.7	117.77	0	15.92	69482000	6	sp|Q9JHR7|IDE_MOUSE	sp|Q9JHR7|IDE_MOUSE
7.18616485595703	7.21877193450928	7.49473905563354	7.20392990112305	7.13592720031738	7.20574569702148	7.2238073348999	7.26899909973145	7.34867477416992	7.09258031845093	3	3	3	10.6	10.6	10.6	54.971	0	10.775	139530000	9	sp|Q8CHX7|RFTN2_MOUSE	sp|Q8CHX7|RFTN2_MOUSE
7.6894154548645	7.93552732467651	8.11387634277344	7.79024314880371	7.66238021850586	7.72110128402709	7.50992774963379	7.58594560623169	7.74411296844482	8.39898109436035	5	5	5	42.9	42.9	42.9	13.992	0	28.387	756180000	34	sp|Q8CGP2|H2B1P_MOUSE;sp|Q6ZWY9|H2B1C_MOUSE;sp|Q64525|H2B2B_MOUSE;sp|Q64478|H2B1H_MOUSE;sp|Q64475|H2B1B_MOUSE;sp|P10854|H2B1M_MOUSE;sp|P10853|H2B1F_MOUSE;sp|Q8CGP1|H2B1K_MOUSE;sp|P70696|H2B1A_MOUSE;sp|Q9D2U9|H2B3A_MOUSE;sp|Q8CGP0|H2B3B_MOUSE;sp|Q64524|H2B2E_MOUSE	sp|Q8CGP2|H2B1P_MOUSE;sp|Q6ZWY9|H2B1C_MOUSE;sp|Q64525|H2B2B_MOUSE;sp|Q64478|H2B1H_MOUSE;sp|Q64475|H2B1B_MOUSE;sp|P10854|H2B1M_MOUSE;sp|P10853|H2B1F_MOUSE;sp|Q8CGP1|H2B1K_MOUSE;sp|P70696|H2B1A_MOUSE;sp|Q9D2U9|H2B3A_MOUSE;sp|Q8CGP0|H2B3B_MOUSE
6.7597770690918	6.74706983566284	6.82621717453003	6.57409143447875	7.13235807418823	6.93943929672241	6.97348356246948	6.82063484191895	6.77949571609497	6.6647686958313	2	2	2	2.6	2.6	2.6	74.692	0	4.6977	40913000	4	sp|Q8BH24|TM9S4_MOUSE	sp|Q8BH24|TM9S4_MOUSE
7.3393120765686	7.32000064849854	7.30492115020752	7.3947319984436	7.44435691833496	7.37178802490234	7.3602147102356	7.3034553527832	7.1313157081604	7.54488611221313	7	7	7	24.9	24.9	24.9	37.548	0	18.107	209890000	7	sp|Q8R4N0|CLYBL_MOUSE	sp|Q8R4N0|CLYBL_MOUSE
7.2250509262085	7.18212938308716	6.72810506820679	7.24583339691162	7.33573865890503	7.21518802642822	7.18483352661133	7.08568286895752	7.24283933639526	7.12979078292847	4	4	4	9.5	9.5	9.5	44.172	0	7.4008	134820000	10	sp|P62334|PRS10_MOUSE	sp|P62334|PRS10_MOUSE
6.65774393081665	6.53688144683838	7.0560884475708	6.84766530990601	6.6886510848999	6.62582683563232	6.89087915420532	6.96808290481567	6.57055902481079	6.88477849960327	4	4	4	5.2	5.2	5.2	116.8	0	12.893	41329000	10	sp|Q80X50|UBP2L_MOUSE	sp|Q80X50|UBP2L_MOUSE
7.8750901222229	7.85629987716675	7.97983503341675	7.80875110626221	7.65407037734985	7.94402360916138	7.86529922485352	7.76592922210693	7.89376163482666	7.60288429260254	15	8	7	35.1	25.9	20.1	42.024	0	29.411	616650000	24	sp|P21278|GNA11_MOUSE	sp|P21278|GNA11_MOUSE
6.80408477783203	6.84663343429565	7.01335525512695	6.81221771240234	6.77887439727783	6.81475353240967	6.44323539733887	6.99463367462158	7.1045069694519	7.0585823059082	2	2	2	15.9	15.9	15.9	21.701	0	10.65	51210000	10	sp|Q9D0R8|LSM12_MOUSE	sp|Q9D0R8|LSM12_MOUSE
8.78418254852294	8.74107265472412	8.94471454620361	8.93207740783691	8.8598461151123	8.88040733337402	8.82865333557129	8.80226707458496	8.89786911010742	8.90848541259766	13	13	13	33.5	33.5	33.5	43.004	0	266.92	6300500000	138	sp|P23242|CXA1_MOUSE	sp|P23242|CXA1_MOUSE
6.78800582885742	6.61508703231812	6.83034801483154	6.84046363830566	6.85578536987305	6.80003643035889	6.80368900299072	6.51519060134888	6.80953931808472	6.90350675582886	2	2	2	4.8	4.8	4.8	97.666	0	4.9506	50162000	2	sp|Q5SSL4|ABR_MOUSE	sp|Q5SSL4|ABR_MOUSE
6.84320783615112	6.96303987503052	7.03055906295776	6.77486705780029	6.47566890716553	7.01212167739868	6.57823419570923	6.88322639465332	7.05900239944458	6.71554660797119	1	1	1	7.2	7.2	7.2	21.331	0	12.093	61921000	4	sp|Q921E2|RAB31_MOUSE	sp|Q921E2|RAB31_MOUSE
7.38925457000732	7.51128149032593	7.64577579498291	7.59077501296997	7.48859310150146	7.67457628250122	7.56218576431274	7.7039361000061	7.60980796813965	7.19847011566162	4	4	4	10	10	10	45.739	0	15.881	291030000	15	sp|Q8BLF1|NCEH1_MOUSE	sp|Q8BLF1|NCEH1_MOUSE
6.77948808670044	6.79367876052856	6.95446443557739	6.87895822525024	6.76352548599243	6.89461517333984	6.85299825668334	6.78045034408569	6.67576456069946	7.05344200134277	3	1	1	15.9	6.8	6.8	23.668	0	7.9078	53872000	7	sp|P55258|RAB8A_MOUSE;sp|Q9DD03|RAB13_MOUSE	sp|P55258|RAB8A_MOUSE;sp|Q9DD03|RAB13_MOUSE
7.04170846939087	7.01498222351074	7.02690029144287	7.12492799758911	7.08703565597534	7.21798372268677	7.24283933639526	6.99820232391357	6.90615320205688	7.0130820274353	4	4	4	20.8	20.8	20.8	27.956	0	10.761	94002000	8	sp|Q61335|BAP31_MOUSE	sp|Q61335|BAP31_MOUSE
6.92655324935913	6.7683219909668	7.16210460662842	6.87111139297485	6.79809808731079	6.9363579750061	7.03007316589355	6.93798875808716	6.7630443572998	6.95745468139648	4	4	4	8.9	8.9	8.9	61.227	0	5.2614	62781000	5	sp|Q64516|GLPK_MOUSE	sp|Q64516|GLPK_MOUSE
7.73095989227295	7.72926187515259	7.8496651649475	7.83169078826904	7.63757991790771	7.75997734069824	7.85997247695923	7.74932670593262	7.72614002227783	7.61900997161865	13	13	13	13.3	13.3	13.3	152.59	0	36.914	511570000	26	sp|Q61595|KTN1_MOUSE	sp|Q61595|KTN1_MOUSE
6.93634748458862	7.29909324645996	7.33397102355957	7.31666231155396	7.30107355117798	7.32797145843506	7.32087278366089	7.39492416381836	7.31137228012084	6.95999383926392	2	2	2	9	9	9	31.256	0	5.0284	174080000	7	sp|O54901|OX2G_MOUSE	sp|O54901|OX2G_MOUSE
7.69878768920898	7.84900140762329	7.69194746017456	7.74529361724854	7.89527893066406	7.67338037490845	7.63104772567749	7.89617347717285	7.82838916778564	7.77594518661499	5	5	5	98.5	98.5	98.5	7.3384	0	22.152	520070000	24	sp|O08997|ATOX1_MOUSE	sp|O08997|ATOX1_MOUSE
7.38469362258911	7.39511680603027	7.32833862304688	7.45227718353271	7.45004892349243	7.32717514038086	7.45359373092651	7.3990330696106	7.40759468078613	7.38779878616333	7	7	6	6.6	6.6	5.8	186.53	0	31.805	228210000	19	sp|Q9QXL2|KI21A_MOUSE	sp|Q9QXL2|KI21A_MOUSE
6.97354793548583	6.67581510543823	7.03893804550171	6.68947744369507	6.86246919631958	6.60830593109131	6.31077527999878	7.00981187820435	6.96508121490479	7.15156221389771	3	3	3	4.8	4.8	4.8	110.22	0	11.455	57942000	4	sp|Q8R307|VPS18_MOUSE	sp|Q8R307|VPS18_MOUSE
7.41232633590698	7.30367136001587	7.44048404693604	7.44016885757446	7.46964550018311	7.54770088195801	7.40162467956542	7.09566688537598	7.55528783798218	7.57299947738647	3	3	3	16.1	16.1	16.1	28.567	0	23.65	234900000	9	sp|Q9QZ23|NFU1_MOUSE	sp|Q9QZ23|NFU1_MOUSE
6.95159482955933	6.90654516220093	6.67754125595093	6.92409324645996	6.94851064682007	6.95338249206542	6.9291787147522	6.86548280715942	6.81466054916382	6.90929794311523	2	2	2	4.7	4.7	4.7	49.067	0	3.5553	70609000	9	sp|Q8VDW0|DX39A_MOUSE;sp|Q9Z1N5|DX39B_MOUSE	sp|Q8VDW0|DX39A_MOUSE;sp|Q9Z1N5|DX39B_MOUSE
7.85372257232666	7.87733125686646	8.13899707794189	8.01886653900146	7.80349826812744	7.85626363754272	7.9665641784668	8.06513118743896	8.10185050964355	7.79694890975952	5	5	5	38.4	38.4	38.4	19.329	0	25.397	766820000	36	sp|P84104|SRSF3_MOUSE	sp|P84104|SRSF3_MOUSE
8.01393222808838	8.099853515625	8.13325119018555	8.13436794281006	7.97481536865234	8.02209854125977	8.10105895996094	8.13036632537842	8.18692779541016	7.83995532989502	7	5	5	13.2	10.3	10.3	60.784	0	63.055	1035400000	41	sp|O35544|EAA4_MOUSE	sp|O35544|EAA4_MOUSE
7.95641803741455	7.88827514648438	7.91747903823853	7.84443998336791	7.91434860229492	7.98734426498413	7.90832424163818	7.89836883544922	7.85729026794434	7.83457946777344	9	6	6	33.6	26.5	26.5	34.883	0	106.13	728480000	31	sp|P42669|PURA_MOUSE	sp|P42669|PURA_MOUSE
8.17539596557617	8.2064208984375	7.93920946121216	8.40239906311035	8.49744129180908	8.252610206604	8.59928226470947	8.14783096313477	8.33970928192139	8.0273494720459	9	9	9	37.7	37.7	37.7	12.159	0	125.69	1837900000	82	sp|O35143|ATIF1_MOUSE	sp|O35143|ATIF1_MOUSE
7.78457450866699	7.77704238891602	7.73968315124512	7.70418500900269	7.74044179916382	7.77170515060425	7.76862335205078	7.70059967041016	7.81180953979492	7.660400390625	9	9	9	42.9	42.9	42.9	22.165	0	57.288	496350000	46	sp|Q9DBP5|KCY_MOUSE	sp|Q9DBP5|KCY_MOUSE
7.65149116516113	7.90655612945557	7.92159271240234	7.92165517807007	7.99281406402588	7.92812967300415	7.84932088851929	8.04375553131104	7.89253425598145	7.75881338119507	12	8	8	29.9	19.7	19.7	54.114	0	21.768	711340000	35	sp|P11798|KCC2A_MOUSE	sp|P11798|KCC2A_MOUSE
7.91313028335571	7.9398136138916	8.07390117645264	7.97117853164673	7.93531560897827	7.88083648681641	7.94395446777344	7.98815298080444	7.99310541152954	7.99046325683594	32	32	32	9.3	9.3	9.3	534.18	0	74.974	845350000	42	sp|Q9QXS1|PLEC_MOUSE	sp|Q9QXS1|PLEC_MOUSE
7.24620294570923	7.27293157577515	7.42555046081542	7.26731252670288	7.27081871032715	7.31845998764038	7.28123807907104	7.3509259223938	7.36146354675292	7.21102714538574	4	4	4	5.9	5.9	5.9	78.185	0	20.927	169920000	6	sp|Q9WTR5|CAD13_MOUSE	sp|Q9WTR5|CAD13_MOUSE
7.56203079223633	7.53591394424438	7.69220352172852	7.56061172485352	7.49894428253174	7.46649694442749	7.56126832962036	7.54439067840576	7.51301765441895	7.83229827880859	7	7	7	31	31	31	29.82	0	31.949	334300000	31	sp|O70439|STX7_MOUSE	sp|O70439|STX7_MOUSE
7.62113475799561	7.75624799728394	7.73596620559692	7.81189012527466	7.64929580688477	7.73696994781494	7.68868684768677	7.64411354064941	7.81189012527466	7.73501586914063	8	8	7	20	20	17.5	54.791	0	21.232	471050000	20	sp|O54829|RGS7_MOUSE	sp|O54829|RGS7_MOUSE
7.56673192977905	7.55385875701904	7.59813356399536	7.66546821594238	7.57255792617798	7.73085498809814	7.66711664199829	7.74946594238281	7.7606635093689	6.89026927947998	3	3	3	10.4	10.4	10.4	53.984	0	37.189	364660000	14	sp|P17809|GTR1_MOUSE	sp|P17809|GTR1_MOUSE
6.91305065155029	6.66632413864136	6.54373073577881	6.88623142242432	6.92065525054932	7.13878536224365	6.46277046203613	6.85797882080078	6.57968282699584	7.02956628799438	2	2	2	14.9	14.9	14.9	16.853	0	10.767	49456000	10	sp|Q91YQ3|CSDC2_MOUSE	sp|Q91YQ3|CSDC2_MOUSE
7.20655584335327	7.30228757858276	6.64731740951538	7.27307081222534	7.30410242080688	7.27452707290649	7.24919843673706	6.88503646850586	7.29989957809448	7.16013050079346	5	5	5	14.4	14.4	14.4	59.105	0	18.037	150040000	5	sp|Q91WQ3|SYYC_MOUSE	sp|Q91WQ3|SYYC_MOUSE
9.06677341461182	9.06681060791016	9.01577854156494	9.1260986328125	9.13171482086182	9.09359645843506	9.11173248291016	9.13940715789794	9.01915740966797	9.07014846801758	25	25	25	84.9	84.9	84.9	44.816	0	323.31	11510000000	174	sp|Q8QZT1|THIL_MOUSE	sp|Q8QZT1|THIL_MOUSE
8.65555095672607	8.67448425292969	8.6791820526123	8.69579696655273	8.69751739501953	8.83712768554688	8.76987171173096	8.61388397216797	8.62459182739258	8.59888935089111	13	13	13	32.2	32.2	32.2	44.373	0	142.32	4658400000	144	sp|P97300|NPTN_MOUSE	sp|P97300|NPTN_MOUSE
7.34633350372314	7.4352068901062	7.5294303894043	7.4155740737915	7.49395990371704	7.40944290161133	7.41898059844971	7.46176862716675	7.50381803512573	7.39436388015747	7	7	7	17.9	17.9	17.9	47.408	0	14.053	251910000	26	sp|P54775|PRS6B_MOUSE	sp|P54775|PRS6B_MOUSE
7.63997411727905	7.45339488983154	7.44279336929321	7.57635307312012	7.49222946166992	7.68181085586548	7.68691301345825	7.46326589584351	7.45160245895386	7.24382925033569	6	6	6	19.4	19.4	19.4	57.147	0	13.429	312430000	11	sp|Q922B2|SYDC_MOUSE	sp|Q922B2|SYDC_MOUSE
6.75270462036133	7.11028671264648	7.16882133483887	7.15872430801392	7.09888601303101	7.22937440872192	7.29574298858643	6.5607476234436	7.21947956085205	7.11498355865479	3	3	3	8.8	8.8	8.8	61.359	0	6.9304	115330000	9	sp|Q9QZF2|GPC1_MOUSE	sp|Q9QZF2|GPC1_MOUSE
7.82970905303955	7.79762077331542	7.74759817123413	7.76412391662598	7.65865993499756	7.732506275177	7.83847761154175	7.75608825683594	7.81401443481445	7.61662244796753	5	5	5	13.9	13.9	13.9	33.097	0	59.181	517700000	35	sp|Q61735|CD47_MOUSE	sp|Q61735|CD47_MOUSE
7.50373601913452	7.52379846572875	7.89327907562256	8.04040431976318	7.42538738250732	7.79144525527954	7.91077899932861	8.24211883544922	7.67817211151123	6.96318006515503	4	4	4	28.3	28.3	28.3	28.436	0	27.069	504660000	13	sp|Q8VCD6|REEP2_MOUSE	sp|Q8VCD6|REEP2_MOUSE
7.35422372817993	7.34089994430541	7.49657011032104	7.32516670227051	7.32602834701538	7.3278694152832	7.33199405670166	7.32304573059082	7.41720581054688	7.47958993911743	8	4	3	18.7	12	9.5	57.93	0	24.283	214350000	14	sp|Q8CIN4|PAK2_MOUSE	sp|Q8CIN4|PAK2_MOUSE
7.36821269989014	7.33505630493164	7.28039646148682	7.25849342346191	7.23050022125244	7.35030603408813	7.44980239868164	7.50186681747437	7.43903255462646	6.83366966247559	6	6	6	12.4	12.4	12.4	72.318	0	12.592	194460000	12	sp|Q91VE0|S27A4_MOUSE	sp|Q91VE0|S27A4_MOUSE
7.07896423339844	7.00082445144653	7.02787923812866	7.03873920440674	6.73437595367432	7.16396617889404	7.13318729400635	6.84480047225952	6.66370916366577	7.17225742340088	3	3	3	5	5	5	117.39	0	33.26	89595000	11	sp|Q80YA9|CNKR2_MOUSE;sp|Q8BMA3|CNKR3_MOUSE	sp|Q80YA9|CNKR2_MOUSE
7.27680635452271	7.26719522476196	7.34890794754028	7.3183970451355	7.24378204345703	7.36148214340209	7.33471488952637	7.34394025802612	7.41514015197754	6.92746829986572	3	3	3	11.7	11.7	11.7	36.365	0	7.9286	170210000	5	sp|Q9ERI6|RDH14_MOUSE	sp|Q9ERI6|RDH14_MOUSE
7.47374963760375	7.45081853866577	7.50455236434937	7.56143522262573	7.4827880859375	7.59356307983398	7.72506189346313	7.6187801361084	7.4960298538208	7.12276649475098	7	7	7	14.2	14.2	14.2	66.223	0	55.242	315630000	20	sp|Q6PA06|ATLA2_MOUSE	sp|Q6PA06|ATLA2_MOUSE
6.98261022567749	6.98424816131592	6.99986553192139	6.92872333526611	6.64951848983765	6.68167448043823	6.90171575546265	7.10595273971558	6.64489030838013	7.1175594329834	3	3	3	8.7	8.7	8.7	65.076	0	7.0873	68369000	4	sp|Q3URE1|ACSF3_MOUSE	sp|Q3URE1|ACSF3_MOUSE
7.26503038406372	7.12044239044189	6.74054336547852	7.06955718994141	7.12116575241089	7.06265735626221	6.98857688903809	7.02023696899414	7.09861755371094	7.07747459411621	6	6	6	13	13	13	68.918	0	12.156	102740000	7	sp|O89029|MATN4_MOUSE	sp|O89029|MATN4_MOUSE
6.99868202209473	7.15618562698364	7.08170747756958	6.99601221084595	6.94902896881104	7.10263967514038	7.12515592575073	6.40654325485229	7.20709562301636	7.22151851654053	3	3	3	14.8	14.8	14.8	34.165	0	15.544	101730000	15	sp|P70452|STX4_MOUSE	sp|P70452|STX4_MOUSE
6.66557168960571	6.51306056976318	7.00594806671143	6.64961719512939	6.57481813430786	6.6283073425293	6.6172308921814	6.64793491363525	6.58920526504517	7.01409912109375	2	2	2	4.4	4.4	4.4	76.723	0	6.9218	30005000	7	sp|Q921I1|TRFE_MOUSE	sp|Q921I1|TRFE_MOUSE
7.37483978271484	7.27441167831421	7.43890619277954	7.31001329421997	7.27671432495117	7.42005491256714	7.35285758972167	7.42819976806641	7.45939254760742	7.07159328460693	2	2	2	10.3	10.3	10.3	28.96	0	4.7649	195450000	11	sp|Q8BIG7|CMTD1_MOUSE	sp|Q8BIG7|CMTD1_MOUSE
7.93745756149291	7.97570753097534	7.96693468093872	7.97202205657958	7.99064064025879	7.93144750595093	7.86909103393555	7.99607801437378	7.94943380355834	8.12846374511719	10	6	6	22.5	15.6	15.6	52.287	0	85.343	849020000	46	sp|Q8CBW3|ABI1_MOUSE	sp|Q8CBW3|ABI1_MOUSE
8.07722282409667	7.96884727478027	8.00004386901855	8.01338481903076	8.0460262298584	8.04618263244629	8.06118869781494	8.00341701507568	7.96355152130127	8.04910182952881	11	6	6	59.9	47.6	47.6	25.872	0	78.823	974720000	36	sp|P62823|RAB3C_MOUSE	sp|P62823|RAB3C_MOUSE
7.19799709320068	7.22559356689453	7.37747001647949	7.19083595275879	7.1202449798584	7.29780435562134	7.20341348648071	7.25193023681641	7.32878732681274	7.07244968414307	6	6	6	10.5	10.5	10.5	70.643	0	13.613	161470000	21	sp|Q03517|SCG2_MOUSE	sp|Q03517|SCG2_MOUSE
8.97889232635498	9.2055025100708	9.23185157775879	9.01384830474854	9.02333450317383	8.96100807189941	9.09673595428467	9.16429328918457	9.22752666473389	8.95219612121582	10	10	10	44.1	44.1	44.1	33.344	0	140.5	10760000000	129	sp|P14231|AT1B2_MOUSE	sp|P14231|AT1B2_MOUSE
7.89676332473755	7.95788478851318	8.09802055358887	7.86577320098877	7.75413417816162	7.90829753875732	7.85647535324097	7.96746826171875	7.85464000701904	7.94439363479614	9	9	9	49.3	49.3	49.3	23.489	0	59.59	728680000	36	sp|P51150|RAB7A_MOUSE	sp|P51150|RAB7A_MOUSE
7.30466270446777	7.20295143127441	6.73064422607422	6.47302150726318	7.13309144973755	7.10988187789916	7.19348621368408	6.71439647674561	6.63492345809937	7.33220815658569	2	2	2	9.3	9.3	9.3	47.13	0	11.345	127760000	4	sp|P22315|HEMH_MOUSE	sp|P22315|HEMH_MOUSE
8.56080341339111	8.56635475158691	8.72518444061279	8.64284992218018	8.53131294250488	8.75660610198975	8.62026119232178	8.66164207458496	8.49451637268066	8.44903087615967	11	11	11	37.8	37.8	37.8	35.327	0	67.388	3701100000	64	sp|Q9D0M3|CY1_MOUSE	sp|Q9D0M3|CY1_MOUSE
7.27959871292114	6.77031707763672	7.31048107147217	7.41710615158081	7.57681322097778	7.12681293487549	7.39114713668823	7.20335912704468	7.31655740737915	7.22120571136475	5	5	5	14.2	14.2	14.2	43.474	0	11.754	202310000	11	sp|P31938|MP2K1_MOUSE;sp|Q63932|MP2K2_MOUSE	sp|P31938|MP2K1_MOUSE;sp|Q63932|MP2K2_MOUSE
7.11637544631958	7.20932722091675	7.25061511993408	7.16755342483521	7.25268316268921	7.2254900932312	7.21992492675781	7.23927450180054	7.19139528274536	7.09634685516357	8	3	3	23	11.7	11.7	49.656	0	17.322	136770000	15	sp|Q9QYR9|ACOT2_MOUSE	sp|Q9QYR9|ACOT2_MOUSE
7.15733575820923	7.05686664581299	7.09293127059937	6.54252862930298	6.43494462966919	7.08482646942139	6.60588788986206	6.87699174880981	6.6329550743103	6.96976089477539	2	2	2	18.1	18.1	18.1	18.865	0	4.9264	88944000	10	sp|Q9CQ89|CUTA_MOUSE	sp|Q9CQ89|CUTA_MOUSE
7.84378719329833	7.90129470825195	7.92403602600098	7.83310270309448	7.79805660247803	8.00834465026855	7.91930818557739	7.84702968597412	7.86600351333618	7.61616039276123	10	10	10	19.3	19.3	19.3	66.741	0	25.464	658040000	31	sp|Q925I1|ATAD3_MOUSE	sp|Q925I1|ATAD3_MOUSE
7.52808094024658	7.36063146591187	7.50300025939941	7.54541826248169	7.50548934936523	7.53947734832764	7.63468885421753	7.50360012054443	7.42994594573975	7.37012434005737	4	4	4	21.9	21.9	21.9	20.252	0	17.621	295400000	20	sp|Q9CXW4|RL11_MOUSE	sp|Q9CXW4|RL11_MOUSE
7.30274200439453	7.20221567153931	7.34555006027222	7.29501724243164	7.24949169158936	7.04864835739136	7.32776737213135	7.49860000610352	7.41840076446533	7.04087781906128	3	3	3	4.3	4.3	4.3	131.84	0	14.503	180580000	5	sp|Q5DQR4|STB5L_MOUSE	sp|Q5DQR4|STB5L_MOUSE
7.77723836898804	7.75009155273438	7.78349637985229	7.73694610595703	7.70282649993896	7.72236251831055	7.7277364730835	7.75866222381592	7.79305648803711	7.73669147491455	5	5	5	28.5	28.5	28.5	30.345	0	48.697	446280000	31	sp|Q9QZ06|TOLIP_MOUSE	sp|Q9QZ06|TOLIP_MOUSE
7.11307382583618	7.06744289398193	7.21719408035278	7.12014579772949	7.09881687164307	7.32281875610352	7.31024694442749	6.65168333053589	7.23471975326538	7.17485380172729	3	3	1	10.3	10.3	5.1	56.409	0	16.375	129900000	11	sp|P16388|KCNA1_MOUSE;sp|P16390|KCNA3_MOUSE;sp|Q61923|KCNA6_MOUSE;sp|Q61423|KCNA4_MOUSE	sp|P16388|KCNA1_MOUSE;sp|P16390|KCNA3_MOUSE
7.35835361480713	7.2886962890625	7.31609630584717	7.32232284545898	6.50010347366333	7.47944593429565	6.82812786102295	6.70203065872192	7.36531925201416	7.27980375289916	3	3	1	1.7	1.7	1	220.88	0	4.7199	163840000	4	sp|A2ASI5|SCN3A_MOUSE;sp|Q9ER60|SCN4A_MOUSE;sp|Q9WTU3|SCN8A_MOUSE	sp|A2ASI5|SCN3A_MOUSE
7.02118921279907	6.99671316146851	7.03104448318481	6.93074035644531	7.14705753326416	7.22983551025391	6.99626207351685	7.02999210357666	6.94993114471436	6.95531272888184	3	3	3	48	48	48	5.6794	0	18.18	98457000	9	sp|P20065|TYB4_MOUSE	sp|P20065|TYB4_MOUSE
8.8683443069458	8.86307334899902	8.9441967010498	8.91165828704833	8.85405731201172	8.96411323547363	8.99001884460449	8.85435485839844	8.9144115447998	8.74436378479004	34	34	34	46.9	46.9	46.9	119.43	0	246	6980300000	216	sp|P13595|NCAM1_MOUSE	sp|P13595|NCAM1_MOUSE
7.41975736618041	7.46145343780518	7.30785942077637	7.4544792175293	7.49333238601685	7.35987329483032	7.34857749938965	7.36664724349976	7.28519725799561	7.73085498809814	6	6	6	8.9	8.9	8.9	82.228	0	26.47	215910000	13	sp|Q99K30|ES8L2_MOUSE	sp|Q99K30|ES8L2_MOUSE
7.11257171630859	7.08824253082275	7.27889060974121	7.19426441192627	7.20712232589722	7.19298553466797	7.31937694549561	7.31300210952759	7.39418888092041	6.58035135269165	4	4	4	11.2	11.2	11.2	45.222	0	18.711	138230000	16	sp|Q80TL4|PHF24_MOUSE	sp|Q80TL4|PHF24_MOUSE
7.63082456588745	7.70973634719849	7.70842933654785	7.62825584411621	7.6306619644165	7.6630220413208	7.65283584594727	7.67729663848877	7.62446784973145	7.67894601821899	7	7	7	9.5	9.5	9.5	130.26	0	17.023	418960000	19	sp|Q80VP0|TCPR1_MOUSE	sp|Q80VP0|TCPR1_MOUSE
6.65420532226563	6.51613855361938	6.77996063232422	6.62889957427979	6.91482925415039	6.50077152252197	6.7002534866333	6.74855995178223	6.63486003875732	6.96226263046265	2	2	2	10.6	10.6	10.6	22.166	0	15.738	31845000	10	sp|Q9CQJ6|DENR_MOUSE	sp|Q9CQJ6|DENR_MOUSE
8.0723237991333	8.10043907165527	8.14157485961914	8.14838695526123	8.15084838867188	8.13216400146484	8.13430500030518	8.15457630157471	8.07975959777832	8.12296867370605	21	21	21	18.4	18.4	18.4	141.67	0	61.985	1169200000	61	sp|O08788|DCTN1_MOUSE	sp|O08788|DCTN1_MOUSE
7.50959205627441	7.61856079101563	7.48438549041748	7.54766416549683	7.47482776641846	7.53336524963379	7.53701257705688	7.59584903717041	7.53910112380981	7.40907049179077	5	5	5	26.4	26.4	26.4	23.025	0	17.168	297670000	29	sp|Q6PHN9|RAB35_MOUSE	sp|Q6PHN9|RAB35_MOUSE
8.10064601898193	8.0288963317871	8.19423675537109	8.07206630706787	8.12742900848389	7.81147432327271	8.23537731170654	8.50057983398438	8.02510070800781	7.88607883453369	6	6	6	32.2	32.2	32.2	17.008	0	136.39	1173200000	44	sp|Q9CQ92|FIS1_MOUSE	sp|Q9CQ92|FIS1_MOUSE
8.05010890960693	8.13065528869629	8.14144992828369	8.26688957214355	8.21898174285889	8.12162590026855	8.36631107330322	8.38865184783936	8.13516426086426	7.73475980758666	9	9	9	52.9	52.9	52.9	23.632	0	54.326	1431500000	55	sp|P06837|NEUM_MOUSE	sp|P06837|NEUM_MOUSE
6.81925439834595	6.86457061767578	6.8505973815918	6.82239675521851	7.01874208450317	6.81321382522583	6.77160930633545	6.79058074951172	7.00299263000488	7.03032684326172	2	2	2	5.2	5.2	5.2	72.679	0.0018391	2.3825	59982000	6	sp|Q8CIG8|ANM5_MOUSE	sp|Q8CIG8|ANM5_MOUSE
9.02151966094971	9.08084297180176	9.04257583618164	9.08378887176514	9.11902523040771	9.00186347961426	9.00817394256592	9.10917377471924	9.112135887146	9.10130023956299	19	19	18	70.2	70.2	70.2	31.381	0	193.96	9233400000	178	sp|Q9CWS0|DDAH1_MOUSE	sp|Q9CWS0|DDAH1_MOUSE
[truncated: 66 more rows]

## Sheet: Sheet2
Supplementary table 1_sheet2. Differentially abundant proteins (q-value ≤0.05) between Cstb-/- and wild-type (wt) mice cerebellar synaptosomes
[truncated: 350 more rows]

[truncated: 1 more sheets: Sheet3]
