# Supplementary material for: Progressive mitochondrial dysfunction in cerebellar synaptosomes of cystatin B-deficient mice
Source: Front Mol Neurosci. 2023 May 12;16:1175851. doi: 10.3389/fnmol.2023.1175851 (PMC10213208; doi:10.3389/fnmol.2023.1175851)
Supplement: Supplementary file 2 [file Table_2.XLSX]

## Sheet: Sheet1
Supplementary table 2_sheet1. Gene Ontology (GO) enrichment analysis for the 349 differentially abundant proteins between Cstb-/- and wild-type (wt) mice cerebellar synaptosomes assessing Cellular Component (CC)
GO-term	Description	p-value	FDR	Fold enrichment	Reference list (21997)	Input list (349)	ID-numbers (input list)
GO:0045202	synapse	4.73e-68	9.64e-65	6.07	1434	138	Q810U4	B0V2N1	P12658	Q9Z0P4	P16858	P18760	P47915	O35129	O88737	O55131	Q8R0S4	P61264	Q8R0S2	P63044	Q8C996	Q9CQD1	P63328	P62631	P47757	Q920N7	Q923T9	O35526	Q8K596	P97351	Q9R087	Q8BJU0	P46660	P04925	Q99P72	Q8VDN2	Q9WTQ5	P12023	P70414	O55143	P39053	Q8BLQ9	P05063	O88444	Q9DBS2	Q8BYI9	Q62108	Q63959	D3YZU1
GO:0030054	cell junction	5.78e-60	5.9e-57	4.57	2081	151	Q810U4	B0V2N1	P12658	Q9Z0P4	P16858	P18760	Q61553	P47915	O35129	O88737	O55131	Q8R0S4	P61264	Q8R0S2	P63044	Q8C996	Q9CQD1	P63328	P62631	P47757	Q920N7	Q923T9	O35526	Q8K596	P97351	Q60631	Q9R087	Q8BJU0	P46660	P04925	Q99P72	Q8VDN2	Q9WTQ5	P12023	P70414	Q02053	O55143	Q6RHR9	P39053	Q8BLQ9	P05063	O88444	Q9DBS2
GO:0005737	cytoplasm	1.21e-57	8.21e-55	1.75	11536	321	Q8CAQ8	Q9CR68	Q61316	P12658	Q9Z0P4	P55264	Q9CR61	P18760	O70251	Q61553	O35129	Q8R0S4	P61264	Q8R0S2	Q9CQD1	P63328	Q9Z2U1	P47757	P05213	P97351	Q9D358	Q9R0Y5	Q9R087	Q8BJU0	P46660	P04925	P10126	Q7TQI3	Q8VDN2	Q9WTQ5	Q8VDN4	P70414	Q6EDY6	Q9CQC7	P32020	Q8R016	O88444	P54071	Q9DBS2	P50396	P32921	Q91VR8	P07724
GO:0043209	myelin sheath	5.58e-50	2.85e-47	17.3	215	59	Q8CAQ8	Q9CR68	P34884	P16858	P20917	Q61553	O55131	Q6PIE5	P52480	Q9CZ13	P62631	Q9DB77	Q8BH59	P08249	P05213	P10649	P02088	P06745	P46460	P46660	P10126	Q99P72	Q8VDN2	P16546	P53810	P15532	P39053	Q61171	P01942	P05064	P50396	P27773	P07724	Q6PIC6	P40142	Q8R366	P62814	Q9D6J6	P62897	Q9CWZ7	Q60930	Q60932	P68372
GO:0120025	plasma membrane bounded cell projection	8.4e-43	3.43e-40	3.64	2392	138	Q810U4	B0V2N1	P12658	Q9Z0P4	P18760	Q61553	O35129	O88737	O55131	P61264	P63044	Q9CQD1	P63328	Q9EQF6	P47757	Q923T9	O35526	Q8K596	Q9D358	Q9R0Y5	P04925	Q9R0Q6	P10126	Q9JKK7	Q99P72	Q8VDN2	P12023	P70414	P15532	Q6EDY6	O55023	O55143	P39053	Q8BLQ9	P05063	P05064	Q9JHU4	Q9ERG2	Q9DBS2	P50396	Q91VR8	Q91V14	Q62108
GO:0043005	neuron projection	5.77e-42	1.96e-39	4.52	1563	112	Q810U4	B0V2N1	P12658	Q9Z0P4	P18760	Q61553	O35129	O88737	O55131	P61264	P63044	Q9CQD1	P63328	Q9EQF6	P47757	Q923T9	O35526	Q8K596	Q9D358	Q9R0Y5	P04925	Q9JKK7	Q99P72	P12023	P70414	O55023	P39053	Q8BLQ9	P05063	Q9JHU4	Q9ERG2	Q9DBS2	P50396	Q91V14	Q62108	Q63959	P70441	D3YZU1	Q99104	Q8R366	Q91V12	Q61301	P54763
GO:0042995	cell projection	5.48e-41	1.6e-38	3.4	2635	142	Q810U4	B0V2N1	P12658	Q9Z0P4	P18760	Q61553	O35129	O88737	O55131	P61264	P63044	Q9CQD1	P63328	Q9EQF6	P47757	Q923T9	O35526	Q8K596	Q9D358	Q9R0Y5	P04925	Q9R0Q6	P10126	Q9JKK7	Q99P72	Q8VDN2	P12023	P70414	P15532	Q6EDY6	O55023	O55143	Q6RHR9	P39053	Q8BLQ9	P05063	P05064	Q9JHU4	Q9ERG2	Q9DBS2	P50396	Q91VR8	Q91V14
GO:0005622	intracellular anatomical structure	2.27e-38	5.78e-36	1.45	14305	329	Q8CAQ8	Q9CR68	Q61316	P12658	Q9Z0P4	P55264	Q9CR61	P18760	O70251	Q61553	O35129	Q8R0S4	P61264	Q8R0S2	Q9CQD1	P63328	Q9Z2U1	P43277	P47757	P05213	P97351	Q9D358	Q9R0Y5	Q9R087	Q8BJU0	P46660	P04925	P10126	Q7TQI3	Q8VDN2	Q9WTQ5	Q8VDN4	P70414	Q6EDY6	Q9CQC7	P32020	Q8R016	O88444	P54071	Q9DBS2	P50396	P32921	Q91VR8
GO:0098794	postsynapse	2.79e-37	6.33e-35	6.46	741	76	Q810U4	B0V2N1	P35979	P12658	Q9D0M5	Q9Z0P4	P16858	P18760	Q61990	Q9QYX7	Q99JY9	P63001	O35129	O88737	Q8BZ98	Q9CPW0	P63087	Q8R0S2	Q920R0	Q6PIE5	Q9CQD1	Q69ZK9	P63328	Q9WV80	P47757	Q923T9	P49615	O35526	Q8K596	P28652	P31648	P46460	P46660	P04925	Q99P72	Q8VDN2	Q9EQZ6	P12023	P70414	Q9QUI0	Q8BSS9	O54774	P63011
GO:0098793	presynapse	4.54e-36	9.26e-34	7.25	591	68	Q9WTT4	B0V2N1	P12658	Q62442	Q8R191	Q9QYX7	O35129	O88737	O55131	Q7TQF7	Q8BZ98	Q9CPW0	Q8R0S4	P63087	P61264	P63044	Q8C996	Q9CQD1	Q9WV80	Q920N7	P49615	O35526	Q8K596	P31648	O08917	Q8BJU0	P04925	Q9Z1G4	Q9EQZ6	P12023	P70414	Q8BSS9	O54774	P39053	P63011	Q02248	Q8K021	Q9DBS2	Q62108	E9PUL5	Q63959	Q6PIC6	O55042
GO:0005739	mitochondrion	1.17e-32	2.16e-30	3.64	1888	109	Q8CAQ8	Q9CR68	P18242	P16858	Q9CR61	P18760	Q8CAY6	O35129	P62075	P63328	Q8K596	O89023	P04925	P12023	P70414	P15532	P50544	Q02053	Q9CQC7	Q9DCM0	O08600	P50429	Q80XN0	P32020	Q61171	P05063	P05064	P54071	P56135	Q8BTG7	Q9CZ42	P19157	Q64521	P32883	Q9CTY5	Q62465	Q8R0Y6	P47738	Q9D3D9	Q91V12	Q9D6J6	P62897	Q925N0
GO:0030424	axon	4.92e-30	8.36e-28	5.77	732	67	Q810U4	P12658	Q9Z0P4	P18760	P20917	Q9QYX7	Q61553	O35129	O88737	O55131	Q7TQF7	Q8BZ98	Q9CPW0	P61264	Q920R0	Q9CQD1	P49615	Q99KJ8	O35526	Q8K596	P31648	P04925	P97798	Q9JKK7	Q9EQZ6	P12023	P16546	P70414	O55023	Q9QUI0	O54774	P39053	Q8BLQ9	P63011	P05063	Q9JHU4	Q9DBS2	P50396	Q62108	E9PUL5	Q63959	Q6PIC6	Q62261
GO:0098978	glutamatergic synapse	2.67e-29	4.18e-27	6.95	517	57	Q810U4	B0V2N1	P12658	Q9D0M5	P16858	P18760	Q62442	Q9QYX7	Q62443	Q99JY9	P63001	O35129	O88737	O55131	Q7TQF7	Q8BZ98	Q9CPW0	Q8R0S4	P63087	Q8R0S2	P63328	P49615	O35526	P28652	Q9R087	O08917	P46660	Q99P72	Q9EQZ6	P70336	Q9QUI0	Q8BSS9	O54774	P39053	O88444	P08414	Q8BYI9	Q62108	E9PUL5	Q63959	D3YZU1	Q99104	P84086
GO:0043226	organelle	6.79e-29	9.89e-27	1.47	12965	302	Q8CAQ8	Q810U4	Q9CR68	Q61316	P12658	Q9Z0P4	P55264	Q9CR61	P18760	O70251	Q61553	O35129	Q8R0S4	P61264	Q8R0S2	Q9CQD1	P63328	Q9Z2U1	P43277	P47757	P05213	P97351	Q9R0Y5	Q9R087	Q8BJU0	P46660	P04925	P10126	Q7TQI3	Q8VDN2	Q9WTQ5	Q8VDN4	P70414	Q6EDY6	Q9CQC7	P32020	O88444	P54071	Q9DBS2	P50396	P32921	Q91VR8	P07724
GO:0098984	neuron to neuron synapse	1.9e-27	2.58e-25	7.42	433	51	Q810U4	B0V2N1	P35979	P12658	Q9D0M5	Q9Z0P4	P16858	Q61990	Q9QYX7	O35129	O88737	Q8BZ98	Q9CPW0	Q8R0S2	Q920R0	Q9WV80	P47757	Q920N7	Q923T9	P49615	O35526	Q8K596	P28652	P46460	P04925	Q99P72	Q8VDN2	Q9EQZ6	P70414	Q02248	O88444	Q8BYI9	Q62108	Q6PIC6	Q62261	D3YZU1	P61161	Q61301	P62908	Q9CZX8	Q9Z2W8	P97772	Q61625
GO:0043229	intracellular organelle	2.57e-26	3.27e-24	1.46	12654	294	Q8CAQ8	Q9CR68	Q61316	P12658	Q9Z0P4	P55264	Q9CR61	P18760	O70251	Q61553	O35129	Q8R0S4	P61264	Q8R0S2	Q9CQD1	P63328	Q9Z2U1	P43277	P47757	P05213	P97351	Q9R0Y5	Q9R087	Q8BJU0	P46660	P04925	P10126	Q7TQI3	Q8VDN2	Q9WTQ5	Q8VDN4	P70414	Q6EDY6	Q9CQC7	P32020	O88444	P54071	Q9DBS2	P50396	P32921	Q91VR8	P07724	P56135
GO:0036477	somatodendritic compartment	3.48e-26	3.95e-24	4.38	1064	74	P12658	Q9Z0P4	P18760	Q9QYX7	Q61553	P63001	O88737	O55131	Q8BZ98	Q9CPW0	P63087	P23506	Q920R0	P63242	Q6PIE5	Q9CQD1	Q69ZK9	P63328	Q9EQF6	Q9WV80	P62631	P47757	P49615	Q8K596	P28652	P31648	P46460	P29341	P04925	P97798	Q99P72	Q9EQZ6	Q9WTQ5	P70414	O55023	Q9QUI0	O08600	Q8BSS9	Q8BLQ9	Q02248	Q9JHU4	Q9ERG2	P50396
GO:0031090	organelle membrane	3.29e-26	3.95e-24	2.92	2459	114	Q8CAQ8	B0V2N1	Q9CR68	P18242	P16858	Q9CR61	P18760	O35129	O35643	P70704	P62075	P63044	Q8C996	Q9CQD1	O35526	Q8K596	Q60631	Q8BJU0	Q91YQ5	P04925	Q99P72	Q8VDN2	P15532	P50544	Q02053	Q9CQC7	P14211	O08600	O55143	Q80XN0	P32020	O54734	P54071	Q9QYE6	P56135	Q8BTG7	Q64521	Q9CTY5	Q62465	P40142	Q9D3D9	P17809	P62814
GO:0032279	asymmetric synapse	3.33e-25	3.58e-23	7.37	402	47	Q810U4	B0V2N1	P35979	Q62108	Q9D0M5	Q9Z0P4	Q62261	P16858	Q61990	Q9QYX7	D3YZU1	O35129	P61161	O88737	Q8BZ98	Q9CPW0	Q8R0S2	Q920R0	Q9WV80	P47757	Q923T9	P49615	O35526	Q8K596	Q61301	P62908	P28652	Q9CZX8	Q9Z2W8	P97772	Q61625	Q61548	P46460	P04925	Q99P72	P19246	Q8VDN2	Q9EQZ6	P70414	P62264	Q9R0K7	Q9D8E6	Q02248
GO:0014069	postsynaptic density	1.18e-24	1.2e-22	7.36	394	46	Q810U4	B0V2N1	P35979	Q62108	Q9D0M5	Q9Z0P4	Q62261	P16858	Q61990	Q9QYX7	D3YZU1	O35129	P61161	O88737	Q8BZ98	Q8R0S2	Q920R0	Q9WV80	P47757	Q923T9	P49615	O35526	Q8K596	Q61301	P62908	P28652	Q9CZX8	Q9Z2W8	P97772	Q61625	Q61548	P46460	P04925	Q99P72	P19246	Q8VDN2	Q9EQZ6	P70414	P62264	Q9R0K7	Q9D8E6	Q02248	Q811D0
GO:0099572	postsynaptic specialization	6.52e-24	6.33e-22	6.83	434	47	Q810U4	B0V2N1	P35979	Q62108	Q9D0M5	Q9Z0P4	Q62261	P16858	Q61990	Q9QYX7	D3YZU1	O35129	P61161	O88737	Q8BZ98	Q8R0S2	Q920R0	Q69ZK9	Q9WV80	P47757	Q923T9	P49615	O35526	Q8K596	Q61301	P62908	P28652	Q9CZX8	Q9Z2W8	P97772	Q61625	Q61548	P46460	P04925	Q99P72	P19246	Q8VDN2	Q9EQZ6	P70414	P62264	Q9R0K7	Q9D8E6	Q02248
GO:0043227	membrane-bounded organelle	5.35e-22	4.96e-20	1.45	12045	278	Q8CAQ8	Q9CR68	Q61316	P12658	Q9Z0P4	P55264	Q9CR61	P18760	O70251	O35129	Q8R0S4	P61264	Q8R0S2	Q9CQD1	P63328	Q9Z2U1	P43277	P47757	P97351	Q9R0Y5	Q9R087	Q8BJU0	P04925	P10126	Q7TQI3	Q8VDN2	Q8VDN4	P70414	Q6EDY6	Q9CQC7	P32020	O88444	P54071	Q9DBS2	P50396	P32921	P07724	P56135	Q8BTG7	Q9CZ42	P70441	P19157	Q9CTY5
GO:0030425	dendrite	2.21e-21	1.96e-19	4.77	740	56	P12658	Q9Z0P4	P18760	Q9QYX7	Q61553	P63001	O88737	Q8BZ98	Q9CPW0	P63087	Q920R0	P63242	Q6PIE5	Q9CQD1	Q69ZK9	P63328	Q9EQF6	Q9WV80	P47757	P49615	Q8K596	P28652	P46460	P29341	P04925	Q9EQZ6	P70414	Q9QUI0	Q8BSS9	Q02248	Q9ERG2	Q91V14	Q62108	Q63959	Q6PIC6	D3YZU1	Q99104	P84086	Q8BXT1	P28738	G5E829	P08226	P62908
GO:0097447	dendritic tree	2.64e-21	2.25e-19	4.75	743	56	P12658	Q9Z0P4	P18760	Q9QYX7	Q61553	P63001	O88737	Q8BZ98	Q9CPW0	P63087	Q920R0	P63242	Q6PIE5	Q9CQD1	Q69ZK9	P63328	Q9EQF6	Q9WV80	P47757	P49615	Q8K596	P28652	P46460	P29341	P04925	Q9EQZ6	P70414	Q9QUI0	Q8BSS9	Q02248	Q9ERG2	Q91V14	Q62108	Q63959	Q6PIC6	D3YZU1	Q99104	P84086	Q8BXT1	P28738	G5E829	P08226	P62908
GO:0032991	protein-containing complex	5.08e-21	4.15e-19	1.91	5761	175	Q8CAQ8	Q9CR68	P16858	Q9CR61	O70251	P47915	O35129	O35643	O55131	P70704	Q8R0S4	P62075	P61264	P63044	P63328	Q9EQF6	Q9Z2U1	P43277	P62631	P47757	Q923T9	O35526	P10649	P97351	Q60631	Q8BJU0	Q91YQ5	Q9R0Q6	Q99P72	Q8VDN2	P12023	Q6EDY6	Q9CQC7	P14211	O55143	P39053	P32020	P24369	O54734	P05064	Q9JHU4	Q9ERG2	Q8CDN6
GO:0098796	membrane protein complex	5.96e-21	4.68e-19	3.68	1217	71	Q8CAQ8	Q9WTT4	Q9CR68	Q9CR61	Q62442	O35129	O35643	Q02257	Q9CPW0	Q8R0S4	P61264	P63044	Q6PIE5	Q9CZ13	Q9WV80	Q9DB77	O35526	Q60631	O08917	Q91YQ5	P97798	Q9Z1G4	Q8VDN2	Q9CQC7	P14211	O55143	O54774	P39053	Q02248	O54734	P48758	P27773	Q9WV98	Q62108	P56135	Q63959	Q6PIC6	P99028	Q9ERS2	P70441	Q9CTY5	P57746	P84086
GO:0044297	cell body	9.28e-21	7.01e-19	4.45	822	58	P12658	P18760	Q9QYX7	O88737	O55131	Q9CPW0	P23506	Q920R0	P63242	Q6PIE5	Q9CQD1	Q9EQF6	P62631	P47757	P49615	Q8K596	P28652	P31648	P97798	Q99P72	Q9EQZ6	Q9WTQ5	P12023	P70414	O55023	P42932	O08600	Q8BLQ9	Q9JHU4	Q9ERG2	P50396	Q91V14	Q63959	Q6PIC6	O55042	Q99104	P84086	Q8BXT1	P28738	G5E829	P08226	Q91V12	P54763
GO:0043231	intracellular membrane-bounded organelle	1.15e-20	8.35e-19	1.46	11585	269	Q8CAQ8	Q9CR68	Q61316	P12658	Q9Z0P4	P55264	Q9CR61	P18760	O70251	O35129	Q8R0S4	P61264	Q8R0S2	Q9CQD1	P63328	Q9Z2U1	P43277	P97351	Q9R087	Q8BJU0	P04925	P10126	Q7TQI3	Q8VDN2	Q8VDN4	P70414	Q6EDY6	Q9CQC7	P32020	O88444	P54071	Q9DBS2	P50396	P32921	P07724	P56135	Q8BTG7	Q9CZ42	P19157	Q9CTY5	P56812	P61161	Q99104
GO:0098590	plasma membrane region	4.26e-20	2.8e-18	3.5	1297	72	Q810U4	B0V2N1	Q9Z0P4	P18760	Q61553	P63001	O88737	O55131	Q02257	Q9CPW0	P23506	P61264	Q6PIE5	Q69ZK9	O35526	Q8K596	P10605	P06745	P31648	O08917	Q9R0Q6	P10126	Q99P72	Q8VDN2	Q9EQZ6	P12023	P70414	P15532	Q9QUI0	P39053	Q02248	O88444	P27773	Q91V14	Q62108	E9PUL5	Q8BTG7	Q63959	Q6PIC6	P55088	Q62261	P70441	D3YZU1
GO:0008021	synaptic vesicle	3.99e-20	2.81e-18	8.85	235	33	Q9WTT4	B0V2N1	Q62108	E9PUL5	Q62442	Q8R191	O55042	O88737	Q7TQF7	Q99104	P61264	P63044	Q8C996	Q9CQD1	G5E829	Q920N7	O35526	Q60930	Q60932	Q61548	Q8BJU0	Q9Z1G4	P12023	P31786	P46638	P35276	P39053	P63011	Q811D0	Q91V41	P0DP28	Q8K021	Q9DBS2
GO:0043025	neuronal cell body	4.13e-20	2.81e-18	4.64	734	54	P12658	P18760	Q9QYX7	O88737	O55131	Q9CPW0	P23506	Q920R0	P63242	Q6PIE5	Q9CQD1	Q9EQF6	P62631	P47757	P49615	Q8K596	P28652	P31648	P97798	Q99P72	Q9EQZ6	Q9WTQ5	P70414	O55023	O08600	Q8BLQ9	Q9JHU4	Q9ERG2	P50396	Q91V14	Q63959	Q6PIC6	O55042	Q99104	P84086	Q8BXT1	P28738	G5E829	P08226	Q91V12	P54763	Q78ZA7	Q9Z2W8
GO:0005829	cytosol	5.53e-20	3.52e-18	2.19	3881	135	B0V2N1	Q61316	P12658	P55264	P16858	P18760	O70251	Q61553	Q8CAY6	P47915	O35643	O88737	Q9CQD1	P63328	P09411	Q9Z2U1	P47757	P05213	P10649	P97351	Q9D358	Q60631	Q9R0Y5	Q8BJU0	Q91YQ5	P04925	P10126	Q9WTQ5	P53810	P15532	Q6EDY6	P14211	O08600	P62761	P32020	Q61171	P05063	P05064	P54071	Q8CDN6	P32921	P19157	Q64520
GO:0005740	mitochondrial envelope	9.81e-20	6.06e-18	4.46	778	55	Q8CAQ8	Q9CR68	Q9CR61	P18760	O35129	Q8BWT1	P63087	P62075	Q9CZ13	Q9DB77	Q8BH59	P08249	Q8K596	P04925	O08756	P15532	P50544	Q9CQC7	O08600	Q80XN0	P32020	Q91V61	P54071	P27773	Q9WV98	P56135	P99028	Q9ERS2	Q64521	O55042	Q9CTY5	Q62465	P00405	Q9D3D9	Q9D6J6	P62897	Q925N0	Q91YT0	P62908	Q60930	Q61425	P03930	P24270
GO:0070382	exocytic vesicle	5.19e-19	3.11e-17	8.06	258	33	Q9WTT4	B0V2N1	Q62108	E9PUL5	Q62442	Q8R191	O55042	O88737	Q7TQF7	Q99104	P61264	P63044	Q8C996	Q9CQD1	G5E829	Q920N7	O35526	Q60930	Q60932	Q61548	Q8BJU0	Q9Z1G4	P12023	P31786	P46638	P35276	P39053	P63011	Q811D0	Q91V41	P0DP28	Q8K021	Q9DBS2
GO:0031966	mitochondrial membrane	6.19e-19	3.61e-17	4.52	725	52	Q8CAQ8	Q9CR68	Q9CR61	P18760	O35129	Q8BWT1	P63087	P62075	Q9CZ13	Q9DB77	Q8BH59	P08249	Q8K596	P04925	O08756	P15532	P50544	Q9CQC7	O08600	Q80XN0	P32020	Q91V61	P54071	Q9WV98	P56135	P99028	Q9ERS2	Q64521	O55042	Q9CTY5	Q62465	P00405	Q9D3D9	Q9D6J6	Q925N0	Q91YT0	P62908	Q60930	Q61425	P03930	Q60932	Q9DCC8	Q6P3A8
GO:0031967	organelle envelope	2.36e-18	1.3e-16	3.49	1192	66	Q8CAQ8	Q9CR68	P16858	Q9CR61	P18760	O35129	Q8BWT1	P63087	P62075	P63242	Q9CZ13	Q9DB77	Q8BH59	P08249	O35526	Q8K596	Q8CG76	P04925	Q99P72	O08756	P12023	P15532	P50544	Q9CQC7	P14211	O08600	Q80XN0	P32020	Q02248	Q91V61	Q9JHU4	P54071	P27773	Q9WV98	P56135	P99028	Q9ERS2	Q64521	O55042	Q9CTY5	Q62465	P00405	Q9D3D9
GO:0031975	envelope	2.36e-18	1.34e-16	3.49	1192	66	Q8CAQ8	Q9CR68	P16858	Q9CR61	P18760	O35129	Q8BWT1	P63087	P62075	P63242	Q9CZ13	Q9DB77	Q8BH59	P08249	O35526	Q8K596	Q8CG76	P04925	Q99P72	O08756	P12023	P15532	P50544	Q9CQC7	P14211	O08600	Q80XN0	P32020	Q02248	Q91V61	Q9JHU4	P54071	P27773	Q9WV98	P56135	P99028	Q9ERS2	Q64521	O55042	Q9CTY5	Q62465	P00405	Q9D3D9
GO:0030133	transport vesicle	5.95e-18	3.2e-16	6.54	347	36	Q9WTT4	B0V2N1	Q62108	E9PUL5	Q62442	Q8R191	O55042	Q9QYX7	O35643	O88737	Q7TQF7	Q99104	P61264	P63044	Q8C996	Q9CQD1	G5E829	Q920N7	O35526	P57759	Q60930	Q60932	Q61548	Q8BJU0	Q9Z1G4	P12023	P31786	P46638	P35276	P39053	P63011	Q811D0	Q91V41	P0DP28	Q8K021	Q9DBS2
GO:0044309	neuron spine	5.82e-17	3.05e-15	8.61	205	28	Q62108	P12658	Q6PIC6	Q9Z0P4	P18760	D3YZU1	P63001	Q8BZ98	Q9CPW0	P63087	Q920R0	Q6PIE5	P63328	Q9WV80	G5E829	P47757	Q8K596	P54763	Q9Z2W8	P97772	Q61625	Q9EQZ6	P70414	Q9QUI0	Q8BSS9	Q9R0K7	Q9DAW9	P60766
GO:0005743	mitochondrial inner membrane	1.41e-16	7.17e-15	4.9	540	42	Q8CAQ8	Q9WV98	Q9CR68	P56135	P99028	Q9ERS2	Q9CR61	Q64521	O55042	Q9CTY5	O35129	Q8BWT1	P62075	P00405	Q9D3D9	Q9CZ13	Q9DB77	Q8BH59	P08249	Q9D6J6	Q925N0	Q91YT0	P62908	Q60930	Q61425	P03930	Q60932	Q6P3A8	Q9CQZ5	O08756	Q9CQ54	P50544	Q9CQC7	Q9DC69	O08600	Q9CQA3	Q8VEM8	O09111	Q80XN0	Q91V61	P54071	P56391
GO:0043197	dendritic spine	2.77e-16	1.38e-14	8.51	200	27	Q62108	P12658	Q6PIC6	Q9Z0P4	P18760	D3YZU1	P63001	Q8BZ98	P63087	Q920R0	Q6PIE5	P63328	Q9WV80	G5E829	P47757	Q8K596	P54763	Q9Z2W8	P97772	Q61625	Q9EQZ6	P70414	Q9QUI0	Q8BSS9	Q9R0K7	Q9DAW9	P60766
GO:0016020	membrane	3.58e-16	1.74e-14	1.49	9798	232	Q8CAQ8	Q810U4	Q9CR68	Q9Z0P4	P55264	Q9CR61	P18760	Q61553	O35129	Q8R0S4	P61264	Q9CQD1	P63328	P47757	P05213	Q9D358	Q9R087	Q8BJU0	P04925	P10126	Q8VDN2	Q9WTQ5	P70414	Q1RLL3	Q6EDY6	Q9CQC7	P32020	O88444	P54071	Q9DBS2	Q91V14	P56135	Q8BTG7	Q63959	P70441	P19157	Q9CTY5	Q99104	Q9D3D9	Q8R366	P62814	Q9D6J6	Q925N0
GO:0031252	cell leading edge	6.62e-16	3.14e-14	5.56	408	36	Q91VR8	Q91V14	Q63959	Q9Z0P4	Q62261	P18760	Q61553	Q99JY9	P63001	P61161	Q7TQF7	Q99104	Q8VDD5	Q8R464	Q9CPW0	Q3UHJ0	Q02357	Q920R0	Q9CQD1	P62814	G5E829	P47757	P49615	Q61301	P62908	O08917	P29341	O35682	P10126	P12023	P15532	Q6EDY6	Q9QUI0	Q9R0K7	Q02248	P60766
GO:0098800	inner mitochondrial membrane protein complex	1.44e-15	6.66e-14	10.21	142	23	Q8CAQ8	Q9WV98	Q9CR68	P03930	P56135	P99028	Q9ERS2	Q9CR61	Q9CQZ5	Q9CQ54	Q9CTY5	Q9CQC7	O35129	Q9DC69	Q9CQA3	O09111	P00405	Q9D3D9	Q9CZ13	Q9DB77	P56391	Q9D6J6	Q91YT0
GO:0019866	organelle inner membrane	1.93e-15	8.74e-14	4.53	585	42	Q8CAQ8	Q9WV98	Q9CR68	P56135	P99028	Q9ERS2	Q9CR61	Q64521	O55042	Q9CTY5	O35129	Q8BWT1	P62075	P00405	Q9D3D9	Q9CZ13	Q9DB77	Q8BH59	P08249	Q9D6J6	Q925N0	Q91YT0	P62908	Q60930	Q61425	P03930	Q60932	Q6P3A8	Q9CQZ5	O08756	Q9CQ54	P50544	Q9CQC7	Q9DC69	O08600	Q9CQA3	Q8VEM8	O09111	Q80XN0	Q91V61	P54071	P56391
GO:0150034	distal axon	2.28e-15	1.01e-13	5.7	376	34	P12658	E9PUL5	Q63959	Q6PIC6	P18760	O55042	Q9QYX7	Q61553	O55131	Q7TQF7	P84086	Q3UHJ0	Q920R0	P28738	Q9CQD1	P49615	Q99KJ8	Q8K596	Q9Z2W8	Q61548	P04925	P97798	Q9JKK7	Q9EQZ6	P12023	P70414	P68404	O54774	P63011	Q6URW6	P17183	P0DP28	P05201	Q9DBS2
GO:0110165	cellular anatomical entity	2.36e-15	1.02e-13	1.13	19206	345	Q8CAQ8	Q810U4	Q9CR68	Q61316	P12658	Q9Z0P4	P55264	Q9CR61	P18760	O70251	Q61553	O35129	Q8R0S4	P61264	Q8R0S2	Q9CQD1	P63328	Q9Z2U1	P43277	P47757	P05213	P97351	Q9D358	Q9R0Y5	Q9R087	Q8BJU0	P46660	P04925	P10126	Q7TQI3	Q8VDN2	Q9WTQ5	Q8VDN4	P70414	Q1RLL3	Q6EDY6	Q9CQC7	P32020	Q8R016	O88444	P54071	Q9DBS2	P50396
GO:0097060	synaptic membrane	6.39e-15	2.71e-13	4.98	468	37	Q810U4	B0V2N1	Q62108	E9PUL5	Q63959	Q6PIC6	Q9Z0P4	P18760	D3YZU1	O88737	O55131	Q9CPW0	Q02357	P61264	Q69ZK9	G5E829	O35526	Q8K596	Q61301	P54763	Q9Z2W8	P97772	Q61625	P31648	Q61548	Q99P72	Q9D5T0	Q00493	P70414	P12960	Q9R0K7	P39053	Q02248	Q811D0	P17183	O88444	Q99NE5
GO:0098798	mitochondrial protein-containing complex	2.3e-14	9.57e-13	6.35	288	29	Q8CAQ8	Q9WV98	Q9CR68	P56135	P99028	Q9ERS2	Q9CR61	Q9CTY5	O35129	P62075	P00405	Q9D3D9	Q9CZ13	Q9DB77	Q9D6J6	Q91YT0	P03930	Q60932	Q9DCC8	Q6P3A8	Q9CQZ5	O08756	Q9CQ54	Q9CQC7	Q9DC69	Q9CQA3	O09111	P56391	Q9DCW4
GO:0005938	cell cortex	8.83e-14	3.53e-12	5.99	305	29	Q62108	P12658	Q62261	Q9R0P5	P18760	O55042	Q9QYX7	P63001	P61161	O88737	O55131	Q8VDD5	Q02357	P17809	P47757	Q61301	P56546	O08917	O35682	P10126	P16546	P68404	Q9QUI0	Q02248	P17183	P62746	P17182	Q99NE5	Q9JHU4
GO:0044306	neuron projection terminus	8.76e-14	3.57e-12	7.29	216	25	Q62108	P12658	E9PUL5	Q63959	Q6PIC6	O55042	Q9QYX7	O88737	O55131	Q7TQF7	P84086	Q3UHJ0	P63044	Q9CQD1	Q8K596	Q9Z2W8	Q61548	P04925	Q9EQZ6	P70414	P68404	O54774	P63011	P05201	Q9DBS2
GO:0031982	vesicle	1.05e-13	4.11e-12	2.38	2225	84	Q9WTT4	B0V2N1	Q61316	P18242	P16858	Q62442	Q8R191	Q9QYX7	Q62443	P63001	O35643	O88737	Q7TQF7	P70704	Q9CPW0	P61264	Q8R0S2	P63044	Q8C996	Q920R0	Q6PIE5	Q9CQD1	O35609	Q02819	Q9WV80	Q920N7	Q99KJ8	O35526	O89023	Q60631	O08917	Q8BJU0	P97798	Q9Z1G4	Q8VDN2	P12023	Q02053	Q6EDY6	P14211	Q9QUI0	O55143	O54774	P39053
GO:0012505	endomembrane system	2.47e-13	9.51e-12	1.89	4173	125	B0V2N1	P18242	P16858	O70251	O35643	O88737	P70704	P61264	P63044	Q8C996	Q9CQD1	Q920N7	Q923T9	O35526	O89023	P97351	Q60631	Q9R087	Q8BJU0	Q91YQ5	P04925	Q99P72	Q8VDN2	P12023	Q02053	Q6EDY6	P14211	O55143	P50429	P39053	P32020	P24369	O54734	Q9JHU4	Q9ERG2	Q9DBS2	P50396	Q9QYE6	P07724	Q62108	P56135	Q8BTG7	Q99104
GO:0098685	Schaffer collateral - CA1 synapse	3.22e-13	1.22e-11	10.41	115	19	B0V2N1	Q8BYI9	P97772	Q61548	P46660	P19246	P70336	Q9WTQ5	D3YZU1	O88737	Q99104	Q8R0S2	Q02248	P67871	P63328	O88444	P47757	P49615	P60766
GO:0099503	secretory vesicle	6.41e-13	2.38e-11	3.94	640	40	P27773	Q9WTT4	B0V2N1	Q62108	E9PUL5	P20060	Q62442	Q8R191	O55042	O88737	Q7TQF7	Q99104	Q8VDD5	P61264	P63044	Q8C996	Q9CQD1	G5E829	Q920N7	O35526	P07214	Q60930	Q60932	Q61548	Q8BJU0	Q9Z1G4	P12023	Q00493	P31786	P46638	P14211	P35276	P39053	P63011	Q811D0	Q91V41	P0DP28	Q8K021	Q9DBS2	P60766
GO:0030672	synaptic vesicle membrane	1.81e-12	6.47e-11	10.22	111	18	Q9WTT4	B0V2N1	Q8BJU0	Q9Z1G4	Q62442	Q8R191	O55042	Q7TQF7	P63011	P63044	Q811D0	Q8C996	Q9CQD1	Q91V41	P0DP28	Q8K021	G5E829	O35526
GO:0099501	exocytic vesicle membrane	1.81e-12	6.58e-11	10.22	111	18	Q9WTT4	B0V2N1	Q8BJU0	Q9Z1G4	Q62442	Q8R191	O55042	Q7TQF7	P63011	P63044	Q811D0	Q8C996	Q9CQD1	Q91V41	P0DP28	Q8K021	G5E829	O35526
GO:0048786	presynaptic active zone	3.34e-12	1.18e-10	10.82	99	17	Q61301	P56546	O08917	Q61548	P12023	Q9QYX7	O35129	O88737	Q8BSS9	Q9R0K7	Q9CPW0	P61264	P63011	Q02248	Q99NE5	G5E829	O35526
GO:0097708	intracellular vesicle	3.61e-12	1.25e-10	2.33	2082	77	Q9WTT4	B0V2N1	P18242	P16858	Q62442	Q8R191	Q9QYX7	Q62443	P63001	O35643	O88737	Q7TQF7	P70704	Q9CPW0	P61264	Q8R0S2	P63044	Q8C996	Q920R0	Q6PIE5	Q9CQD1	O35609	Q02819	Q9WV80	Q920N7	O35526	O89023	Q60631	O08917	Q8BJU0	P97798	Q9Z1G4	Q8VDN2	P12023	Q02053	Q6EDY6	P14211	Q9QUI0	O54774	P39053	P63011	Q8K021	Q9DBS2
GO:0043679	axon terminus	4.04e-12	1.38e-10	7.15	194	22	Q9Z2W8	P12658	E9PUL5	Q61548	Q63959	Q6PIC6	P04925	Q9EQZ6	O55042	Q9QYX7	P70414	P68404	O55131	Q7TQF7	P84086	O54774	Q3UHJ0	P63011	Q9CQD1	P05201	Q9DBS2	Q8K596
GO:0005746	mitochondrial respirasome	5e-12	1.67e-10	11.73	86	16	Q9CR68	P99028	Q9ERS2	Q9CR61	Q9CQZ5	Q9CQ54	Q9CQC7	Q9DC69	Q9CQA3	O09111	P00405	Q9CZ13	Q9DB77	P56391	Q9D6J6	Q91YT0
GO:0098803	respiratory chain complex	5.84e-12	1.92e-10	11.59	87	16	Q9CR68	P99028	Q9ERS2	Q9CR61	Q9CQZ5	Q9CQ54	Q9CQC7	Q9DC69	Q9CQA3	O09111	P00405	Q9CZ13	Q9DB77	P56391	Q9D6J6	Q91YT0
GO:1990351	transporter complex	6.38e-12	2.07e-10	4.8	394	30	Q9WV98	Q9CR68	Q62108	Q63959	Q6PIC6	P99028	Q9ERS2	Q9CR61	Q9CTY5	P70704	Q9CPW0	Q8R0S4	P62075	Q6PIE5	Q9CZ13	Q9DB77	Q9D6J6	P97370	Q91YT0	Q9Z2W8	Q61625	Q9CQZ5	Q8VDN2	Q99LR1	Q9CQ54	Q9CQC7	Q9DC69	O55143	O09111	P0DP28
GO:0030863	cortical cytoskeleton	6.6e-12	2.07e-10	9.38	121	18	Q62108	P12658	O08917	Q62261	O35682	Q9R0P5	P10126	P18760	P16546	Q9QYX7	P68404	P61161	O88737	Q8VDD5	Q02357	Q99NE5	P17809	P47757
GO:1990204	oxidoreductase complex	6.6e-12	2.1e-10	9.38	121	18	Q9CR68	P24270	P99028	Q9ERS2	Q6P3A8	Q9CR61	Q9CQZ5	Q64521	Q9CQ54	Q9CQC7	Q9DC69	Q9CQA3	O09111	Q9CZ13	Q9DB77	Q9D6J6	Q9DCW4	Q91YT0
GO:0031410	cytoplasmic vesicle	1.14e-11	3.52e-10	2.31	2078	76	Q9WTT4	B0V2N1	P18242	P16858	Q62442	Q8R191	Q9QYX7	Q62443	P63001	O35643	O88737	Q7TQF7	P70704	Q9CPW0	P61264	Q8R0S2	P63044	Q8C996	Q920R0	Q6PIE5	Q9CQD1	O35609	Q02819	Q9WV80	Q920N7	O35526	O89023	Q60631	O08917	Q8BJU0	Q9Z1G4	Q8VDN2	P12023	Q02053	Q6EDY6	P14211	Q9QUI0	O54774	P39053	P63011	Q8K021	Q9DBS2	Q9QYE6
GO:0070469	respirasome	1.89e-11	5.77e-10	10.62	95	16	Q9CR68	P99028	Q9ERS2	Q9CR61	Q9CQZ5	Q9CQ54	Q9CQC7	Q9DC69	Q9CQA3	O09111	P00405	Q9CZ13	Q9DB77	P56391	Q9D6J6	Q91YT0
GO:0030658	transport vesicle membrane	2.39e-11	7.16e-10	7.93	151	19	Q9WTT4	B0V2N1	Q8BJU0	Q9Z1G4	Q62442	Q8R191	O55042	O35643	Q7TQF7	P63011	P63044	Q811D0	Q8C996	Q9CQD1	Q91V41	P0DP28	Q8K021	G5E829	O35526
GO:0045121	membrane raft	2.95e-11	8.71e-10	4.65	393	29	Q8BYI9	P18242	P70441	P32883	Q9CPW0	Q6PIE5	Q9CQD1	P09411	P17809	G5E829	P97370	P05213	O89023	P10605	Q60930	O08917	P04925	O35682	Q8VDN2	P12023	Q00493	P12960	P68369	Q9R0K7	P58252	Q02248	Q811D0	P17183	P08752
GO:0098857	membrane microdomain	3.12e-11	9.09e-10	4.64	394	29	Q8BYI9	P18242	P70441	P32883	Q9CPW0	Q6PIE5	Q9CQD1	P09411	P17809	G5E829	P97370	P05213	O89023	P10605	Q60930	O08917	P04925	O35682	Q8VDN2	P12023	Q00493	P12960	P68369	Q9R0K7	P58252	Q02248	Q811D0	P17183	P08752
GO:0005856	cytoskeleton	5.36e-11	1.54e-09	2.18	2287	79	P12658	Q9D0M5	P16858	Q9R0P5	P18760	Q9QYX7	Q61553	Q99JY9	P63001	O88737	O55131	Q7TQF7	Q8BZ98	Q02257	P63087	P61264	Q920R0	Q9CQD1	P47757	P49615	Q99KJ8	O35526	Q8K596	P05213	Q9R0Y5	P28652	O08917	P46660	O35682	Q9R0Q6	P10126	Q9JKK7	P70336	Q9WTQ5	P12023	P16546	Q8VDN4	P70414	P15532	Q6EDY6	Q9QUI0	P42932	P39053
GO:0098588	bounding membrane of organelle	8.87e-11	2.51e-09	2.71	1231	53	Q9WTT4	B0V2N1	P18242	Q62442	Q8R191	Q99JY9	P63001	O35129	O35643	Q7TQF7	P63087	P63044	Q8C996	Q9CQD1	O35609	Q02819	Q9WV80	O35526	P06745	Q8BJU0	P04925	Q9Z1G4	P15532	Q02053	O54774	P32020	P63011	Q8K021	Q9QYE6	O55042	Q62465	P17809	P62814	G5E829	P07214	Q61543	Q60930	P24270	Q60932	Q61548	Q9DCC8	Q9D5T0	Q00493
GO:0071944	cell periphery	1.02e-10	2.85e-09	1.57	6392	159	Q810U4	B0V2N1	P12658	Q9Z0P4	P55264	P18242	P16858	Q9R0P5	P18760	Q61553	O35129	O88737	O55131	P70704	Q8R0S4	P61264	P63044	Q8C996	Q9CQD1	P63328	P47757	Q920N7	O35526	Q8K596	Q9D358	Q60631	Q9R087	P04925	Q9R0Q6	P10126	Q99P72	Q8VDN2	Q9WTQ5	P12023	P70414	P15532	Q1RLL3	Q6EDY6	P14211	O55143	Q6RHR9	P39053	Q8BLQ9
GO:1902495	transmembrane transporter complex	2.05e-10	5.65e-09	4.57	372	27	Q9CR68	Q62108	Q63959	Q6PIC6	P99028	Q9ERS2	Q9CR61	Q9CTY5	Q9CPW0	Q8R0S4	Q6PIE5	Q9CZ13	Q9DB77	Q9D6J6	P97370	Q91YT0	Q9Z2W8	Q61625	Q9CQZ5	Q8VDN2	Q99LR1	Q9CQ54	Q9CQC7	Q9DC69	O55143	O09111	P0DP28
GO:0042734	presynaptic membrane	3.29e-10	8.95e-09	6.27	201	20	Q61301	B0V2N1	P54763	P97772	P31648	E9PUL5	Q61548	Q63959	Q6PIC6	P12960	O55131	Q9R0K7	Q9CPW0	P39053	P61264	Q02248	Q811D0	Q99NE5	G5E829	O35526
GO:0012506	vesicle membrane	4.36e-10	1.17e-08	3.49	632	35	Q9QYE6	Q9WTT4	B0V2N1	P18242	Q62442	Q8R191	O55042	P63001	O35643	Q7TQF7	P63044	Q8C996	Q9CQD1	O35609	Q9WV80	G5E829	O35526	P07214	Q60631	Q61548	Q8BJU0	P55012	Q9Z1G4	Q00493	Q02053	P46638	O55143	O54774	P63011	Q811D0	Q91V41	P62746	P0DP28	E9Q3L2	Q8K021
GO:0015629	actin cytoskeleton	5.35e-10	1.42e-08	3.84	509	31	P12658	Q9D0M5	Q62261	Q9R0P5	P18760	O55042	Q61553	Q99JY9	P63001	P61161	O55131	Q99104	Q8VDD5	Q02257	Q9CQD1	P17809	P47757	Q99KJ8	O35526	Q61301	O08917	O35682	Q9R0Q6	P10126	Q9JKK7	P16546	P68404	Q6EDY6	Q6URW6	P05064	Q9DAW9
GO:0031253	cell projection membrane	1.17e-09	3.05e-08	4.73	320	24	P62908	P06745	Q91V14	Q8BTG7	Q63959	P55088	Q9Z0P4	Q62261	P70441	Q9R0Q6	P10126	Q91VE0	P15532	Q61553	P63001	P68404	Q9QUI0	Q9R0K7	Q9CPW0	P23506	Q02357	Q02248	Q811D0	G5E829
GO:0005886	plasma membrane	1.26e-09	3.27e-08	1.57	5907	147	Q810U4	B0V2N1	Q9Z0P4	P55264	P16858	P18760	Q61553	O35129	O88737	O55131	P70704	Q8R0S4	P61264	P63044	Q8C996	Q9CQD1	P63328	Q920N7	O35526	Q8K596	Q9D358	Q60631	Q9R087	P04925	Q9R0Q6	P10126	Q99P72	Q8VDN2	Q9WTQ5	P12023	P70414	P15532	Q1RLL3	Q6EDY6	P14211	O55143	Q6RHR9	P39053	Q8BLQ9	P05064	O88444	Q9ERG2	Q91V14
GO:0060076	excitatory synapse	1.94e-09	4.94e-08	10.37	79	13	Q61301	Q62108	Q61625	Q61548	Q9EQZ6	Q9QYX7	D3YZU1	Q99JY9	O88737	Q9R0K7	Q99PJ0	Q9CPW0	Q69ZK9
GO:0043228	non-membrane-bounded organelle	2.02e-09	5.04e-08	1.68	4499	120	Q61316	P12658	P16858	Q9R0P5	P18760	Q61553	P47915	O88737	O55131	Q8R0S4	P62075	P61264	Q8R0S2	Q9CQD1	P63328	P43277	P47757	O35526	Q8K596	P05213	P97351	Q60631	Q9R0Y5	P46660	Q9R0Q6	P10126	Q9JKK7	Q9WTQ5	P12023	Q8VDN4	P70414	P15532	P50544	Q02053	Q6EDY6	Q6RHR9	P39053	P05064	Q9JHU4	Q91VR8	Q62108	Q63959	P57746
GO:0043232	intracellular non-membrane-bounded organelle	2.01e-09	5.07e-08	1.68	4498	120	Q61316	P12658	P16858	Q9R0P5	P18760	Q61553	P47915	O88737	O55131	Q8R0S4	P62075	P61264	Q8R0S2	Q9CQD1	P63328	P43277	P47757	O35526	Q8K596	P05213	P97351	Q60631	Q9R0Y5	P46660	Q9R0Q6	P10126	Q9JKK7	Q9WTQ5	P12023	Q8VDN4	P70414	P15532	P50544	Q02053	Q6EDY6	Q6RHR9	P39053	P05064	Q9JHU4	Q91VR8	Q62108	Q63959	P57746
GO:0030659	cytoplasmic vesicle membrane	2.19e-09	5.39e-08	3.43	607	33	Q9QYE6	Q9WTT4	B0V2N1	P18242	Q62442	Q8R191	O55042	P63001	O35643	Q7TQF7	P63044	Q8C996	Q9CQD1	O35609	Q9WV80	G5E829	O35526	P07214	Q61548	Q8BJU0	P55012	Q9Z1G4	Q00493	Q02053	P46638	O54774	P63011	Q811D0	Q91V41	P62746	P0DP28	E9Q3L2	Q8K021
GO:0005911	cell-cell junction	4.72e-09	1.15e-07	3.58	528	30	Q62108	P55088	P18760	Q61553	Q99JY9	Q8VDD5	Q8R464	Q02257	Q6PIE5	P63328	P17809	Q61301	Q60631	O08917	O35682	Q640R3	Q8VDN2	P12023	P16546	P70414	Q02053	Q9QUI0	O55143	Q6RHR9	Q5F226	Q02248	Q811D0	P48758	P60766	Q80WJ7
GO:0098563	intrinsic component of synaptic vesicle membrane	6.79e-09	1.63e-07	12.38	56	11	Q9WTT4	B0V2N1	P63011	Q8C996	Q9CQD1	Q91V41	Q9Z1G4	Q8K021	G5E829	Q62442	O35526
GO:0045211	postsynaptic membrane	7.71e-09	1.83e-07	4.45	326	23	Q61301	Q810U4	B0V2N1	P54763	Q62108	Q9Z2W8	P97772	Q61625	P31648	E9PUL5	Q63959	Q99P72	Q9D5T0	D3YZU1	P70414	P12960	Q9R0K7	Q02357	Q02248	Q811D0	Q69ZK9	O88444	Q8K596
GO:0099240	intrinsic component of synaptic membrane	8.81e-09	2.07e-07	5.1	247	20	Q810U4	B0V2N1	P54763	Q62108	Q9Z2W8	P97772	Q61625	P31648	E9PUL5	Q63959	Q6PIC6	Q99P72	P70414	P12960	Q9R0K7	Q69ZK9	O88444	G5E829	O35526	Q8K596
GO:0099512	supramolecular fiber	1.07e-08	2.47e-07	2.75	940	41	Q9D0M5	Q62261	O55042	Q99JY9	P63001	Q99104	Q8VDD5	Q8BZ98	Q02257	Q02357	P28738	P63328	P17809	Q9D0F9	P08226	P49615	Q99KJ8	Q8K596	P05213	Q9R0Y5	P46660	P68372	Q9JKK7	P19246	P16546	P31786	P70414	P15532	Q6EDY6	P68369	P42932	P35276	P39053	Q9D8E6	Q02248	Q811D0	Q6URW6	P05064	P0DP28	Q9JHU4	P80318
GO:0099081	supramolecular polymer	1.34e-08	3.07e-07	2.73	948	41	Q9D0M5	Q62261	O55042	Q99JY9	P63001	Q99104	Q8VDD5	Q8BZ98	Q02257	Q02357	P28738	P63328	P17809	Q9D0F9	P08226	P49615	Q99KJ8	Q8K596	P05213	Q9R0Y5	P46660	P68372	Q9JKK7	P19246	P16546	P31786	P70414	P15532	Q6EDY6	P68369	P42932	P35276	P39053	Q9D8E6	Q02248	Q811D0	Q6URW6	P05064	P0DP28	Q9JHU4	P80318
GO:0030864	cortical actin cytoskeleton	4.25e-08	9.64e-07	8.79	86	12	P68404	P61161	Q8VDD5	P12658	O08917	Q62261	O35682	Q9R0P5	P10126	P18760	P17809	P16546
GO:0099699	integral component of synaptic membrane	6.63e-08	1.49e-06	5	227	18	Q810U4	B0V2N1	P54763	Q9Z2W8	P97772	Q61625	P31648	E9PUL5	Q63959	Q6PIC6	Q99P72	P70414	Q9R0K7	Q69ZK9	O88444	G5E829	O35526	Q8K596
GO:0031256	leading edge membrane	8.37e-08	1.86e-06	6.06	156	15	P62908	Q91V14	Q63959	Q9Z0P4	Q62261	P10126	P15532	P63001	Q9QUI0	Q7TQF7	Q9R0K7	Q9CPW0	Q02357	G5E829	P60766
GO:0098936	intrinsic component of postsynaptic membrane	8.46e-08	1.86e-06	5.6	180	16	Q810U4	B0V2N1	P54763	Q62108	Q9Z2W8	P97772	Q61625	P31648	Q63959	Q99P72	P70414	P12960	Q9R0K7	Q69ZK9	O88444	Q8K596
GO:0022627	cytosolic small ribosomal subunit	1.43e-07	3.1e-06	12.61	45	9	P63276	P62264	P97351	P62908	Q6ZWN5	Q9CZX8	P01942	P62983	Q9CQR2
GO:0019898	extrinsic component of membrane	2.38e-07	5.11e-06	3.94	336	21	Q61301	Q62108	Q61548	Q8BJU0	P32883	P50544	P47915	P63001	Q9QUI0	O88737	Q7TQF7	O55143	Q02257	P32020	Q8BXT1	Q02248	Q02819	P17182	Q9WV80	P08226	P08752
GO:0044304	main axon	2.79e-07	5.94e-06	8.25	84	11	Q810U4	Q62108	Q9CPW0	P39053	Q63959	Q02357	Q811D0	Q62261	P20917	P12023	P16546
GO:0005747	mitochondrial respiratory chain complex I	3.15e-07	6.43e-06	11.35	50	9	Q9CQC7	Q9DC69	O09111	Q9ERS2	Q9CR61	Q9CQZ5	Q9D6J6	Q9CQ54	Q91YT0
GO:0097470	ribbon synapse	3.19e-07	6.44e-06	19.18	23	7	P56546	O88737	Q7TQF7	O55143	P39053	Q69ZK9	Q9QYX7
GO:0030964	NADH dehydrogenase complex	3.15e-07	6.5e-06	11.35	50	9	Q9CQC7	Q9DC69	O09111	Q9ERS2	Q9CR61	Q9CQZ5	Q9D6J6	Q9CQ54	Q91YT0
GO:0030027	lamellipodium	3.1e-07	6.52e-06	5.43	174	15	Q61301	Q91VR8	O08917	P18760	P12023	Q61553	Q99JY9	P63001	Q6EDY6	P61161	Q9QUI0	Q02248	Q920R0	P47757	P49615
GO:0045271	respiratory chain complex I	3.15e-07	6.56e-06	11.35	50	9	Q9CQC7	Q9DC69	O09111	Q9ERS2	Q9CR61	Q9CQZ5	Q9D6J6	Q9CQ54	Q91YT0
GO:0022626	cytosolic ribosome	4.06e-07	8.04e-06	7	108	12	P47915	P63276	P62264	P97351	P62908	P35979	Q6ZWN5	Q9CZX8	Q9D8E6	P01942	P62983	Q9CQR2
GO:0098982	GABA-ergic synapse	4.06e-07	8.12e-06	7	108	12	P56546	O35129	O88737	Q9R0K7	P12658	P31648	O08917	Q69ZK9	Q99NE5	G5E829	P08414	Q9QYX7
GO:0098562	cytoplasmic side of membrane	4.64e-07	9.1e-06	4.9	206	16	Q9D358	Q62108	Q60790	P32883	P63001	Q9QUI0	Q8VDD5	O55143	Q02257	Q02357	Q8BXT1	Q811D0	Q9CQD1	P63328	G5E829	P08752
GO:0099080	supramolecular complex	4.78e-07	9.29e-06	2.26	1285	46	Q9D0M5	Q62261	O55042	Q99JY9	P63001	O55131	Q99104	Q8VDD5	Q8BZ98	Q02257	P63087	Q02357	P28738	P63328	P17809	Q9D0F9	P08226	P49615	Q99KJ8	Q8K596	P05213	Q9R0Y5	P29341	P46660	P68372	Q9JKK7	P19246	P70336	P16546	P31786	P70414	P15532	Q6EDY6	P68369	P42932	P35276	P39053	Q9D8E6	Q02248	Q811D0	Q6URW6	P05064	P0DP28
GO:0009898	cytoplasmic side of plasma membrane	4.95e-07	9.53e-06	5.22	181	15	Q9D358	Q62108	Q60790	P32883	P63001	Q9QUI0	Q8VDD5	O55143	Q02257	Q02357	Q8BXT1	Q811D0	P63328	G5E829	P08752
GO:0005794	Golgi apparatus	5.24e-07	9.99e-06	2.11	1551	52	Q9QYX7	Q99JY9	P63001	O35643	O88737	Q8BZ98	P70704	Q9CPW0	P63044	O35609	Q02819	Q9WV80	O89023	Q60631	Q9R087	P46460	Q8CG76	P04925	P97798	Q9Z1G4	Q8VDN2	P12023	P35293	P14211	O54774	P50429	P39053	Q5F226	Q8K021	Q9ERG2	P50396	Q9QYE6	P07724	Q6PIC6	O55042	Q99104	P17809	P08226	Q61543	P54763	Q9CWZ7	P24270	P62071
GO:0070161	anchoring junction	5.62e-07	1.06e-05	2.85	664	30	Q62108	P55088	P18760	Q61553	Q99JY9	Q8VDD5	Q8R464	Q02257	Q6PIE5	P63328	P17809	Q61301	Q60631	O08917	O35682	Q640R3	Q8VDN2	P12023	P16546	P70414	Q02053	Q9QUI0	O55143	Q6RHR9	Q5F226	Q02248	Q811D0	P48758	P60766	Q80WJ7
GO:0030285	integral component of synaptic vesicle membrane	9.9e-07	1.85e-05	12.01	42	8	Q9WTT4	B0V2N1	Q8C996	Q9Z1G4	Q8K021	G5E829	Q62442	O35526
GO:0031594	neuromuscular junction	1.24e-06	2.3e-05	7	99	11	P68369	Q8VDD5	Q62108	P16054	Q63959	P61264	Q811D0	Q62442	P12023	Q8R191	Q9QYX7
GO:0099055	integral component of postsynaptic membrane	1.28e-06	2.35e-05	5.19	170	14	Q810U4	B0V2N1	P54763	Q9Z2W8	P97772	Q61625	P31648	Q63959	Q99P72	P70414	Q9R0K7	Q69ZK9	O88444	Q8K596
GO:0030426	growth cone	1.51e-06	2.74e-05	4.75	199	15	P97798	P18760	Q9JKK7	Q9EQZ6	P12023	O55042	Q9QYX7	Q61553	Q920R0	P28738	Q6URW6	P17183	P0DP28	P49615	Q99KJ8
GO:0001726	ruffle	1.94e-06	3.5e-05	5.43	151	13	P62908	O35682	P10126	P15532	Q61553	Q99JY9	P63001	Q9QUI0	Q99104	Q8VDD5	Q920R0	Q9CQD1	P62814
GO:0030427	site of polarized growth	2.25e-06	4.02e-05	4.59	206	15	P97798	P18760	Q9JKK7	Q9EQZ6	P12023	O55042	Q9QYX7	Q61553	Q920R0	P28738	Q6URW6	P17183	P0DP28	P49615	Q99KJ8
GO:0098831	presynaptic active zone cytoplasmic component	2.46e-06	4.36e-05	18.91	20	6	Q61301	P56546	O88737	Q02248	Q99NE5	Q9QYX7
GO:0098686	hippocampal mossy fiber to CA3 synapse	2.77e-06	4.88e-05	10.29	49	8	Q61301	O88737	Q8BYI9	P12658	O88444	Q9EQZ6	P47757	Q920N7
GO:0043195	terminal bouton	3.15e-06	5.49e-05	7.16	88	10	P84086	Q9Z2W8	O54774	P12658	Q3UHJ0	P63011	P04925	Q9CQD1	O55042	Q9QYX7
GO:0044291	cell-cell contact zone	3.78e-06	6.54e-05	7	90	10	O55143	Q8R464	Q02257	O08917	Q02248	Q6PIE5	P17809	Q8VDN2	P16546	P70414
GO:0016323	basolateral plasma membrane	4.08e-06	6.99e-05	4.1	246	16	Q61301	O08917	Q8BTG7	P55012	P55088	Q9Z0P4	Q8VDN2	Q9EQZ6	P70414	P23506	Q02248	Q811D0	P17809	G5E829	O88343	P97370
GO:0005790	smooth endoplasmic reticulum	4.24e-06	7.21e-05	12.26	36	7	P27773	P57759	P14211	Q99104	O08807	P24369	P08113
GO:0042383	sarcolemma	5.11e-06	8.62e-05	4.94	166	13	P10605	Q9D358	O08917	Q6PIC6	P55088	Q8VDN2	P70414	P16054	Q02357	Q811D0	Q6PIE5	P17809	Q8K596
GO:0005768	endosome	6.05e-06	0.000101	2.31	984	36	P55088	P18242	P16858	P63001	O35643	Q99104	Q9CPW0	O08530	Q8C996	Q920R0	Q6PIE5	Q9CQD1	O35609	Q02819	Q9WV80	P08226	O89023	Q60631	O08917	Q61548	Q8VDN2	P12023	Q02053	P46638	Q6EDY6	P20108	P68369	Q9QUI0	P63158	P35276	O54774	P63011	Q91V41	P62746	Q8K021	P62821
GO:0030017	sarcomere	6.35e-06	0.000105	4.48	197	14	Q9R0Y5	Q62261	Q9JKK7	P16546	P70414	Q02257	Q9D8E6	Q02357	Q02248	P63328	P05064	P0DP28	P17809	Q9D0F9
GO:0098858	actin-based cell projection	7.16e-06	0.000118	4.15	228	15	P12658	Q9Z0P4	P70441	P18760	Q91VE0	P12023	Q61553	Q99104	Q02248	Q811D0	P62814	Q9JHU4	P48758	P49615	P60766
GO:0001917	photoreceptor inner segment	7.6e-06	0.000124	8.85	57	8	Q8BZ98	P39053	Q6PIC6	P17183	P17809	Q9EQZ6	Q8C0M9	Q64520
GO:0098839	postsynaptic density membrane	8.23e-06	0.000133	6.37	99	10	Q810U4	B0V2N1	Q9R0K7	Q62108	Q9Z2W8	P97772	Q61625	Q811D0	O88444	Q99P72
GO:0090533	cation-transporting ATPase complex	8.77e-06	0.000141	22.51	14	5	O55143	Q6PIC6	Q6PIE5	Q8VDN2	P97370
GO:0043292	contractile fiber	1.01e-05	0.00016	4.02	235	15	Q9R0Y5	Q62261	Q9JKK7	P16546	P31786	P70414	Q02257	Q9D8E6	Q02357	Q02248	P63328	P05064	P0DP28	P17809	Q9D0F9
GO:0015935	small ribosomal subunit	1.06e-05	0.000166	7.09	80	9	P63276	P62264	P97351	P62908	Q6ZWN5	Q9CZX8	P01942	P62983	Q9CQR2
GO:0099146	intrinsic component of postsynaptic density membrane	1.06e-05	0.000167	7.09	80	9	Q810U4	B0V2N1	Q9R0K7	Q62108	Q9Z2W8	P97772	Q61625	O88444	Q99P72
GO:0031300	intrinsic component of organelle membrane	1.5e-05	0.000232	3.09	408	20	P27773	Q8CAQ8	Q9WTT4	B0V2N1	Q9DCC8	Q9Z1G4	Q99P72	Q62442	P14211	Q8VEM8	P63011	Q8C996	Q9CQD1	Q91V41	Q91V61	Q8K021	G5E829	Q925N0	O35526	Q8K596
GO:0098533	ATPase dependent transmembrane transport complex	1.5e-05	0.000233	19.7	16	5	O55143	Q6PIC6	Q6PIE5	Q8VDN2	P97370
GO:0009925	basal plasma membrane	1.53e-05	0.000234	3.67	275	16	Q61301	O08917	Q8BTG7	P55012	P55088	Q9Z0P4	Q8VDN2	Q9EQZ6	P70414	P23506	Q02248	Q811D0	P17809	G5E829	O88343	P97370
GO:0098797	plasma membrane protein complex	1.85e-05	0.000282	2.63	599	25	Q62108	Q63959	Q6PIC6	P70441	Q02257	Q9CPW0	Q8R0S4	Q6PIE5	P97370	Q61301	Q60631	Q9Z2W8	P97772	Q61625	O08917	Q61548	P97798	Q8VDN2	Q99LR1	P63158	Q02248	Q811D0	P0DP28	P48758	P08752
GO:0019897	extrinsic component of plasma membrane	1.98e-05	0.000299	4.31	190	13	Q61301	Q62108	Q61548	P32883	P63001	Q9QUI0	O55143	Q02257	Q8BXT1	Q02248	P17182	P08226	P08752
GO:0005769	early endosome	2.04e-05	0.000307	3.26	348	18	O08917	P12023	P63001	P20108	O35643	Q99104	P63158	O54774	Q9CPW0	Q8C996	Q920R0	Q9CQD1	Q91V41	Q02819	P62746	Q9WV80	P08226	P62821
GO:0014704	intercalated disc	2.22e-05	0.00033	7.53	67	8	O55143	Q02257	Q02248	Q6PIE5	P17809	Q8VDN2	P16546	P70414
GO:0030016	myofibril	2.25e-05	0.000333	3.97	222	14	Q9R0Y5	Q62261	Q9JKK7	P16546	P70414	Q02257	Q9D8E6	Q02357	Q02248	P63328	P05064	P0DP28	P17809	Q9D0F9
GO:0005791	rough endoplasmic reticulum	2.31e-05	0.00034	6.37	89	9	P50429	Q9D8E6	Q91YQ5	Q91V41	Q02819	P52480	P12023	O55042	Q02053
GO:0099634	postsynaptic specialization membrane	2.33e-05	0.00034	5.02	138	11	Q810U4	B0V2N1	Q9R0K7	Q62108	Q9Z2W8	P97772	Q61625	Q811D0	Q69ZK9	O88444	Q99P72
GO:0099092	postsynaptic density, intracellular component	2.52e-05	0.000364	11.82	32	6	Q61301	Q8R0S2	Q02248	Q811D0	P16858	Q9WV80
GO:0098948	intrinsic component of postsynaptic specialization membrane	2.56e-05	0.000368	5.53	114	10	Q810U4	B0V2N1	Q9R0K7	Q62108	Q9Z2W8	P97772	Q61625	Q69ZK9	O88444	Q99P72
GO:0016469	proton-transporting two-sector ATPase complex	2.89e-05	0.000412	8.82	50	7	Q9WTT4	P03930	P56135	Q9D3D9	Q9Z1G4	P62814	P57746
GO:1902494	catalytic complex	3.06e-05	0.000433	1.86	1698	50	Q9CR68	Q8BG32	Q9D0M5	Q9CR61	P70349	P63087	P63328	P52480	Q9Z2U1	Q9CZ13	Q9DB77	Q923T9	P49615	Q99KJ8	P28652	P29341	Q91YQ5	O08756	Q9CQC7	Q02248	O54734	Q9JHU4	Q8CDN6	O70435	P20060	P99028	Q9ERS2	Q64521	Q9CR00	P61089	P00405	Q9D6J6	Q91YT0	P24270	Q6P3A8	Q9CQZ5	Q9CQ54	Q9DC69	Q9CQA3	Q99J09	O09111	P62141	P67871
GO:0005840	ribosome	3.11e-05	0.000438	3.85	229	14	P97351	P62908	P35979	Q9CZX8	Q9CQR2	O55042	P47915	P63276	P62264	Q6ZWN5	P58252	Q9D8E6	P01942	P62983
GO:0032589	neuron projection membrane	3.25e-05	0.000454	7.1	71	8	Q9R0K7	Q91V14	Q9CPW0	Q63959	Q02357	Q9Z0P4	Q62261	G5E829
GO:0045178	basal part of cell	4.15e-05	0.000576	3.36	300	16	Q61301	O08917	Q8BTG7	P55012	P55088	Q9Z0P4	Q8VDN2	Q9EQZ6	P70414	P23506	Q02248	Q811D0	P17809	G5E829	O88343	P97370
GO:0099061	integral component of postsynaptic density membrane	4.26e-05	0.000587	6.81	74	8	Q810U4	B0V2N1	Q9R0K7	Q9Z2W8	P97772	Q61625	O88444	Q99P72
GO:0099513	polymeric cytoskeletal fiber	4.76e-05	0.000652	2.4	709	27	Q9D0M5	Q99JY9	P63001	Q99104	Q8BZ98	Q02257	P28738	P08226	P49615	Q99KJ8	Q8K596	P05213	Q9R0Y5	P46660	P68372	P19246	P70414	P15532	Q6EDY6	P68369	P42932	P35276	P39053	Q811D0	P0DP28	Q9JHU4	P80318
GO:0070069	cytochrome complex	5.21e-05	0.000708	10.22	37	6	Q9CR68	P00405	P99028	Q9CZ13	Q9DB77	P56391
GO:0099091	postsynaptic specialization, intracellular component	5.95e-05	0.000804	9.95	38	6	Q61301	Q8R0S2	Q02248	Q811D0	P16858	Q9WV80
GO:0098889	intrinsic component of presynaptic membrane	6.81e-05	0.000914	4.89	129	10	B0V2N1	P54763	Q9R0K7	P31648	E9PUL5	Q63959	Q6PIC6	G5E829	O35526	P12960
GO:0005890	sodium:potassium-exchanging ATPase complex	6.97e-05	0.000929	22.92	11	4	Q6PIC6	Q6PIE5	Q8VDN2	P97370
GO:0031970	organelle envelope lumen	7.16e-05	0.000948	5.45	104	9	P27773	Q8CAQ8	Q9WV98	P24270	P62075	Q9CR61	P12023	O55042	P62897
GO:0031312	extrinsic component of organelle membrane	8.31e-05	0.00109	7.35	60	7	Q7TQF7	Q61548	Q8BJU0	P32020	Q02819	Q9WV80	P50544
GO:0005750	mitochondrial respiratory chain complex III	9.17e-05	0.00119	21.01	12	4	Q9CR68	P99028	Q9CZ13	Q9DB77
GO:0045275	respiratory chain complex III	9.17e-05	0.0012	21.01	12	4	Q9CR68	P99028	Q9CZ13	Q9DB77
GO:0099060	integral component of postsynaptic specialization membrane	9.38e-05	0.0012	5.25	108	9	Q810U4	B0V2N1	Q9R0K7	Q9Z2W8	P97772	Q61625	Q69ZK9	O88444	Q99P72
GO:0099523	presynaptic cytosol	9.33e-05	0.00121	12.61	25	5	P68404	P56546	Q8BSS9	P12658	P16054
GO:0005759	mitochondrial matrix	0.000103	0.00132	3.25	291	15	P62908	Q60930	Q60932	Q6P3A8	O08756	O55042	P35700	P50544	Q9DC69	P47738	Q8BWT1	P29758	Q91V12	P08249	Q9DCW4
GO:0044391	ribosomal subunit	0.000107	0.00136	3.88	195	12	P47915	P63276	P62264	P97351	P62908	P35979	Q6ZWN5	Q9CZX8	Q9D8E6	P01942	P62983	Q9CQR2
GO:0099522	cytosolic region	0.00011	0.00139	8.79	43	6	P68404	P56546	Q8BSS9	P12658	P16054	P05063
GO:0070033	synaptobrevin 2-SNAP-25-syntaxin-1a-complexin II complex	0.000126	0.00158	47.27	4	3	P84086	P63044	O35526
GO:0015630	microtubule cytoskeleton	0.000141	0.00175	1.91	1289	39	Q9D0M5	P16858	P57746	P63001	O55131	Q8VDD5	Q8BZ98	P61264	Q920R0	P28738	P08226	P49615	Q99KJ8	Q8K596	P05213	P62908	Q9DCC4	P28652	O08917	P68372	P70336	P12023	P16546	Q8VDN4	P70414	P15532	P68404	P68369	P42932	P35276	P14152	P39053	Q02248	Q811D0	P0DP28	Q9JHU4	P80318	P08752	P60766
GO:0099056	integral component of presynaptic membrane	0.000156	0.00192	4.89	116	9	B0V2N1	P54763	Q9R0K7	P31648	E9PUL5	Q63959	Q6PIC6	G5E829	O35526
GO:0005758	mitochondrial intermembrane space	0.000163	0.002	5.54	91	8	P27773	Q8CAQ8	Q9WV98	P24270	P62075	Q9CR61	O55042	P62897
GO:0099738	cell cortex region	0.000172	0.0021	8.05	47	6	Q61301	P56546	O88737	Q02248	Q99NE5	Q9QYX7
GO:0044305	calyx of Held	0.000173	0.0021	10.87	29	5	P68404	P84086	P12658	Q6PIC6	Q9DBS2
GO:0031301	integral component of organelle membrane	0.000176	0.00212	2.83	378	17	P27773	Q8CAQ8	Q9WTT4	B0V2N1	Q9DCC8	Q9Z1G4	Q99P72	Q62442	P14211	Q8VEM8	Q8C996	Q91V61	Q8K021	G5E829	Q925N0	O35526	Q8K596
GO:0048471	perinuclear region of cytoplasm	0.000177	0.00213	2.28	691	25	P70441	Q5SQX6	O55042	Q9QYX7	Q99JY9	Q8BZ98	Q99PJ0	P63044	Q9WV80	P10605	Q9R0Y5	Q9Z1G4	P12023	P31786	P15532	P14211	O55143	P16054	P63011	Q02248	Q811D0	P24369	Q91V41	P08113	Q80WJ7
GO:0031968	organelle outer membrane	0.00019	0.00225	3.64	208	12	O35129	Q60930	Q60932	P63087	P32020	Q9DCC8	P04925	P17182	O55042	Q9D5T0	P15532	Q62465
GO:0031201	SNARE complex	0.000191	0.00225	7.88	48	6	Q9CWZ7	P84086	P61264	P63044	Q62442	O35526
GO:0019867	outer membrane	0.00019	0.00226	3.64	208	12	O35129	Q60930	Q60932	P63087	P32020	Q9DCC8	P04925	P17182	O55042	Q9D5T0	P15532	Q62465
UNCLASSIFIED	Unclassified	0.000195	0.00227	0.19	990	3
GO:0005575	cellular_component	0.000195	0.00228	1.04	21007	346	Q8CAQ8	Q810U4	Q9CR68	Q61316	P12658	Q9Z0P4	P55264	Q9CR61	P18760	O70251	Q61553	O35129	Q8R0S4	P61264	Q8R0S2	Q9CQD1	P63328	Q9Z2U1	P43277	P47757	P05213	P97351	Q9D358	Q9R0Y5	Q9R087	Q8BJU0	P46660	P04925	P10126	Q7TQI3	Q8VDN2	Q9WTQ5	Q8VDN4	P70414	Q1RLL3	Q6EDY6	Q9CQC7	P32020	Q8R016	O88444	P54071	Q9DBS2	P50396
GO:0005798	Golgi-associated vesicle	0.0002	0.00232	5.36	94	8	Q9QYE6	O35643	O88737	Q91V41	Q02819	E9Q3L2	P12023	Q9QYX7
GO:0048787	presynaptic active zone membrane	0.000212	0.00244	7.72	49	6	Q9R0K7	Q9CPW0	Q61548	P61264	G5E829	O35526
GO:0005783	endoplasmic reticulum	0.000225	0.00258	1.71	1876	51	O70251	P70704	P63242	Q02819	P52480	Q923T9	P97351	P28652	Q64518	Q91YQ5	P04925	Q99P72	Q8VDN2	O08756	P12023	Q02053	P35293	P14211	O55143	P50429	P32020	P24369	O54734	P27773	P07724	Q62108	O08807	Q8BTG7	Q6PIC6	O55042	P45878	Q99104	P40142	Q02357	P08226	P57759	P62908	P24270	Q9D8N0	Q91VE0	Q99LR1	Q9CQR2	P31786
GO:0098688	parallel fiber to Purkinje cell synapse	0.000261	0.00296	9.85	32	5	Q61301	Q9R0K7	Q61625	Q61548	Q9QYX7
GO:0030175	filopodium	0.000261	0.00297	5.15	98	8	Q99104	Q9Z0P4	P18760	Q9JHU4	P12023	P49615	P60766	Q61553
GO:0016529	sarcoplasmic reticulum	0.000297	0.00335	5.88	75	7	P14211	P28652	O55143	Q64518	Q02357	P08113	Q923T9
GO:0005741	mitochondrial outer membrane	0.000311	0.00349	3.69	188	11	O35129	Q60930	Q60932	P63087	P32020	Q9DCC8	P04925	O55042	Q9D5T0	P15532	Q62465
GO:0005874	microtubule	0.000346	0.00383	2.58	440	18	Q9D0M5	P68372	P70414	P68369	P42932	Q8BZ98	P35276	P39053	Q811D0	P28738	P0DP28	Q9JHU4	P08226	P80318	P49615	Q99KJ8	Q8K596	P05213
GO:0030018	Z disc	0.000345	0.00384	4.36	130	9	Q02257	Q02357	Q02248	P63328	P05064	P17809	Q9D0F9	P16546	P70414
GO:0048788	cytoskeleton of presynaptic active zone	0.000418	0.00461	27.01	7	3	O88737	Q99NE5	Q9QYX7
GO:0005751	mitochondrial respiratory chain complex IV	0.000485	0.00529	12.61	20	4	Q9CR68	P00405	Q9DB77	P56391
GO:0030673	axolemma	0.000485	0.00532	12.61	20	4	Q9CPW0	Q63959	Q02357	Q62261
GO:0032809	neuronal cell body membrane	0.000534	0.00579	8.29	38	5	Q9R0K7	Q8BLQ9	Q63959	Q8BXT1	G5E829
GO:0098791	Golgi apparatus subcompartment	0.000621	0.00667	2.85	310	14	Q9QYE6	Q61543	P46460	Q9QYX7	P63001	O35643	O88737	P70704	O54774	P63044	O35609	Q91V41	Q02819	Q8K021
GO:0098862	cluster of actin-based cell projections	0.000621	0.0067	3.38	205	11	P63001	P68404	Q8VDD5	P12658	P23506	Q6URW6	P70441	Q91VE0	Q9EQZ6	P47757	Q99JY9
GO:0031674	I band	0.000662	0.00707	3.97	143	9	Q02257	Q02357	Q02248	P63328	P05064	P17809	Q9D0F9	P16546	P70414
GO:0005903	brush border	0.000694	0.00737	3.94	144	9	P68404	Q8VDD5	P23506	Q6URW6	P70441	Q91VE0	Q9EQZ6	P47757	Q99JY9
GO:0044298	cell body membrane	0.000732	0.00774	7.69	41	5	Q9R0K7	Q8BLQ9	Q63959	Q8BXT1	G5E829
GO:0005885	Arp2/3 protein complex	0.000748	0.00787	21.01	9	3	P61161	Q9R0Q6	Q99JY9
GO:0030141	secretory granule	0.000838	0.00877	2.46	436	17	P27773	Q60930	P20060	Q62442	O55042	Q00493	P14211	Q99104	Q8VDD5	P35276	P63011	P63044	Q91V41	Q8K021	P60766	O35526	P07214
[truncated: 302 more columns]

## Sheet: Sheet2
Supplementary table 2_sheet2. Gene Ontology (GO) enrichment analysis for the 349 differentially abundant proteins between Cstb-/- and wild-type (wt) mice cerebellar synaptosomes assessing Slim Biological Process (BP)
GO-term	Description	p-value	FDR	Fold enrichment	Reference list (21997)	Input list (349)	ID-numbers (input list)
GO:0006091	generation of precursor metabolites and energy	6.6e-12	1.47e-08	9.38	121	18	P06745	Q8CI94	P56135	P99028	P17751	Q9CQA3	P40142	P14152	P00405	P05063	P17183	P52480	P09411	P05064	P17182	Q9CWE0	Q8BH59	P62897
GO:0046034	ATP metabolic process	3.8e-10	4.22e-07	12.05	68	13	P06745	P56135	P99028	P17751	P00405	Q9D3D9	P05063	P17183	P52480	P09411	P05064	P17182	P62897
GO:0019693	ribose phosphate metabolic process	8.68e-10	6.42e-07	6.75	168	18	P06745	P56135	P99028	P17751	Q9CWJ9	Q8BHC4	P40142	P00405	Q9D3D9	P05063	P17183	P52480	P09411	P05064	P17182	O88444	Q91V12	P62897
GO:0009150	purine ribonucleotide metabolic process	1.55e-09	6.88e-07	7	153	17	P06745	P56135	P99028	P17751	Q9CWJ9	Q8BHC4	P00405	Q9D3D9	P05063	P17183	P52480	P09411	P05064	P17182	O88444	Q91V12	P62897
GO:0044281	small molecule metabolic process	1.24e-09	6.9e-07	3.27	693	36	P32921	P56135	P99028	O35098	Q8BVI4	P17751	Q8CAY6	Q9CWJ9	P00405	Q9D3D9	Q9EQF6	P52480	P09411	P08226	Q91V12	Q8QZS1	P62897	Q9R0Y5	Q9DCC4	Q61425	P06745	P28474	Q6P3A8	Q91VE0	P31786	O55023	Q9DC69	Q8BHC4	P14152	P05063	P17183	Q8R016	P05064	P17182	O88444	P05201
GO:0009259	ribonucleotide metabolic process	2.64e-09	9.78e-07	6.74	159	17	P06745	P56135	P99028	P17751	Q9CWJ9	Q8BHC4	P00405	Q9D3D9	P05063	P17183	P52480	P09411	P05064	P17182	O88444	Q91V12	P62897
GO:0006163	purine nucleotide metabolic process	3.73e-09	1.18e-06	6.57	163	17	P06745	P56135	P99028	P17751	Q9CWJ9	Q8BHC4	P00405	Q9D3D9	P05063	P17183	P52480	P09411	P05064	P17182	O88444	Q91V12	P62897
GO:0006165	nucleoside diphosphate phosphorylation	5.46e-09	1.21e-06	19.56	29	9	Q9R0Y5	P06745	P05063	P17183	P52480	P09411	P05064	P17182	P17751
GO:0019725	cellular homeostasis	5.25e-09	1.29e-06	5.27	239	20	Q91V14	Q64518	O08807	P12658	P55012	Q6PIC6	Q9Z1G4	Q8VDN2	P35700	Q9CTY5	P70414	P20108	Q9R0K7	O55143	Q61171	Q6PIE5	G5E829	O88343	P97370	Q8K596
GO:0051179	localization	4.79e-09	1.33e-06	1.96	2569	80	Q9R0P5	P18760	Q62442	Q9QYX7	Q61553	O35643	O88737	O55131	Q7TQF7	P70704	Q8R0S4	P62075	P61264	P63044	Q6PIE5	Q9CQD1	Q69ZK9	O35609	Q9CZ13	Q9WV80	Q920N7	Q9DB77	Q8BH59	O35526	Q8K596	Q8VE33	Q9R087	Q64518	P31648	O08917	P46460	Q8BJU0	Q8VDN2	P70414	Q6EDY6	P35293	Q9QUI0	O55143	O54774	P63011	Q91V61	Q9JHU4	Q8K021
GO:0046939	nucleotide phosphorylation	7e-09	1.41e-06	18.91	30	9	Q9R0Y5	P06745	P05063	P17183	P52480	P09411	P05064	P17182	P17751
GO:0055086	nucleobase-containing small molecule metabolic process	8.81e-09	1.63e-06	5.1	247	20	Q9R0Y5	P06745	P56135	P99028	O35098	P17751	Q9CWJ9	Q8BHC4	P00405	Q9D3D9	P05063	Q9EQF6	P17183	P52480	P09411	P05064	P17182	O88444	Q91V12	P62897
GO:0009117	nucleotide metabolic process	1.02e-08	1.74e-06	5.7	199	18	Q9R0Y5	P06745	P56135	P99028	P17751	Q9CWJ9	Q8BHC4	P00405	Q9D3D9	P05063	P17183	P52480	P09411	P05064	P17182	O88444	Q91V12	P62897
GO:0072521	purine-containing compound metabolic process	1.16e-08	1.84e-06	6.05	177	17	P06745	P56135	P99028	P17751	Q9CWJ9	Q8BHC4	P00405	Q9D3D9	P05063	P17183	P52480	P09411	P05064	P17182	O88444	Q91V12	P62897
GO:0046031	ADP metabolic process	2.48e-08	2.62e-06	21.01	24	8	P06745	P05063	P17183	P52480	P09411	P05064	P17182	P17751
GO:0006753	nucleoside phosphate metabolic process	2.69e-08	2.72e-06	5.33	213	18	Q9R0Y5	P06745	P56135	P99028	P17751	Q9CWJ9	Q8BHC4	P00405	Q9D3D9	P05063	P17183	P52480	P09411	P05064	P17182	O88444	Q91V12	P62897
GO:0006096	glycolytic process	2.48e-08	2.75e-06	21.01	24	8	P06745	P05063	P17183	P52480	P09411	P05064	P17182	P17751
GO:0016070	RNA metabolic process	1.92e-08	2.84e-06	0.24	2346	9	P62264	P32921	P63158	Q02257	Q02248	Q61990	Q9CQR2	P49615	Q80WJ7
GO:0006757	ATP generation from ADP	2.48e-08	2.9e-06	21.01	24	8	P06745	P05063	P17183	P52480	P09411	P05064	P17182	P17751
GO:0009135	purine nucleoside diphosphate metabolic process	2.48e-08	3.06e-06	21.01	24	8	P06745	P05063	P17183	P52480	P09411	P05064	P17182	P17751
GO:0009179	purine ribonucleoside diphosphate metabolic process	2.48e-08	3.24e-06	21.01	24	8	P06745	P05063	P17183	P52480	P09411	P05064	P17182	P17751
GO:0009185	ribonucleoside diphosphate metabolic process	2.48e-08	3.44e-06	21.01	24	8	P06745	P05063	P17183	P52480	P09411	P05064	P17182	P17751
GO:0009132	nucleoside diphosphate metabolic process	4.89e-08	4.72e-06	14.55	39	9	Q9R0Y5	P06745	P05063	P17183	P52480	P09411	P05064	P17182	P17751
GO:0090304	nucleic acid metabolic process	1.44e-07	1.28e-05	0.31	2613	13	P32921	Q7TQI3	Q61990	Q9CQR2	P62264	P63158	Q02257	P61089	Q02248	Q9D2M8	P43277	P49615	Q80WJ7
GO:0009056	catabolic process	1.39e-07	1.29e-05	2.61	918	38	O08807	P20060	Q8BG32	O35098	Q8BVI4	P17751	Q8CAY6	Q9EQF6	P52480	P09411	P08226	Q8QZS1	P10605	P02088	Q61425	P06745	P24270	Q8CI94	P28474	Q8BJU0	Q6P3A8	Q91VE0	Q99LR1	P35700	Q02053	O55023	P14211	P20108	Q61171	P05063	P17183	P01942	Q8R016	P05064	P17182	P62983	Q11011	P62821
GO:0032774	RNA biosynthetic process	1.69e-07	1.39e-05	0.18	1733	5	P63158	Q02257	Q02248	P49615	Q80WJ7
GO:0019752	carboxylic acid metabolic process	1.8e-07	1.43e-05	4.01	330	21	P32921	Q9DCC4	Q61425	P06745	Q6P3A8	Q8BVI4	Q91VE0	P17751	P31786	Q8CAY6	P14152	P05063	P17183	P52480	P09411	Q8R016	P05064	P17182	Q91V12	Q8QZS1	P05201
GO:0016052	carbohydrate catabolic process	1.68e-07	1.44e-05	12.33	46	9	P06745	Q8CI94	P05063	P17183	P52480	P09411	P05064	P17182	P17751
GO:0043436	oxoacid metabolic process	2.17e-07	1.66e-05	3.96	334	21	P32921	Q9DCC4	Q61425	P06745	Q6P3A8	Q8BVI4	Q91VE0	P17751	P31786	Q8CAY6	P14152	P05063	P17183	P52480	P09411	Q8R016	P05064	P17182	Q91V12	Q8QZS1	P05201
GO:0006351	transcription, DNA-templated	2.56e-07	1.78e-05	0.18	1725	5	P63158	Q02257	Q02248	P49615	Q80WJ7
GO:0009987	cellular process	2.43e-07	1.8e-05	1.3	10403	214	Q810U4	Q61316	P12658	P18760	O70251	Q61553	O35129	Q8R0S4	P61264	Q8R0S2	Q9CQD1	P63328	P43277	P47757	P05213	Q9R0Y5	Q9R087	Q8BJU0	P46660	P10126	Q7TQI3	Q8VDN2	Q9WTQ5	P70414	Q1RLL3	Q6EDY6	Q8R016	O88444	P50396	P32921	Q91VR8	Q91V14	P56135	Q8BTG7	Q63959	Q9CZ42	P70441	P19157	Q9CTY5	P61161	Q99104	Q9D3D9	Q91V12
GO:0097659	nucleic acid-templated transcription	2.56e-07	1.83e-05	0.18	1725	5	P63158	Q02257	Q02248	P49615	Q80WJ7
GO:0006810	transport	2.75e-07	1.85e-05	1.96	2059	64	Q62442	O35643	O55131	Q7TQF7	P70704	Q8R0S4	P62075	P61264	P63044	Q6PIE5	Q9CQD1	Q69ZK9	O35609	Q9CZ13	Q9WV80	Q920N7	Q9DB77	Q8BH59	O35526	Q8K596	Q8VE33	Q64518	P31648	P46460	Q8BJU0	Q8VDN2	P70414	P35293	O55143	O54774	P63011	Q91V61	Q9JHU4	Q8K021	P50396	Q9QYE6	P07724	Q91V14	P56135	Q63959	Q6PIC6	P99028	O55042
GO:0051252	regulation of RNA metabolic process	3.07e-07	2.01e-05	0.21	1813	6	P63158	Q02257	Q02248	Q61990	P49615	Q80WJ7
GO:2001141	regulation of RNA biosynthetic process	5.1e-07	3.06e-05	0.19	1659	5	P63158	Q02257	Q02248	P49615	Q80WJ7
GO:0051234	establishment of localization	5.27e-07	3.08e-05	1.93	2090	64	Q62442	O35643	O55131	Q7TQF7	P70704	Q8R0S4	P62075	P61264	P63044	Q6PIE5	Q9CQD1	Q69ZK9	O35609	Q9CZ13	Q9WV80	Q920N7	Q9DB77	Q8BH59	O35526	Q8K596	Q8VE33	Q64518	P31648	P46460	Q8BJU0	Q8VDN2	P70414	P35293	O55143	O54774	P63011	Q91V61	Q9JHU4	Q8K021	P50396	Q9QYE6	P07724	Q91V14	P56135	Q63959	Q6PIC6	P99028	O55042
GO:1903506	regulation of nucleic acid-templated transcription	5.1e-07	3.14e-05	0.19	1659	5	P63158	Q02257	Q02248	P49615	Q80WJ7
GO:0006355	regulation of transcription, DNA-templated	5.1e-07	3.23e-05	0.19	1659	5	P63158	Q02257	Q02248	P49615	Q80WJ7
GO:0019637	organophosphate metabolic process	7.5e-07	4.27e-05	3.52	394	22	Q9R0Y5	P06745	P56135	P99028	Q99LR1	P17751	Q9CWJ9	O55023	Q8BHC4	P40142	P00405	Q9D3D9	P05063	P17183	P52480	P09411	P05064	P17182	O88444	E9Q3L2	Q91V12	P62897
GO:0007166	cell surface receptor signaling pathway	9.13e-07	4.94e-05	0.06	1077	1	P97772
GO:0042592	homeostatic process	9.5e-07	5.02e-05	3.75	336	20	Q91V14	Q64518	O08807	P12658	P55012	Q6PIC6	Q9Z1G4	Q8VDN2	P35700	Q9CTY5	P70414	P20108	Q9R0K7	O55143	Q61171	Q6PIE5	G5E829	O88343	P97370	Q8K596
GO:0098660	inorganic ion transmembrane transport	9.1e-07	5.05e-05	3.76	335	20	Q91V14	Q64518	P31648	P56135	Q63959	P55012	Q6PIC6	P99028	Q8VDN2	Q9CTY5	P70414	O55143	Q8VEM8	Q8R0S4	P00405	Q9D3D9	Q6PIE5	P97370	P62897	Q8K596
GO:0098662	inorganic cation transmembrane transport	1.18e-06	6.11e-05	3.86	310	19	Q91V14	Q64518	P31648	P56135	Q63959	P55012	Q6PIC6	P99028	Q8VDN2	Q9CTY5	P70414	O55143	Q8R0S4	P00405	Q9D3D9	Q6PIE5	P97370	P62897	Q8K596
GO:0006082	organic acid metabolic process	1.23e-06	6.23e-05	3.54	374	21	P32921	Q9DCC4	Q61425	P06745	Q6P3A8	Q8BVI4	Q91VE0	P17751	P31786	Q8CAY6	P14152	P05063	P17183	P52480	P09411	Q8R016	P05064	P17182	Q91V12	Q8QZS1	P05201
GO:0098655	cation transmembrane transport	1.28e-06	6.34e-05	3.68	343	20	Q91V14	Q64518	P31648	P56135	Q63959	P55012	Q6PIC6	P99028	Q8VDN2	Q9CTY5	P70414	O55143	Q8R0S4	P00405	Q9D3D9	Q6PIE5	Q91V61	P97370	P62897	Q8K596
GO:0055080	cation homeostasis	1.46e-06	7.04e-05	4.46	226	16	Q91V14	Q64518	P12658	P55012	Q6PIC6	Q9Z1G4	Q8VDN2	Q9CTY5	P70414	Q9R0K7	O55143	Q6PIE5	G5E829	O88343	P97370	Q8K596
GO:0098771	inorganic ion homeostasis	1.62e-06	7.67e-05	4.42	228	16	Q91V14	Q64518	P12658	P55012	Q6PIC6	Q9Z1G4	Q8VDN2	Q9CTY5	P70414	Q9R0K7	O55143	Q6PIE5	G5E829	O88343	P97370	Q8K596
GO:0055067	monovalent inorganic cation homeostasis	1.82e-06	8.41e-05	10.96	46	8	Q91V14	P55012	Q6PIC6	Q6PIE5	Q9Z1G4	Q8VDN2	O88343	P97370
GO:0055085	transmembrane transport	2.04e-06	9.25e-05	2.93	560	26	Q91V14	P56135	Q63959	Q6PIC6	P99028	Q9CTY5	Q8R0S4	P00405	Q9D3D9	Q6PIE5	P17809	Q8BH59	P97370	P62897	Q925N0	Q8K596	Q64518	P31648	P55012	Q9DCC8	Q8VDN2	P70414	O55143	Q8VEM8	Q91V61	O88343
GO:0050801	ion homeostasis	2.6e-06	0.000113	4.26	237	16	Q91V14	Q64518	P12658	P55012	Q6PIC6	Q9Z1G4	Q8VDN2	Q9CTY5	P70414	Q9R0K7	O55143	Q6PIE5	G5E829	O88343	P97370	Q8K596
GO:0019222	regulation of metabolic process	2.6e-06	0.000115	0.38	2648	16	P56212	Q5SQX6	Q7TQI3	Q61990	Q6ZWN5	P63158	Q8R464	Q02257	P62141	Q02248	P63242	P67871	P43277	P49615	P62897	Q80WJ7
GO:0034220	ion transmembrane transport	3.26e-06	0.000139	3.2	433	22	Q91V14	Q64518	P31648	P56135	Q63959	P55012	Q6PIC6	P99028	Q8VDN2	Q9CTY5	P70414	O55143	Q8VEM8	Q8R0S4	P00405	Q9D3D9	Q6PIE5	Q91V61	Q8BH59	P97370	P62897	Q8K596
GO:0019219	regulation of nucleobase-containing compound metabolic process	3.4e-06	0.000143	0.27	1867	8	P63158	Q02257	Q02248	P43277	Q7TQI3	Q61990	P49615	Q80WJ7
GO:0072657	protein localization to membrane	3.51e-06	0.000144	5.12	160	13	Q62108	Q9R087	O08917	P46460	Q8BJU0	Q62261	P70441	P35276	Q02357	P62075	P61264	P63011	Q811D0
GO:0010468	regulation of gene expression	3.75e-06	0.000151	0.31	2053	10	Q6ZWN5	P63158	Q02257	P62141	Q02248	P63242	Q5SQX6	Q61990	P49615	Q80WJ7
GO:0006955	immune response	4.17e-06	0.000165	< 0,01	824	0
GO:0009889	regulation of biosynthetic process	4.63e-06	0.00018	0.28	1820	8	Q6ZWN5	P63158	Q02257	Q02248	P63242	Q5SQX6	P49615	Q80WJ7
GO:0006366	transcription by RNA polymerase II	5.02e-06	0.000192	0.18	1377	4	P63158	Q02257	Q02248	Q80WJ7
GO:0050808	synapse organization	5.93e-06	0.000223	7.67	74	9	O88737	Q8BSS9	Q62108	Q8R0S4	P63011	Q69ZK9	O55042	Q9QYX7	P60766
GO:0055065	metal ion homeostasis	6.71e-06	0.000229	4.46	198	14	Q91V14	Q64518	P12658	P55012	Q6PIC6	Q8VDN2	Q9CTY5	P70414	Q9R0K7	O55143	Q6PIE5	G5E829	P97370	Q8K596
GO:0032787	monocarboxylic acid metabolic process	6.51e-06	0.000229	4.82	170	13	Q61425	P06745	Q91VE0	P17751	P31786	Q8CAY6	P05063	P17183	P52480	P09411	P05064	P17182	Q91V12
GO:0031326	regulation of cellular biosynthetic process	6.69e-06	0.000232	0.28	1814	8	Q6ZWN5	P63158	Q02257	Q02248	P63242	Q5SQX6	P49615	Q80WJ7
GO:2000112	regulation of cellular macromolecule biosynthetic process	6.49e-06	0.000232	0.28	1791	8	Q6ZWN5	P63158	Q02257	Q02248	P63242	Q5SQX6	P49615	Q80WJ7
GO:0030003	cellular cation homeostasis	6.35e-06	0.000235	4.48	197	14	Q64518	P12658	Q6PIC6	Q9Z1G4	Q8VDN2	Q9CTY5	P70414	Q9R0K7	O55143	Q6PIE5	G5E829	O88343	P97370	Q8K596
GO:0010556	regulation of macromolecule biosynthetic process	6.48e-06	0.000236	0.28	1795	8	Q6ZWN5	P63158	Q02257	Q02248	P63242	Q5SQX6	P49615	Q80WJ7
GO:0065008	regulation of biological quality	7.21e-06	0.000243	2.37	876	33	Q91VR8	Q91V14	Q62108	O08807	P12658	Q6PIC6	Q9CTY5	P63001	P70704	P84086	P61264	Q6PIE5	Q9CQD1	G5E829	P47757	P97370	O35526	Q8K596	Q64518	P55012	Q9Z1G4	Q8VDN2	P35700	P70414	P20108	Q6ZWN5	Q9R0K7	O55143	P63011	Q61171	Q811D0	Q99NE5	O88343
GO:0030036	actin cytoskeleton organization	7.55e-06	0.000246	3.69	290	17	Q91VR8	Q62261	Q9R0P5	Q9R0Q6	P18760	Q9JKK7	P70336	P16546	Q61553	Q99JY9	P63001	Q6EDY6	P61161	Q9QUI0	Q99104	Q8R0S2	P47757
GO:0006873	cellular ion homeostasis	7.47e-06	0.000248	4.41	200	14	Q64518	P12658	Q6PIC6	Q9Z1G4	Q8VDN2	Q9CTY5	P70414	Q9R0K7	O55143	Q6PIE5	G5E829	O88343	P97370	Q8K596
GO:0044282	small molecule catabolic process	7.97e-06	0.000253	5.68	122	11	O55023	Q61425	P28474	Q6P3A8	Q8R016	Q8BVI4	Q91VE0	P08226	P17751	Q8QZS1	Q8CAY6
GO:0006811	ion transport	7.91e-06	0.000255	2.7	606	26	Q91V14	P56135	Q63959	Q6PIC6	P99028	Q9CTY5	Q8R0S4	P00405	Q9D3D9	Q6PIE5	Q920N7	Q8BH59	P97370	P62897	Q925N0	Q8K596	Q64518	P31648	P55012	Q91VE0	Q8VDN2	P70414	O55143	Q8VEM8	Q91V61	O88343
GO:1902600	proton transmembrane transport	8.53e-06	0.000267	8.69	58	8	P56135	P00405	Q6PIC6	P99028	Q9D3D9	Q6PIE5	Q8VDN2	P62897
GO:0006812	cation transport	9.37e-06	0.000281	3.09	429	21	Q91V14	Q64518	P31648	P56135	Q63959	P55012	Q6PIC6	P99028	Q8VDN2	Q9CTY5	P70414	O55143	Q8R0S4	P00405	Q9D3D9	Q6PIE5	Q91V61	Q920N7	P97370	P62897	Q8K596
GO:0031323	regulation of cellular metabolic process	9.34e-06	0.000284	0.39	2448	15	P56212	Q5SQX6	Q7TQI3	Q61990	Q6ZWN5	P63158	Q8R464	Q02257	Q02248	P63242	P67871	P43277	P49615	P62897	Q80WJ7
GO:0016043	cellular component organization	9.23e-06	0.000284	1.71	2624	71	Q810U4	Q9R0P5	P18760	Q5SQX6	Q62442	Q9QYX7	Q61553	Q99JY9	P63001	O35129	O88737	O55131	Q7TQF7	P70704	Q8R0S4	P62075	P61264	Q8R0S2	P63044	Q9CQD1	Q69ZK9	Q9CZ13	P43277	P47757	Q920N7	Q9DB77	P49615	Q99KJ8	O35526	P05213	P61759	Q8VE33	P46660	Q9R0Q6	Q9JKK7	Q99P72	P70336	P12023	P16546	Q6EDY6	Q9QUI0	Q8BSS9	P63011
GO:0006357	regulation of transcription by RNA polymerase II	1.05e-05	0.00031	0.19	1332	4	P63158	Q02257	Q02248	Q80WJ7
GO:0030029	actin filament-based process	1.1e-05	0.000322	3.58	299	17	Q91VR8	Q62261	Q9R0P5	Q9R0Q6	P18760	Q9JKK7	P70336	P16546	Q61553	Q99JY9	P63001	Q6EDY6	P61161	Q9QUI0	Q99104	Q8R0S2	P47757
GO:0060255	regulation of macromolecule metabolic process	1.21e-05	0.000349	0.4	2525	16	P56212	Q5SQX6	Q7TQI3	Q61990	Q6ZWN5	P63158	Q8R464	Q02257	P62141	Q02248	P63242	P67871	P43277	P49615	P62897	Q80WJ7
GO:0015980	energy derivation by oxidation of organic compounds	1.27e-05	0.000352	6.92	82	9	Q9CQA3	P14152	Q8CI94	P56135	P00405	P99028	Q9CWE0	Q8BH59	P62897
GO:0006979	response to oxidative stress	1.29e-05	0.000354	13.51	28	6	P20108	O08807	P24270	Q61171	Q9CQZ5	P35700
GO:1990778	protein localization to cell periphery	1.27e-05	0.000356	6.92	82	9	P35276	O08917	P46460	Q02357	P61264	P63011	Q811D0	Q62261	P70441
GO:1901135	carbohydrate derivative metabolic process	1.26e-05	0.000359	3.02	438	21	P06745	P56135	P20060	Q91YQ5	P99028	P17751	Q9CWJ9	Q8BHC4	P40142	P00405	Q9D3D9	P05063	O54734	P17183	P52480	P09411	P05064	P17182	O88444	Q91V12	P62897
GO:0055082	cellular chemical homeostasis	1.39e-05	0.000376	4.16	212	14	Q64518	P12658	Q6PIC6	Q9Z1G4	Q8VDN2	Q9CTY5	P70414	Q9R0K7	O55143	Q6PIE5	G5E829	O88343	P97370	Q8K596
GO:1901575	organic substance catabolic process	1.41e-05	0.000378	2.43	778	30	P20060	Q8BG32	O35098	Q8BVI4	P17751	Q8CAY6	Q9EQF6	P52480	P09411	P08226	Q8QZS1	P10605	Q61425	P06745	Q8CI94	P28474	Q8BJU0	Q6P3A8	Q91VE0	Q99LR1	Q02053	O55023	P14211	P05063	P17183	Q8R016	P05064	P17182	P62983	Q11011
GO:0099003	vesicle-mediated transport in synapse	1.48e-05	0.000386	8	63	8	Q7TQF7	P84086	Q61548	P63011	Q69ZK9	Q99NE5	O55042	O35526
GO:0099504	synaptic vesicle cycle	1.48e-05	0.00039	8	63	8	Q7TQF7	P84086	Q61548	P63011	Q69ZK9	Q99NE5	O55042	O35526
GO:0098916	anterograde trans-synaptic signaling	1.83e-05	0.000463	3.81	248	15	Q91V14	Q62108	Q9Z2W8	P97772	Q61625	P12658	O55042	P84086	Q8R0S4	P63011	Q811D0	Q9CQD1	Q69ZK9	Q99NE5	O35526
GO:0007268	chemical synaptic transmission	1.83e-05	0.000468	3.81	248	15	Q91V14	Q62108	Q9Z2W8	P97772	Q61625	P12658	O55042	P84086	Q8R0S4	P63011	Q811D0	Q9CQD1	Q69ZK9	Q99NE5	O35526
GO:0045333	cellular respiration	1.82e-05	0.000469	7.76	65	8	Q9CQA3	P14152	P56135	P00405	P99028	Q9CWE0	Q8BH59	P62897
GO:0099537	trans-synaptic signaling	1.92e-05	0.000478	3.8	249	15	Q91V14	Q62108	Q9Z2W8	P97772	Q61625	P12658	O55042	P84086	Q8R0S4	P63011	Q811D0	Q9CQD1	Q69ZK9	Q99NE5	O35526
GO:0071840	cellular component organization or biogenesis	2.06e-05	0.000508	1.65	2745	72	Q810U4	Q9R0P5	P18760	Q5SQX6	Q62442	Q9QYX7	Q61553	Q99JY9	P63001	O35129	O88737	O55131	Q7TQF7	P70704	Q8R0S4	P62075	P61264	Q8R0S2	P63044	Q9CQD1	Q69ZK9	Q9CZ13	P43277	P47757	Q920N7	Q9DB77	P49615	Q99KJ8	O35526	P05213	P61759	Q8VE33	P46660	Q9R0Q6	Q9JKK7	Q99P72	P70336	P12023	P16546	Q6EDY6	Q9QUI0	Q8BSS9	P63011
GO:0051668	localization within membrane	2.09e-05	0.000509	4.29	191	13	Q62108	Q9R087	O08917	P46460	Q8BJU0	Q62261	P70441	P35276	Q02357	P62075	P61264	P63011	Q811D0
GO:0008150	biological_process	2.37e-05	0.000559	1.22	11560	223	Q810U4	Q61316	P12658	P18760	O70251	Q61553	O35129	Q8R0S4	P61264	Q8R0S2	Q9CQD1	P63328	P43277	P47757	P05213	Q9R0Y5	Q9R087	Q8BJU0	P46660	P10126	Q7TQI3	Q8VDN2	Q9WTQ5	P70414	Q1RLL3	Q6EDY6	Q8R016	O88444	P50396	P32921	Q91VR8	P07724	Q91V14	P56135	Q8BTG7	Q63959	Q9CZ42	P70441	P19157	Q9CTY5	P61161	Q99104	Q9D3D9
UNCLASSIFIED	Unclassified	2.37e-05	0.000565	0.76	10437	126	Q8CAQ8	B0V2N1	Q9CR68	Q9Z0P4	P55264	P18242	P16858	Q9CR61	Q8C996	Q3UGR5	Q9Z2U1	Q923T9	P97351	Q9D358	Q60631	P04925	Q6P9K8	Q64674	Q8VDN4	P53810	P15532	P50544	Q9CQC7	O08600	P62761	P50429	P39053	Q8BLQ9	Q80XN0	P32020	P24369	Q9ERG2	P54071	Q8CDN6	Q9DBS2	Q8BYI9	P70202	Q64521	Q8C0M9	Q64520	D3YZU1	P56812	Q62465
GO:0080090	regulation of primary metabolic process	2.35e-05	0.000568	0.4	2380	15	P56212	Q5SQX6	Q7TQI3	Q61990	Q6ZWN5	P63158	Q8R464	Q02257	Q02248	P63242	P67871	P43277	P49615	P62897	Q80WJ7
GO:0008104	protein localization	2.56e-05	0.000598	2.46	718	28	Q62108	Q62261	P70441	Q9QYX7	O88737	O55131	Q02357	P62075	P61264	Q9CQD1	O35609	Q9CZ13	Q9DB77	O35526	Q8VE33	Q9R087	O08917	P46460	Q8BJU0	Q9DCC8	P35293	P35276	O54774	P63011	Q811D0	Q91V41	Q8K021	P62821
GO:0048878	chemical homeostasis	2.82e-05	0.000652	3.48	290	16	Q91V14	Q64518	P12658	P55012	Q6PIC6	Q9Z1G4	Q8VDN2	Q9CTY5	P70414	Q9R0K7	O55143	Q6PIE5	G5E829	O88343	P97370	Q8K596
GO:0030004	cellular monovalent inorganic cation homeostasis	2.94e-05	0.000672	11.46	33	6	Q6PIC6	Q6PIE5	Q9Z1G4	Q8VDN2	O88343	P97370
GO:0051171	regulation of nitrogen compound metabolic process	3.16e-05	0.000715	0.4	2350	15	P56212	Q5SQX6	Q7TQI3	Q61990	Q6ZWN5	P63158	Q8R464	Q02257	Q02248	P63242	P67871	P43277	P49615	P62897	Q80WJ7
GO:0010467	gene expression	3.21e-05	0.00072	0.47	2942	22	P32921	P35979	Q9D8N0	P10126	O70251	Q5SQX6	Q61990	Q9CQR2	P47915	P62264	Q6ZWN5	P63158	P58252	Q02257	P62141	Q02248	P63242	Q9CZ13	P62631	Q9DB77	P49615	Q80WJ7
GO:0006518	peptide metabolic process	3.26e-05	0.000724	3.28	327	17	P32921	P10649	P24472	P35979	Q9D8N0	P10126	O70251	Q5SQX6	P19157	P47915	P62264	Q9DCM0	Q6ZWN5	P58252	P63242	P62631	Q11011
GO:0002376	immune system process	3.5e-05	0.00077	0.13	999	2	Q61171	P35700
GO:0005975	carbohydrate metabolic process	3.57e-05	0.000778	4.78	145	11	O55023	P06745	Q8CI94	P05063	P17183	P52480	P09411	P05064	P17182	Q9D0F9	P17751
GO:0006875	cellular metal ion homeostasis	4.04e-05	0.00087	4.32	175	12	Q9R0K7	O55143	Q64518	P12658	Q6PIC6	Q6PIE5	G5E829	Q8VDN2	P97370	Q9CTY5	Q8K596	P70414
GO:0051641	cellular localization	4.16e-05	0.000887	2.08	1121	37	Q62108	P56135	Q62261	P70441	O55042	O55131	Q7TQF7	Q99104	P84086	Q02357	P62075	P61264	P28738	Q9CQD1	Q69ZK9	Q9CZ13	Q9WV80	Q9DB77	O35526	Q8K596	Q8VE33	Q9R087	O08917	Q61548	P46460	Q8BJU0	Q9DCC8	P70414	P35293	P35276	O54774	P63011	Q811D0	Q91V41	Q99NE5	Q9JHU4	P62821
GO:0099536	synaptic signaling	4.28e-05	0.000906	3.53	268	15	Q91V14	Q62108	Q9Z2W8	P97772	Q61625	P12658	O55042	P84086	Q8R0S4	P63011	Q811D0	Q9CQD1	Q69ZK9	Q99NE5	O35526
GO:0140352	export from cell	4.71e-05	0.000987	4.25	178	12	P46638	P84086	P35276	P61264	P63011	Q6PIC6	Q6PIE5	Q99NE5	Q8VDN2	Q920N7	P97370	O35526
GO:0015031	protein transport	4.85e-05	0.00101	3.04	373	18	Q8VE33	P46460	Q8BJU0	Q9DCC8	P35293	P35276	O54774	P62075	P61264	P63011	Q9CQD1	O35609	Q91V41	Q9CZ13	Q8K021	Q9DB77	O35526	P62821
GO:0050789	regulation of biological process	5.41e-05	0.00111	0.63	5406	54	P12658	Q5SQX6	Q61990	P63001	Q8R464	Q02257	Q8R0S4	P63242	Q9CQD1	Q69ZK9	P63328	P43277	P47757	Q920N7	P49615	Q9R087	Q7TQI3	Q9EQZ6	P70336	Q9WTQ5	Q6EDY6	O55023	Q6RHR9	P63011	Q61171	Q02248	O88444	P08414	Q91VR8	O08807	P56212	Q8BTG7	P32883	O55042	P84086	O08530	P08226	P62897	Q9Z2W8	P97772	Q61625	P35700	P68404
GO:0035725	sodium ion transmembrane transport	5.53e-05	0.00113	6.55	77	8	P31648	P55012	Q6PIC6	Q6PIE5	Q8VDN2	P97370	Q8K596	P70414
GO:0043170	macromolecule metabolic process	5.99e-05	0.00121	0.62	5006	49	P35979	Q8BG32	O70251	Q5SQX6	Q61990	P47915	Q8R464	Q02257	P63242	Q9CZ13	P43277	P62631	Q9DB77	P49615	O89023	P10605	Q8BJU0	Q91YQ5	P10126	Q7TQI3	P70336	Q02053	P14211	Q02248	O54734	P08414	P32921	P56212	P20060	P61089	P08226	P62897	Q9CQR6	Q8CI94	Q9D8N0	Q9CQR2	P62264	P68404	Q6ZWN5	P63158	P58252	P16054	P62141
GO:0009060	aerobic respiration	6.17e-05	0.00123	7.74	57	7	Q9CQA3	P14152	P56135	P00405	P99028	Q9CWE0	P62897
GO:0045184	establishment of protein localization	6.5e-05	0.00129	2.97	382	18	Q8VE33	P46460	Q8BJU0	Q9DCC8	P35293	P35276	O54774	P62075	P61264	P63011	Q9CQD1	O35609	Q91V41	Q9CZ13	Q8K021	Q9DB77	O35526	P62821
GO:0043603	cellular amide metabolic process	7.08e-05	0.00139	2.84	421	19	P32921	P10649	P24472	P35979	Q9D8N0	P20060	P10126	O70251	Q5SQX6	P19157	P47915	P62264	Q9DCM0	Q6ZWN5	P58252	P63242	P62631	Q91V12	Q11011
GO:0046390	ribose phosphate biosynthetic process	7.66e-05	0.00149	5.4	105	9	Q9CWJ9	Q8BHC4	P40142	P56135	P00405	P99028	Q9D3D9	O88444	P62897
GO:0044248	cellular catabolic process	8.21e-05	0.00159	2.25	811	29	O08807	P20060	Q8BG32	O35098	Q8BVI4	P17751	Q8CAY6	Q9EQF6	Q8QZS1	P10605	P02088	Q61425	P24270	Q8CI94	P28474	Q8BJU0	Q6P3A8	Q91VE0	Q99LR1	P35700	Q02053	P14211	P20108	Q61171	P01942	Q8R016	P62983	Q11011	P62821
GO:0048284	organelle fusion	9.14e-05	0.00175	4.28	162	11	P46638	P84086	Q8VE33	P35276	P61264	P63011	P63044	Q99NE5	Q62442	Q920N7	O35526
GO:0006839	mitochondrial transport	0.00011	0.00209	8.79	43	6	Q8VE33	P56135	P62075	Q9DCC8	Q9CZ13	Q9DB77
GO:0050804	modulation of chemical synaptic transmission	0.000113	0.00211	5.86	86	8	P84086	Q9Z2W8	P97772	Q61625	P12658	Q9CQD1	Q69ZK9	Q99NE5
GO:0099177	regulation of trans-synaptic signaling	0.000113	0.00213	5.86	86	8	P84086	Q9Z2W8	P97772	Q61625	P12658	Q9CQD1	Q69ZK9	Q99NE5
GO:1901564	organonitrogen compound metabolic process	0.000118	0.00216	1.59	2738	69	P35979	Q8BG32	O35098	Q8BVI4	O70251	Q5SQX6	P17751	P47915	Q8R464	P63242	Q9EQF6	P52480	P09411	Q9CZ13	P62631	Q9DB77	P49615	O89023	P10605	P10649	P06745	Q8BJU0	Q91YQ5	P10126	Q7TQI3	P70336	Q02053	Q9DCM0	P14211	P05063	O54734	Q8R016	P05064	O88444	P08414	P32921	P56212	P56135	P20060	P99028	P19157	Q9CWJ9	P61089
GO:0007165	signal transduction	0.000117	0.00217	0.45	2403	17	P97772	Q8BTG7	Q9EQZ6	P70336	Q9WTQ5	P32883	P68404	O55023	Q8R464	Q6RHR9	P16054	O08530	P63328	O88444	E9Q3L2	P08414	P08752
GO:0007015	actin filament organization	0.000123	0.00224	3.82	198	12	P63001	Q6EDY6	Q91VR8	P61161	Q9QUI0	Q99104	Q9R0P5	Q9R0Q6	P18760	P47757	Q61553	Q99JY9
GO:0009636	response to toxic substance	0.00015	0.00272	18.01	14	4	P28474	Q61171	Q8R016	P35700
GO:0034613	cellular protein localization	0.000159	0.00285	2.36	640	24	Q8VE33	Q62108	Q9R087	O08917	P46460	Q8BJU0	Q9DCC8	Q62261	P70441	P35293	O55131	P35276	O54774	Q02357	P62075	P61264	P63011	Q811D0	Q9CQD1	Q91V41	Q9CZ13	Q9DB77	O35526	P62821
GO:0006814	sodium ion transport	0.000163	0.00287	5.54	91	8	P31648	P55012	Q6PIC6	Q6PIE5	Q8VDN2	P97370	Q8K596	P70414
GO:0050794	regulation of cellular process	0.000162	0.00288	0.65	5176	53	P12658	Q5SQX6	Q61990	P63001	Q8R464	Q02257	Q8R0S4	P63242	Q9CQD1	Q69ZK9	P63328	P43277	P47757	Q920N7	P49615	Q9R087	Q7TQI3	Q9EQZ6	P70336	Q9WTQ5	Q6EDY6	O55023	Q6RHR9	P63011	Q61171	Q02248	O88444	P08414	Q91VR8	O08807	P56212	Q8BTG7	P32883	O55042	P84086	O08530	P08226	P62897	Q9Z2W8	P97772	Q61625	P35700	P68404
GO:0070727	cellular macromolecule localization	0.000167	0.00293	2.35	643	24	Q8VE33	Q62108	Q9R087	O08917	P46460	Q8BJU0	Q9DCC8	Q62261	P70441	P35293	O55131	P35276	O54774	Q02357	P62075	P61264	P63011	Q811D0	Q9CQD1	Q91V41	Q9CZ13	Q9DB77	O35526	P62821
GO:0009152	purine ribonucleotide biosynthetic process	0.000187	0.00322	5.42	93	8	Q9CWJ9	Q8BHC4	P56135	P00405	P99028	Q9D3D9	O88444	P62897
GO:0006906	vesicle fusion	0.000187	0.00324	4.29	147	10	P46638	P84086	P35276	P61264	P63011	P63044	Q99NE5	Q62442	Q920N7	O35526
GO:1901566	organonitrogen compound biosynthetic process	0.000191	0.00327	2.27	695	25	P32921	P35979	P56135	P99028	Q8BVI4	O70251	Q5SQX6	P47915	Q9CWJ9	P00405	P63242	Q9D3D9	P62631	P62897	Q9DCC4	Q9D8N0	Q91YQ5	P10126	P62264	Q8BHC4	Q6ZWN5	P58252	O54734	O88444	P05201
GO:0033036	macromolecule localization	0.000193	0.00328	2.1	899	30	Q62108	Q62261	P70441	Q9QYX7	O88737	O55131	P70704	Q02357	P62075	P61264	Q9CQD1	O35609	Q9CZ13	Q9DB77	O35526	Q8VE33	Q9R087	O08917	P46460	Q8BJU0	Q9DCC8	Q91VE0	P35293	P35276	O54774	P63011	Q811D0	Q91V41	Q8K021	P62821
GO:0090174	organelle membrane fusion	0.000197	0.00331	4.26	148	10	P46638	P84086	P35276	P61264	P63011	P63044	Q99NE5	Q62442	Q920N7	O35526
GO:0071702	organic substance transport	0.000215	0.00358	2.27	721	26	P70704	P62075	P61264	Q9CQD1	O35609	Q9CZ13	P17809	Q920N7	Q9DB77	Q8BH59	Q925N0	O35526	Q8VE33	P46460	Q8BJU0	Q9DCC8	Q91VE0	P35293	P35276	O54774	P63011	Q91V41	Q91V61	Q8K021	O88343	P62821
GO:0006626	protein targeting to mitochondrion	0.000229	0.00376	10.17	31	5	Q8VE33	P62075	Q9DCC8	Q9CZ13	Q9DB77
GO:0022904	respiratory electron transport chain	0.000229	0.00379	10.17	31	5	Q9CQA3	P00405	P99028	Q8BH59	P62897
GO:0072659	protein localization to plasma membrane	0.000236	0.00385	6.13	72	7	P35276	O08917	P46460	Q02357	P63011	Q62261	P70441
GO:0006996	organelle organization	0.000246	0.00399	1.67	1998	53	Q9R0P5	P18760	Q62442	Q61553	Q99JY9	P63001	O35129	O55131	Q7TQF7	P62075	P61264	Q8R0S2	P63044	Q69ZK9	Q9CZ13	P43277	P47757	Q920N7	Q9DB77	P49615	Q99KJ8	O35526	P05213	Q8VE33	P46660	Q9R0Q6	Q9JKK7	Q99P72	P70336	P16546	Q6EDY6	Q9QUI0	P63011	Q9JHU4	Q9QYE6	Q91VR8	Q62261	O55042	P61161	Q99104	P84086	Q9CZX8	Q78ZA7
GO:0022900	electron transport chain	0.000261	0.00417	9.85	32	5	Q9CQA3	P00405	P99028	Q8BH59	P62897
GO:0009260	ribonucleotide biosynthetic process	0.000261	0.0042	5.15	98	8	Q9CWJ9	Q8BHC4	P56135	P00405	P99028	Q9D3D9	O88444	P62897
GO:0097435	supramolecular fiber organization	0.000276	0.00437	2.95	320	15	Q91VR8	P46660	Q9R0P5	Q9R0Q6	P18760	Q9JKK7	Q61553	Q99JY9	P63001	Q6EDY6	P61161	Q9QUI0	Q99104	Q9JHU4	P47757
GO:0009142	nucleoside triphosphate biosynthetic process	0.000284	0.00447	7.27	52	6	Q9R0Y5	P56135	P00405	P99028	Q9D3D9	P62897
GO:0072655	establishment of protein localization to mitochondrion	0.000297	0.00461	9.55	33	5	Q8VE33	P62075	Q9DCC8	Q9CZ13	Q9DB77
GO:0070585	protein localization to mitochondrion	0.000297	0.00464	9.55	33	5	Q8VE33	P62075	Q9DCC8	Q9CZ13	Q9DB77
GO:0006796	phosphate-containing compound metabolic process	0.000312	0.00481	2.03	962	31	P56212	P56135	P99028	P17751	Q9CWJ9	P40142	Q8R464	P00405	Q9D3D9	P52480	P09411	Q91V12	P49615	P62897	Q9CQR6	Q9R0Y5	P06745	Q99LR1	P70336	P68404	O55023	Q8BHC4	P16054	P67871	P05063	P17183	P05064	P17182	O88444	E9Q3L2	P08414
GO:0006164	purine nucleotide biosynthetic process	0.000316	0.00483	4.99	101	8	Q9CWJ9	Q8BHC4	P56135	P00405	P99028	Q9D3D9	O88444	P62897
GO:0006793	phosphorus metabolic process	0.000325	0.00494	2.02	967	31	P56212	P56135	P99028	P17751	Q9CWJ9	P40142	Q8R464	P00405	Q9D3D9	P52480	P09411	Q91V12	P49615	P62897	Q9CQR6	Q9R0Y5	P06745	Q99LR1	P70336	P68404	O55023	Q8BHC4	P16054	P67871	P05063	P17183	P05064	P17182	O88444	E9Q3L2	P08414
GO:1901293	nucleoside phosphate biosynthetic process	0.000327	0.00494	4.4	129	9	Q9CWJ9	Q8BHC4	Q9R0Y5	P56135	P00405	P99028	Q9D3D9	O88444	P62897
GO:0006952	defense response	0.000344	0.0051	< 0,01	559	0
GO:1902414	protein localization to cell junction	0.000342	0.0051	14.01	18	4	O88737	P61264	Q811D0	Q9QYX7
GO:1990542	mitochondrial transmembrane transport	0.000342	0.00513	7	54	6	P56135	Q9DCC8	Q91V61	Q8BH59	Q9CTY5	Q925N0
GO:0071705	nitrogen compound transport	0.000361	0.0053	2.44	543	21	Q8VE33	P46460	Q8BJU0	Q9DCC8	P35293	P35276	O54774	P62075	P61264	P63011	Q9CQD1	O35609	Q91V41	Q9CZ13	Q91V61	Q8K021	Q920N7	Q9DB77	Q8BH59	O35526	P62821
GO:0034330	cell junction organization	0.000407	0.00595	3.87	163	10	O88737	Q8BSS9	Q62108	Q8R0S4	P63011	Q69ZK9	P70336	O55042	Q9QYX7	P60766
GO:0072522	purine-containing compound biosynthetic process	0.000428	0.0062	4.76	106	8	Q9CWJ9	Q8BHC4	P56135	P00405	P99028	Q9D3D9	O88444	P62897
GO:0045055	regulated exocytosis	0.000447	0.0064	6.63	57	6	P46638	P84086	P63011	Q99NE5	Q920N7	O35526
GO:0009141	nucleoside triphosphate metabolic process	0.000447	0.00644	6.63	57	6	Q9R0Y5	P56135	P00405	P99028	Q9D3D9	P62897
GO:0090407	organophosphate biosynthetic process	0.000504	0.00718	3.25	233	12	Q9CWJ9	Q8BHC4	Q9R0Y5	P40142	P56135	P00405	P99028	Q9D3D9	O88444	E9Q3L2	P17751	P62897
GO:0061025	membrane fusion	0.00051	0.00721	3.75	168	10	P46638	P84086	P35276	P61264	P63011	P63044	Q99NE5	Q62442	Q920N7	O35526
GO:0007267	cell-cell signaling	0.000548	0.0077	2.56	419	17	Q91V14	Q62108	Q9Z2W8	P97772	Q61625	P12658	O55042	P84086	Q8R0S4	P63011	Q811D0	Q9CQD1	Q69ZK9	Q99NE5	Q920N7	P08752	O35526
GO:0048518	positive regulation of biological process	0.000566	0.0079	0.37	1522	9	Q6ZWN5	Q02257	P12658	Q8BTG7	Q02248	P63242	Q5SQX6	Q99NE5	P62897
GO:0097120	receptor localization to synapse	0.000571	0.00792	12.01	21	4	Q62108	P61264	Q811D0	P28738
GO:0046395	carboxylic acid catabolic process	0.00064	0.00883	5.13	86	7	Q61425	Q6P3A8	Q8R016	Q8BVI4	Q91VE0	Q8QZS1	Q8CAY6
GO:0009607	response to biotic stimulus	0.000714	0.00939	< 0,01	501	0
GO:0044419	biological process involved in interspecies interaction between organisms	0.000711	0.0094	< 0,01	500	0
GO:0015985	energy coupled proton transport, down electrochemical gradient	0.000732	0.00945	7.69	41	5	P56135	P00405	P99028	Q9D3D9	P62897
GO:0051707	response to other organism	0.000711	0.00945	< 0,01	500	0
GO:0016054	organic acid catabolic process	0.000727	0.0095	5.01	88	7	Q61425	Q6P3A8	Q8R016	Q8BVI4	Q91VE0	Q8QZS1	Q8CAY6
GO:0015986	ATP synthesis coupled proton transport	0.000732	0.0095	7.69	41	5	P56135	P00405	P99028	Q9D3D9	P62897
GO:0043207	response to external biotic stimulus	0.000711	0.00951	< 0,01	500	0
GO:0006887	exocytosis	0.000709	0.00954	4.38	115	8	P46638	P84086	P35276	P61264	P63011	Q99NE5	Q920N7	O35526
GO:0140029	exocytic process	0.000709	0.0096	4.38	115	8	P46638	P84086	P35276	P61264	P63011	Q99NE5	Q920N7	O35526
GO:0099500	vesicle fusion to plasma membrane	0.000709	0.00966	4.38	115	8	P46638	P84086	P35276	P61264	P63011	Q99NE5	Q920N7	O35526
GO:0007010	cytoskeleton organization	0.000709	0.00972	2.12	713	24	Q91VR8	P46660	Q62261	P68372	Q9R0P5	Q9R0Q6	P18760	Q9JKK7	P70336	P16546	Q61553	Q99JY9	P63001	Q6EDY6	P61161	P68369	Q9QUI0	O55131	Q99104	Q8R0S2	Q9JHU4	P47757	Q99KJ8	P05213
GO:0030001	metal ion transport	0.000765	0.00982	2.78	317	14	Q91V14	Q64518	P31648	Q63959	P55012	Q6PIC6	Q8VDN2	Q9CTY5	P70414	O55143	Q8R0S4	Q6PIE5	P97370	Q8K596
GO:0034654	nucleobase-containing compound biosynthetic process	0.000779	0.00994	0.45	1951	14	Q9R0Y5	P56135	P99028	Q9CWJ9	Q8BHC4	P63158	Q02257	P00405	Q02248	Q9D3D9	O88444	P49615	P62897	Q80WJ7
[truncated: 180 more columns]

## Sheet: Sheet3
Supplementary table 2_sheet3. DAVID functional cluster analysis for the 188 differentially abundant proteins with increased abundance between Cstb-/- and wild-type (wt) mice cerebellar synaptosomes
Annotation Cluster 1	Enrichment Score: 9,13
Category	Term	PValue	Proteins	Fold Enrichment	Benjamini
GOTERM_MF_DIRECT	GO:0016491~oxidoreductase activity	3.9501e-13	P51660, O08807, P16858, Q8BVI4, O55042, Q62465, Q8R0Y6, P47738, Q9D6J6, P08249, Q91YT0, P56546, Q61425, Q9DCC4, P24270, P28474, Q8CG76, Q6P3A8, Q9JII6, O08756, P35700, P50544, Q9DCM0, P20108, Q9CQA3, P24549, Q80XN0, P14152, Q61171, P48758, P54071	5.08354	1.31285e-10
UP_KW_MOLECULAR_FUNCTION	KW-0560~Oxidoreductase	7.17797e-11	P51660, O08807, P16858, Q8BVI4, Q62465, Q8R0Y6, P47738, Q9D6J6, P08249, Q91YT0, P56546, Q61425, Q9DCC4, P24270, P28474, Q8CG76, Q6P3A8, Q9JII6, O08756, P35700, P50544, Q9DCM0, P20108, Q9CQA3, P24549, Q80XN0, P14152, Q61171, P48758, P54071	4.16846	4.09144e-09
UP_KW_LIGAND	KW-0520~NAD	1.44467e-05	P51660, P56546, Q61425, P28474, Q9CZ42, P16858, O08756, P47738, P24549, Q80XN0, P14152, Q9D6J6, P08249, Q91YT0	4.36472	0.000447846
Annotation Cluster 2	Enrichment Score: 7,43
Category	Term	PValue	Proteins	Fold Enrichment	Benjamini
KEGG_PATHWAY	mmu01200:Carbon metabolism	1.44481e-13	P06745, P24270, P28474, P16858, Q9CQ60, P17751, Q9CQA3, P40142, P14152, P05063, Q8CHP8, P17183, P52480, P05064, P09411, P17182, P08249, P54071, P05201	10.459	1.69042e-11
GOTERM_BP_DIRECT	GO:0061621~canonical glycolysis	7.71936e-11	P06745, P16858, P52480, P05064, P09411, P17183, P17182, P17751	51.956	1.22506e-07
KEGG_PATHWAY	mmu00010:Glycolysis / Gluconeogenesis	2.17847e-10	P06745, P28474, P16858, Q9JII6, P17751, P47738, P05063, P17183, P52480, P05064, P09411, P17182, Q9D0F9	12.9238	1.6992e-08
UP_KW_BIOLOGICAL_PROCESS	KW-0324~Glycolysis	6.6476e-10	P06745, P05063, P16858, P52480, P05064, P09411, P17183, P17182, P17751	28.0054	4.12151e-08
GOTERM_BP_DIRECT	GO:0006096~glycolytic process	2.23154e-09	P06745, P05063, P16858, P52480, P05064, P09411, P17183, P17182, P17751	24.8415	1.77073e-06
GOTERM_BP_DIRECT	GO:0006094~gluconeogenesis	4.98734e-09	P06745, P14152, P05063, P16858, P09411, P17183, P17182, P17751, P08249	22.5832	2.6383e-06
KEGG_PATHWAY	mmu01230:Biosynthesis of amino acids	2.03278e-08	Q9DCC4, P40142, P05063, P16858, P52480, P05064, P09411, P17183, P17182, P17751, P54071, P05201	10.1176	7.92785e-07
UP_KW_PTM	KW-0379~Hydroxylation	0.000720767	P14211, Q61425, P52480, P05064, P08113, P09411, P17183, P17182, P43277, Q8CGP6	4.11481	0.00552588
KEGG_PATHWAY	mmu04066:HIF-1 signaling pathway	0.00152852	P28652, P05063, P16858, P05064, P09411, P17183, P17182, Q923T9	4.6742	0.0170321
UP_KW_MOLECULAR_FUNCTION	KW-0456~Lyase	0.0133497	P51660, Q9CZ42, P05063, P05064, P17183, P17182, P17751	3.57588	0.0951167
Annotation Cluster 3	Enrichment Score: 6,80
Category	Term	PValue	Proteins	Fold Enrichment	Benjamini
UP_KW_DOMAIN	KW-0809~Transit peptide	2.32823e-09	Q61425, Q9CZ42, Q6P3A8, Q9D172, P50544, P20108, Q9DCM0, Q9CQA3, P47738, Q80XN0, Q8BWT1, Q9CZ13, P29758, Q9D6J6, P08249, Q9DB77, P54071, Q91YT0	6.24501	2.56105e-08
UP_KW_CELLULAR_COMPONENT	KW-0496~Mitochondrion	7.66371e-08	Q9WV98, P56135, Q9CZ42, P19157, Q62465, P47738, Q8BWT1, P63087, P62075, Q9CZ13, Q9D6J6, P08249, Q9DB77, Q91YT0, Q9CQR6, Q61425, Q9CPV4, Q6P3A8, Q9CQZ5, Q9D172, O08756, Q99LR1, P50544, Q02053, Q9DCM0, P20108, Q9CQA3, Q80XN0, P32020, P29758, P56391, P54071, Q9DCW4	2.89477	1.49442e-06
GOTERM_CC_DIRECT	GO:0005743~mitochondrial inner membrane	7.84536e-07	Q9WV98, Q61425, P56135, Q6P3A8, Q9CQZ5, O08756, O55042, P50544, Q9CQA3, Q80XN0, Q8BWT1, P62075, Q9CZ13, Q9D6J6, P08249, P56391, Q9DB77, P54071, Q91YT0	4.15249	2.53904e-05
UP_SEQ_FEATURE	TRANSIT:Mitochondrion	4.57788e-06	Q61425, Q9CZ42, Q6P3A8, Q9D172, P50544, P20108, Q9DCM0, Q9CQA3, P47738, Q80XN0, Q9CZ13, P29758, Q9D6J6, P08249, Q9DB77, P54071, Q91YT0	4.0717	0.000450922
Annotation Cluster 4	Enrichment Score: 6,20
Category	Term	PValue	Proteins	Fold Enrichment	Benjamini
KEGG_PATHWAY	mmu05022:Pathways of neurodegeneration - multiple diseases	1.00027e-09	O70435, Q8BG32, Q9CR00, O55042, P63001, P63328, P28738, Q9Z2U1, Q9CZ13, Q9D6J6, Q923T9, Q9DB77, Q99KJ8, P49615, Q91YT0, P05213, P28652, P24270, P68372, Q9CQZ5, O08756, P12023, Q02053, P68369, Q9CQA3, P67871, P56391, P62821	3.95968	5.85158e-08
KEGG_PATHWAY	mmu05012:Parkinson disease	1.09799e-08	O70435, P28652, Q8BG32, Q9CQZ5, P68372, Q9CR00, O55042, Q02053, P68369, Q9CQA3, P28738, Q9Z2U1, Q9CZ13, Q923T9, Q9D6J6, P56391, Q9DB77, P08752, Q91YT0, P05213	5.04602	5.1386e-07
KEGG_PATHWAY	mmu05010:Alzheimer disease	4.27935e-08	O70435, Q8BG32, P16858, Q9CQZ5, P68372, O08756, Q9CR00, O55042, P12023, P68369, Q9CQA3, P67871, P63328, P28738, Q9Z2U1, Q9CZ13, P08226, Q9D6J6, P56391, Q9DB77, P49615, Q91YT0, P05213	3.99992	1.43053e-06
KEGG_PATHWAY	mmu05020:Prion disease	4.29416e-07	O70435, Q8BG32, Q9CQZ5, P68372, Q9CR00, P63001, P68369, Q9CQA3, P67871, P63328, P28738, Q9Z2U1, Q9CZ13, Q9D6J6, P56391, Q9DB77, Q91YT0, P05213	4.47363	1.25604e-05
KEGG_PATHWAY	mmu05014:Amyotrophic lateral sclerosis	2.07424e-06	O70435, P24270, Q8BG32, Q9CQZ5, P68372, Q9CR00, P63001, P68369, Q9CQA3, P63328, P28738, Q9Z2U1, Q9CZ13, Q9D6J6, P56391, Q9DB77, Q99KJ8, Q91YT0, P62821, P05213	3.61016	4.85372e-05
KEGG_PATHWAY	mmu05016:Huntington disease	4.08668e-05	O70435, Q8BG32, Q9CQZ5, P68372, Q9CR00, P68369, Q9CQA3, P28738, Q9Z2U1, Q9CZ13, Q9D6J6, P56391, Q9DB77, Q99KJ8, Q91YT0, P05213	3.52887	0.000735603
KEGG_PATHWAY	mmu04932:Non-alcoholic fatty liver disease	0.00225652	P63001, Q9CQA3, Q9CZ13, Q9CQZ5, P56391, Q9D6J6, Q9DB77, P60766, Q91YT0	3.84274	0.022001
Annotation Cluster 5	Enrichment Score: 5,75
Category	Term	PValue	Proteins	Fold Enrichment	Benjamini
GOTERM_CC_DIRECT	GO:0005856~cytoskeleton	3.7126e-07	Q91VR8, Q9D0M5, P16858, P18760, O55042, Q99JY9, Q61553, P57746, P63001, O55131, P61161, Q7TQF7, Q8BZ98, P63087, P47757, Q99KJ8, P49615, P05213, Q61543, P28652, P68372, Q9R0Q6, Q9JKK7, Q8VDN4, Q9QUI0, P42932, P68369, P16054, P39053, P62746, Q9DAW9, P08752, P60766	2.7209	1.32168e-05
KEGG_PATHWAY	mmu05132:Salmonella infection	1.00434e-06	Q91VR8, Q9D0M5, P16858, Q5SQX6, Q9R0Q6, P68372, Q99JY9, P63001, Q9QUI0, P61161, P68369, P28738, P08113, P62746, Q99KJ8, P60766, P05213	4.4756	2.6113e-05
UP_KW_CELLULAR_COMPONENT	KW-0206~Cytoskeleton	1.4769e-05	Q91VR8, Q9D0M5, P16858, P18760, Q99JY9, Q61553, P57746, O55131, P61161, Q7TQF7, Q8BZ98, P63087, P28738, P47757, Q99KJ8, P05213, Q61543, P28652, P68372, Q9R0Q6, Q9JKK7, Q8VDN4, Q9QUI0, P42932, P68369, P16054, P39053, P08752, P60766	2.45382	0.000191997
Annotation Cluster 6	Enrichment Score: 5,49
Category	Term	PValue	Proteins	Fold Enrichment	Benjamini
UP_SEQ_FEATURE	NP_BIND:NAD	4.11172e-07	P51660, P56546, Q61425, P47738, P24549, Q80XN0, P14152, P16858, P08249	13.1566	4.86006e-05
GOTERM_MF_DIRECT	GO:0051287~NAD binding	8.51078e-07	P56546, P47738, P24549, P14152, P16858, O08756, P54071, Q91YT0	15.2324	8.51198e-05
UP_KW_LIGAND	KW-0520~NAD	1.44467e-05	P51660, P56546, Q61425, P28474, Q9CZ42, P16858, O08756, P47738, P24549, Q80XN0, P14152, Q9D6J6, P08249, Q91YT0	4.36472	0.000447846
UP_SEQ_FEATURE	BINDING:NAD	2.13699e-05	P51660, P56546, Q61425, P14152, P16858, O08756, P08249	12.3648	0.0017187
Annotation Cluster 7	Enrichment Score: 3,86
Category	Term	PValue	Proteins	Fold Enrichment	Benjamini
GOTERM_BP_DIRECT	GO:0042744~hydrogen peroxide catabolic process	1.96596e-07	P02088, P20108, O08807, P24270, Q61171, P01942, P35700	26.6499	6.23997e-05
GOTERM_MF_DIRECT	GO:0004601~peroxidase activity	2.20148e-06	P02088, P20108, O08807, P24270, Q61171, P01942, P35700	17.9933	0.000145029
GOTERM_MF_DIRECT	GO:0016209~antioxidant activity	4.46844e-06	P20108, O08807, P24270, Q61171, P08226, P35700	23.7274	0.000232359
GOTERM_BP_DIRECT	GO:0006979~response to oxidative stress	5.717e-06	P20108, P24549, O08807, P24270, Q61171, Q9CQZ5, P08226, Q923T9, P12023, P35700	7.77511	0.00129613
UP_KW_DOMAIN	KW-0676~Redox-active center	8.00855e-06	P27773, P20108, O08807, Q61171, Q8CDN6, P35700	21.4451	4.4047e-05
INTERPRO	IPR019479:Peroxiredoxin, C-terminal	1.27288e-05	P20108, O08807, Q61171, P35700	76.1676	0.00297853
INTERPRO	IPR000866:Alkyl hydroperoxide reductase subunit C/ Thiol specific antioxidant	1.27288e-05	P20108, O08807, Q61171, P35700	76.1676	0.00297853
UP_SEQ_FEATURE	DOMAIN:Thioredoxin	2.61731e-05	P27773, P20108, O08807, Q61171, Q8CDN6, P35700	16.9574	0.0017187
INTERPRO	IPR013766:Thioredoxin domain	2.74954e-05	P27773, P20108, O08807, Q61171, Q8CDN6, P35700	16.7197	0.00428929
GOTERM_MF_DIRECT	GO:0008379~thioredoxin peroxidase activity	3.02747e-05	P20108, O08807, Q61171, P35700	58.7535	0.00112449
UP_SEQ_FEATURE	ACT_SITE:Cysteine sulfenic acid (-SOH) intermediate	7.4028e-05	P20108, O08807, Q61171, P35700	46.2476	0.00397732
GOTERM_MF_DIRECT	GO:0051920~peroxiredoxin activity	0.000101598	P20108, O08807, Q61171, P35700	41.1275	0.00330193
UP_KW_MOLECULAR_FUNCTION	KW-0575~Peroxidase	0.00023407	P20108, O08807, P24270, Q61171, P35700	16.082	0.0033355
UP_KW_MOLECULAR_FUNCTION	KW-0049~Antioxidant	0.000734328	P20108, O08807, Q61171, P35700	21.7107	0.00837134
GOTERM_BP_DIRECT	GO:0045454~cell redox homeostasis	0.00321517	P20108, O08807, Q61171, P35700	13.3826	0.134276
GOTERM_BP_DIRECT	GO:0033554~cellular response to stress	0.0100408	O08807, Q61171, P35700	19.4835	0.279556
GOTERM_BP_DIRECT	GO:0042542~response to hydrogen peroxide	0.0192318	P20108, P58252, P24270, P01942	7.00994	0.412443
GOTERM_MF_DIRECT	GO:0020037~heme binding	0.273475	P02088, P24270, P01942, P35700	2.18763	1
UP_KW_LIGAND	KW-0349~Heme	0.761983	P02088, P24270, P01942	1.09118	1
Annotation Cluster 8	Enrichment Score: 3,30
Category	Term	PValue	Proteins	Fold Enrichment	Benjamini
UP_SEQ_FEATURE	NP_BIND:GTP	1.19197e-07	P10126, P68372, P63001, O55131, Q9QUI0, P68369, Q8BZ98, P58252, P39053, P62746, P62631, P08752, P60766, P62821, P05213	6.31693	1.76113e-05
GOTERM_MF_DIRECT	GO:0000166~nucleotide binding	9.82151e-07	P32921, Q61316, Q9CZ42, P55264, Q64520, P70349, Q99JY9, P63001, O55131, P61161, Q8BZ98, P09411, P52480, P62814, P62631, Q923T9, P49615, P05213, P28652, Q9R0Y5, P68372, P10126, P15532, Q02053, Q9QUI0, P42932, Q8BHC4, P68369, P58252, P16054, P39053, P08113, P62746, P08414, P80318, P08752, P60766, Q9DCW4, P62821	2.33543	8.51198e-05
GOTERM_MF_DIRECT	GO:0003924~GTPase activity	3.6427e-06	P10126, P68372, P63001, O55131, Q9QUI0, P68369, Q8BZ98, P58252, P39053, P62746, P62631, P08752, P60766, P62821, P05213	4.73092	0.000210467
GOTERM_MF_DIRECT	GO:0005525~GTP binding	6.6074e-06	P10126, P68372, P15532, P63001, O55131, Q9QUI0, P68369, Q8BZ98, P58252, P39053, P62746, P62631, P08752, P60766, P62821, P05213	4.19668	0.000286321
UP_KW_LIGAND	KW-0342~GTP-binding	0.000862784	P10126, P68372, P63001, O55131, Q9QUI0, P68369, Q8BZ98, P58252, P39053, P62746, P62631, P08752, P60766, P62821, P05213	2.75967	0.0133731
INTERPRO	IPR027417:P-loop containing nucleoside triphosphate hydrolase	0.00705331	Q9R0Y5, P10126, Q64520, P63001, O55131, Q9QUI0, Q8BHC4, Q8BZ98, P58252, P39053, P28738, P62746, P62814, P62631, P08752, P60766, P62821	2.09975	0.31594
UP_KW_LIGAND	KW-0547~Nucleotide-binding	0.00756391	P32921, Q61316, Q9CZ42, P55264, P16858, Q64520, P70349, Q99JY9, P63001, O55131, P61161, Q8BZ98, P28738, P09411, P52480, P62814, P62631, Q923T9, P49615, P05213, P28652, Q9R0Y5, P68372, P10126, P15532, Q02053, Q9QUI0, P42932, Q8BHC4, P68369, P58252, P16054, P39053, P08113, P62746, P08414, P80318, P08752, P60766, Q9DCW4, P62821	1.43599	0.0586203
GOTERM_CC_DIRECT	GO:0015630~microtubule cytoskeleton	0.0131931	O55131, P68369, Q8BZ98, P39053, P16858, P68372, P05213	3.6066	0.114555
INTERPRO	IPR005225:Small GTP-binding protein domain	0.0152367	P63001, Q9QUI0, P58252, P62746, P60766, P62821	4.12957	0.31594
GOTERM_MF_DIRECT	GO:0005524~ATP binding	0.039275	P32921, P28652, Q9R0Y5, Q61316, Q9CZ42, P55264, Q64520, Q99JY9, P15532, Q02053, P42932, Q8BHC4, P61161, P16054, P28738, P08113, P52480, P09411, P62814, Q923T9, P08414, P80318, P49615	1.54665	0.378204
UP_KW_LIGAND	KW-0067~ATP-binding	0.533511	P32921, P28652, Q9R0Y5, Q61316, Q9CZ42, P55264, Q64520, Q99JY9, P15532, Q02053, P42932, Q8BHC4, P61161, P16054, P28738, P08113, P52480, P09411, P62814, Q923T9, P08414, P80318, P49615	1.03826	1
Annotation Cluster 9	Enrichment Score: 2,88
Category	Term	PValue	Proteins	Fold Enrichment	Benjamini
GOTERM_BP_DIRECT	GO:0010592~positive regulation of lamellipodium assembly	2.43915e-07	Q91VR8, P63001, P61161, P18760, P60766, Q99JY9, Q61553	25.7615	6.45156e-05
KEGG_PATHWAY	mmu05132:Salmonella infection	1.00434e-06	Q91VR8, Q9D0M5, P16858, Q5SQX6, Q9R0Q6, P68372, Q99JY9, P63001, Q9QUI0, P61161, P68369, P28738, P08113, P62746, Q99KJ8, P60766, P05213	4.4756	2.6113e-05
GOTERM_BP_DIRECT	GO:0007163~establishment or maintenance of cell polarity	7.09647e-06	P63001, Q9QUI0, P61161, P62746, P60766, Q99JY9, Q61553	14.8624	0.00140776
GOTERM_BP_DIRECT	GO:0007015~actin filament organization	6.57722e-05	Q91VR8, P63001, Q9QUI0, P62746, P18760, Q9JKK7, P60766, Q99JY9, Q61553	6.6244	0.00948913
GOTERM_CC_DIRECT	GO:0030027~lamellipodium	6.59127e-05	Q91VR8, P63001, Q9QUI0, P61161, P18760, Q9WV80, P47757, P49615, Q99JY9, Q61553	5.72189	0.00138029
KEGG_PATHWAY	mmu05100:Bacterial invasion of epithelial cells	0.000129644	P63001, Q9QUI0, P61161, Q8BZ98, P39053, Q9R0Q6, P60766, Q99JY9	7.01131	0.00202245
KEGG_PATHWAY	mmu04530:Tight junction	0.000187641	P63001, Q9QUI0, P61161, P68369, Q61316, P16054, P70441, Q9R0Q6, P60766, Q99JY9, P05213	4.38731	0.00258282
GOTERM_BP_DIRECT	GO:0048870~cell motility	0.00026806	Q91VR8, P63001, P18760, Q9R0P5, Q61553	15.7724	0.0283607
KEGG_PATHWAY	mmu04666:Fc gamma R-mediated phagocytosis	0.000426505	P63001, Q7TQF7, P61161, P16054, P18760, Q9R0Q6, P60766, Q99JY9	5.79195	0.00554457
KEGG_PATHWAY	mmu04810:Regulation of actin cytoskeleton	0.00162323	Q91VR8, P63001, Q9QUI0, P61161, P62141, P63087, Q5SQX6, P18760, Q9R0Q6, P60766, Q99JY9	3.33037	0.0172653
GOTERM_BP_DIRECT	GO:0030036~actin cytoskeleton organization	0.00215699	Q91VR8, P63001, Q9QUI0, P61161, P70441, P47757, P60766, Q61553	4.46087	0.119666
BIOCARTA	m_cdc42racPathway:Role of PI3K subunit p85 in regulation of Actin Organization and Cell Migration	0.00257803	Q9QUI0, Q9R0Q6, P60766, Q99JY9	13.1224	0.0824971
GOTERM_CC_DIRECT	GO:0005885~Arp2/3 protein complex	0.00262406	P61161, Q9R0Q6, Q99JY9	37.9552	0.0359294
GOTERM_BP_DIRECT	GO:0051491~positive regulation of filopodium assembly	0.00445986	Q8BZ98, P60766, Q99JY9, Q61553	11.9358	0.172629
KEGG_PATHWAY	mmu04144:Endocytosis	0.00735479	Q7TQF7, Q9QUI0, P61161, Q8BZ98, P39053, P28738, Q9R0Q6, Q9WV80, P47757, P60766, Q99JY9	2.69368	0.0573674
GOTERM_BP_DIRECT	GO:0034314~Arp2/3 complex-mediated actin nucleation	0.00784406	P61161, Q9R0Q6, Q99JY9	22.0813	0.256935
BIOCARTA	m_rhoPathway:Rho cell motility signaling pathway	0.019063	Q9QUI0, P18760, Q9R0Q6, Q99JY9	6.56122	0.406677
GOTERM_MF_DIRECT	GO:0051015~actin filament binding	0.0245176	P61161, P58252, P18760, Q9R0Q6, Q9R0P5, Q99JY9, Q61553	3.12926	0.296492
KEGG_PATHWAY	mmu05135:Yersinia infection	0.049679	P63001, Q9QUI0, P61161, Q9R0Q6, P60766, Q99JY9	2.98242	0.252715
GOTERM_BP_DIRECT	GO:0071346~cellular response to interferon-gamma	0.075653	P61161, P16858, P60766, Q99JY9	4.05162	0.844496
GOTERM_CC_DIRECT	GO:0035861~site of double-strand break	0.139634	P61161, Q9R0Q6, Q99JY9	4.55462	0.48735
GOTERM_CC_DIRECT	GO:0031252~cell leading edge	0.14563	P18760, P60766, Q99JY9	4.43632	0.495477
GOTERM_CC_DIRECT	GO:0005911~cell-cell junction	0.145956	P18760, P12023, P60766, Q99JY9, Q61553	2.454	0.495477
Annotation Cluster 10	Enrichment Score: 2,74
Category	Term	PValue	Proteins	Fold Enrichment	Benjamini
GOTERM_MF_DIRECT	GO:0016616~oxidoreductase activity, acting on the CH-OH group of donors, NAD or NADP as acceptor	0.000157832	P56546, Q61425, P14152, P48758, P08249, P54071	11.6399	0.0048278
UP_KW_BIOLOGICAL_PROCESS	KW-0816~Tricarboxylic acid cycle	0.00177122	Q9CQA3, P14152, P08249, P54071	16.2766	0.027454
GOTERM_BP_DIRECT	GO:0006099~tricarboxylic acid cycle	0.00321517	Q9CQA3, P14152, P08249, P54071	13.3826	0.134276
KEGG_PATHWAY	mmu00020:Citrate cycle (TCA cycle)	0.0117077	Q9CQA3, P14152, P08249, P54071	8.32593	0.0805765
Annotation Cluster 11	Enrichment Score: 2,71
Category	Term	PValue	Proteins	Fold Enrichment	Benjamini
GOTERM_CC_DIRECT	GO:0030027~lamellipodium	6.59127e-05	Q91VR8, P63001, Q9QUI0, P61161, P18760, Q9WV80, P47757, P49615, Q99JY9, Q61553	5.72189	0.00138029
GOTERM_CC_DIRECT	GO:0042995~cell projection	0.00715164	P70441, P18760, O55042, P12023, Q99JY9, Q61553, P57746, P63001, O55131, Q9QUI0, P42932, P61161, P24549, P67871, P63328, P62746, Q9WV80, Q9DBS2, P49615, P60766	1.93979	0.077151
UP_KW_CELLULAR_COMPONENT	KW-0966~Cell projection	0.0160078	P70441, P18760, O55042, P12023, Q99JY9, Q61553, P57746, P63001, O55131, Q9QUI0, P42932, P61161, P24549, P63328, P28738, Q9WV80, Q9DBS2, P49615, P60766	1.81955	0.0780378
Annotation Cluster 12	Enrichment Score: 2,61
Category	Term	PValue	Proteins	Fold Enrichment	Benjamini
KEGG_PATHWAY	mmu05415:Diabetic cardiomyopathy	1.46704e-05	P28652, P16858, P18242, Q9CQZ5, P63001, Q9CQA3, P62141, P63087, Q9CZ13, Q923T9, Q9D6J6, P56391, Q9DB77, Q91YT0	4.41945	0.000312079
KEGG_PATHWAY	mmu05208:Chemical carcinogenesis - reactive oxygen species	2.51864e-05	P10649, Q9D358, P24472, P24270, Q9JII6, Q9CQZ5, P63001, Q9CQA3, Q9CZ13, P48758, Q9D6J6, P56391, Q9DB77, Q91YT0	4.20047	0.000491134
UP_KW_BIOLOGICAL_PROCESS	KW-0249~Electron transport	6.59835e-05	Q9CQA3, Q9CZ13, Q9CQZ5, Q9D6J6, Q8CDN6, Q9DB77, Q91YT0, Q9DCW4	7.83689	0.00204549
UP_KW_CELLULAR_COMPONENT	KW-0999~Mitochondrion inner membrane	0.000157842	Q9WV98, Q9CQA3, Q80XN0, P56135, P62075, Q9CZ13, Q9CQZ5, P56391, Q9D6J6, Q9DB77, P50544, Q91YT0	4.13634	0.00153896
KEGG_PATHWAY	mmu00190:Oxidative phosphorylation	0.000177328	Q9CQA3, P56135, Q9CZ13, Q9CQZ5, P62814, P56391, Q9D6J6, Q9DB77, Q91YT0, P57746	4.93388	0.00258282
GOTERM_BP_DIRECT	GO:0009060~aerobic respiration	0.000513615	Q9CQA3, P24270, Q9CQZ5, Q9D6J6, P08249, Q91YT0	9.07451	0.0452838
GOTERM_CC_DIRECT	GO:0070469~respiratory chain	0.00211814	Q9CZ13, Q9CQZ5, Q9D6J6, Q9DB77, Q91YT0	9.18271	0.0301623
KEGG_PATHWAY	mmu04932:Non-alcoholic fatty liver disease	0.00225652	P63001, Q9CQA3, Q9CZ13, Q9CQZ5, P56391, Q9D6J6, Q9DB77, P60766, Q91YT0	3.84274	0.022001
GOTERM_BP_DIRECT	GO:0042776~mitochondrial ATP synthesis coupled proton transport	0.00265613	Q9CQA3, P56135, Q9CQZ5, Q9D6J6, Q91YT0	8.62552	0.126351
UP_KW_BIOLOGICAL_PROCESS	KW-0679~Respiratory chain	0.00282528	Q9CZ13, Q9CQZ5, Q9D6J6, Q9DB77, Q91YT0	8.39667	0.0350335
KEGG_PATHWAY	mmu04714:Thermogenesis	0.0570806	Q9CQA3, P56135, Q9CZ13, Q9CQZ5, P56391, Q9D6J6, Q9DB77, Q91YT0	2.30675	0.278268
GOTERM_CC_DIRECT	GO:0005747~mitochondrial respiratory chain complex I	0.0732556	Q9CQZ5, Q9D6J6, Q91YT0	6.69798	0.330114
GOTERM_MF_DIRECT	GO:0051536~iron-sulfur cluster binding	0.133874	Q9CQA3, Q9D6J6, Q91YT0	4.67358	0.859301
UP_KW_LIGAND	KW-0411~Iron-sulfur	0.264768	Q9CQA3, Q9D6J6, Q91YT0	2.96665	0.795627
KEGG_PATHWAY	mmu04723:Retrograde endocannabinoid signaling	0.379599	Q9CQZ5, Q9D6J6, P08752, Q91YT0	1.8002	0.830151
Annotation Cluster 13	Enrichment Score: 2,33
Category	Term	PValue	Proteins	Fold Enrichment	Benjamini
GOTERM_BP_DIRECT	GO:0006457~protein folding	9.06271e-06	P27773, P14211, P42932, P61759, Q61316, P24369, P08113, P80318, P17742	8.71631	0.00159806
GOTERM_MF_DIRECT	GO:0051082~unfolded protein binding	0.00209507	P14211, P42932, P61759, Q99L47, P08113, P80318	6.63346	0.0473667
GOTERM_BP_DIRECT	GO:0050821~protein stabilization	0.101639	P14211, P42932, P24369, P16858, P80318	2.81649	0.938713
GOTERM_MF_DIRECT	GO:0016887~ATPase activity	0.248034	P42932, Q61316, P28738, P08113, P80318	1.96219	1
Annotation Cluster 14	Enrichment Score: 2,22
Category	Term	PValue	Proteins	Fold Enrichment	Benjamini
GOTERM_CC_DIRECT	GO:0005790~smooth endoplasmic reticulum	3.07293e-07	P27773, P57759, P14211, O08807, P24369, P08113, P12023	24.9081	1.21551e-05
UP_SEQ_FEATURE	MOTIF:Prevents secretion from ER	0.000155986	P27773, P45878, P57759, P14211, P24369, P08113	11.7398	0.00768232
GOTERM_CC_DIRECT	GO:0005788~endoplasmic reticulum lumen	0.0183978	P27773, P57759, P14211, P24369, P08113	4.95068	0.130992
GOTERM_CC_DIRECT	GO:0005783~endoplasmic reticulum	0.259441	P27773, P57759, P07724, O08807, P24270, Q99LR1, O08756, P12023, Q9CQR2, P45878, P14211, P16054, P32020, P63242, P24369, P08113, P08226, P62821	1.25587	0.744848
UP_KW_CELLULAR_COMPONENT	KW-0256~Endoplasmic reticulum	0.461777	P27773, P57759, O08807, Q99LR1, P12023, Q9CQR2, P45878, P14211, P32020, P63242, P24369, P08113, P62821	1.14036	1
KEGG_PATHWAY	mmu04141:Protein processing in endoplasmic reticulum	0.474705	P27773, P57759, P14211, P08113	1.54901	0.94941
Annotation Cluster 15	Enrichment Score: 2,21
Category	Term	PValue	Proteins	Fold Enrichment	Benjamini
GOTERM_BP_DIRECT	GO:0006635~fatty acid beta-oxidation	9.42234e-05	P51660, Q61425, Q8BWT1, P32020, O08756, P50544	12.989	0.012461
GOTERM_MF_DIRECT	GO:0003857~3-hydroxyacyl-CoA dehydrogenase activity	0.00189249	P51660, Q61425, O08756	44.0651	0.0447317
KEGG_PATHWAY	mmu00071:Fatty acid degradation	0.0073447	Q61425, P47738, Q8BWT1, P28474, P50544	6.40456	0.0573674
KEGG_PATHWAY	mmu00280:Valine, leucine and isoleucine degradation	0.0101235	Q61425, P47738, Q8BWT1, Q6P3A8, O08756	5.84276	0.0740279
GOTERM_BP_DIRECT	GO:0006631~fatty acid metabolic process	0.0115572	P51660, Q61425, Q8BWT1, O08756, Q91V12, O55042, P50544	3.71561	0.310868
KEGG_PATHWAY	mmu01212:Fatty acid metabolism	0.0135074	P51660, Q61425, Q8BWT1, P32020, P50544	5.37157	0.0903065
UP_KW_BIOLOGICAL_PROCESS	KW-0276~Fatty acid metabolism	0.0147054	P51660, Q61425, Q8BWT1, O08756, Q91V12, P50544	4.122	0.113967
KEGG_PATHWAY	mmu00062:Fatty acid elongation	0.0689039	Q61425, Q8BWT1, Q91V12	6.89042	0.321223
Annotation Cluster 16	Enrichment Score: 2,17
Category	Term	PValue	Proteins	Fold Enrichment	Benjamini
GOTERM_MF_DIRECT	GO:0003746~translation elongation factor activity	0.00175014	P58252, P63242, P10126, P62631	16.451	0.0433368
UP_KW_MOLECULAR_FUNCTION	KW-0251~Elongation factor	0.0019206	P58252, P63242, P10126, P62631	15.7896	0.0182457
INTERPRO	IPR004161:Translation elongation factor EFTu/EF1A, domain 2	0.00551868	P58252, P10126, P62631	26.3657	0.286971
UP_KW_BIOLOGICAL_PROCESS	KW-0648~Protein biosynthesis	0.00866109	P32921, P48024, P58252, P63242, P10126, P62631	4.70214	0.0820318
GOTERM_BP_DIRECT	GO:0006414~translational elongation	0.00923679	P58252, P63242, P10126, P62631	9.20055	0.266523
UP_SEQ_FEATURE	DOMAIN:tr-type G	0.00952399	P58252, P10126, P62631	20.0812	0.201024
INTERPRO	IPR000795:Elongation factor, GTP-binding domain	0.0116917	P58252, P10126, P62631	18.0397	0.31594
INTERPRO	IPR009000:Translation elongation/initiation factor/Ribosomal, beta-barrel	0.0279442	P58252, P10126, P62631	11.4251	0.467068
Annotation Cluster 17	Enrichment Score: 2,12
Category	Term	PValue	Proteins	Fold Enrichment	Benjamini
UP_SEQ_FEATURE	ACT_SITE:Proton donor	5.41175e-09	Q9D358, Q9CQR6, P56546, P06745, P20060, Q8CG76, Q9JII6, Q8R0Y6, P40142, P62141, P63087, P63328, Q8CHP8, P17183, P17182	8.08352	1.59917e-06
SMART	SM00156:PP2Ac	8.15101e-05	Q9CQR6, P62141, P63087, P63328	44.7418	0.0056242
INTERPRO	IPR006186:Serine/threonine-specific protein phosphatase/bis(5-nucleosyl)-tetraphosphatase	0.000174014	Q9CQR6, P62141, P63087, P63328	35.1543	0.0203596
INTERPRO	IPR004843:Metallophosphoesterase domain	0.00200693	Q9CQR6, P62141, P63087, P63328	15.7588	0.12232
UP_SEQ_FEATURE	DOMAIN:SER_THR_PHOSPHATASE	0.0026247	Q9CQR6, P63087, P63328	38.1542	0.0861778
KEGG_PATHWAY	mmu04720:Long-term potentiation	0.00314405	P28652, P62141, P63087, P63328, Q923T9, P08414	5.96484	0.0294283
KEGG_PATHWAY	mmu05031:Amphetamine addiction	0.00357322	P28652, P62141, P63087, P63328, Q923T9, P08414	5.79195	0.032159
UP_KW_BIOLOGICAL_PROCESS	KW-0119~Carbohydrate metabolism	0.00926166	Q8CI94, P62141, P63087, Q8CHP8, Q9D0F9	6.01125	0.0820318
GOTERM_MF_DIRECT	GO:0004721~phosphoprotein phosphatase activity	0.0123936	Q9CQR6, Q9D358, P62141, P63087, P63328, Q8CHP8	4.34445	0.185096
KEGG_PATHWAY	mmu04728:Dopaminergic synapse	0.0153807	P28652, P62141, P63087, P28738, P63328, Q923T9, P08752	3.45372	0.0999744
UP_KW_MOLECULAR_FUNCTION	KW-0904~Protein phosphatase	0.0166729	Q9CQR6, Q9D358, P62141, P63087, P63328, Q8CHP8	4.00813	0.105595
GOTERM_BP_DIRECT	GO:0006470~protein dephosphorylation	0.0478702	Q9CQR6, Q9D358, P62141, P63087, P63328	3.65585	0.6723
GOTERM_MF_DIRECT	GO:0016791~phosphatase activity	0.0512842	Q9D358, P62141, P63087, Q8CHP8, Q3UGR5	3.57009	0.437177
UP_SEQ_FEATURE	METAL:Manganese 1	0.0542407	Q9CQR6, P62141, P63087	7.9488	0.589541
UP_SEQ_FEATURE	METAL:Manganese 2	0.0542407	Q9CQR6, P62141, P63087	7.9488	0.589541
GOTERM_MF_DIRECT	GO:0004722~protein serine/threonine phosphatase activity	0.0552698	Q9CQR6, P62141, P63087, P63328	4.62106	0.456554
KEGG_PATHWAY	mmu04114:Oocyte meiosis	0.10644	P28652, P62141, P63087, P63328, Q923T9	2.75237	0.432483
KEGG_PATHWAY	mmu04022:cGMP-PKG signaling pathway	0.11604	Q9QUI0, P16054, P62141, P63087, P63328, P08752	2.31008	0.452557
UP_KW_LIGAND	KW-0464~Manganese	0.659878	Q9CQR6, P62141, P63087, P54071	1.17746	1
KEGG_PATHWAY	mmu04218:Cellular senescence	0.764326	P62141, P63087, P63328	1.08599	1
Annotation Cluster 18	Enrichment Score: 2,04
Category	Term	PValue	Proteins	Fold Enrichment	Benjamini
UP_SEQ_FEATURE	REGION:G1 motif	0.00431184	O55131, Q8BZ98, P39053, P08752	12.1125	0.121348
UP_SEQ_FEATURE	REGION:G3 motif	0.00431184	O55131, Q8BZ98, P39053, P08752	12.1125	0.121348
UP_SEQ_FEATURE	REGION:G4 motif	0.00431184	O55131, Q8BZ98, P39053, P08752	12.1125	0.121348
GOTERM_CC_DIRECT	GO:0015630~microtubule cytoskeleton	0.0131931	O55131, P68369, Q8BZ98, P39053, P16858, P68372, P05213	3.6066	0.114555
UP_SEQ_FEATURE	REGION:G2 motif	0.022907	Q8BZ98, P39053, P08752	12.7181	0.371744
UP_SEQ_FEATURE	REGION:G5 motif	0.022907	Q8BZ98, P39053, P08752	12.7181	0.371744
Annotation Cluster 19	Enrichment Score: 2,03
Category	Term	PValue	Proteins	Fold Enrichment	Benjamini
GOTERM_MF_DIRECT	GO:0000287~magnesium ion binding	0.000453998	O55023, P40142, Q8CHP8, P52480, P17183, P17182, Q9D0F9, O55042, P54071, P15532	4.41282	0.0124252
UP_SEQ_FEATURE	METAL:Magnesium	0.00473236	P40142, Q8CHP8, P52480, Q3UGR5, P17183, Q9D0F9, P08752	4.49629	0.127128
UP_KW_LIGAND	KW-0460~Magnesium	0.371197	O55023, P40142, P55264, Q8CHP8, P52480, Q3UGR5, P17183, P17182, Q9D0F9, P54071, P08752, P15532	1.23089	0.958925
Annotation Cluster 20	Enrichment Score: 2,01
Category	Term	PValue	Proteins	Fold Enrichment	Benjamini
GOTERM_BP_DIRECT	GO:0007017~microtubule-based process	2.52016e-05	P68369, P61759, Q9D0M5, P68372, Q99KJ8, P05213	16.9856	0.00399949
GOTERM_CC_DIRECT	GO:0005874~microtubule	0.000365627	P42932, P68369, Q8BZ98, P39053, Q9D0M5, P28738, P68372, P08226, P80318, Q99KJ8, P49615, P05213	3.76415	0.00565927
GOTERM_MF_DIRECT	GO:0005200~structural constituent of cytoskeleton	0.00548471	P61161, P68369, P68372, Q99JY9, P05213	7.04238	0.101859
SMART	SM00865:SM00865	0.00796596	P68369, P68372, P05213	21.8116	0.201621
SMART	SM00864:SM00864	0.00876611	P68369, P68372, P05213	20.773	0.201621
GOTERM_BP_DIRECT	GO:0000278~mitotic cell cycle	0.0088077	P68369, P56212, P68372, P12023, Q99KJ8, P05213	4.73171	0.266523
INTERPRO	IPR018316:Tubulin/FtsZ, 2-layer sandwich domain	0.0129171	P68369, P68372, P05213	17.1377	0.31594
GOTERM_CC_DIRECT	GO:0015630~microtubule cytoskeleton	0.0131931	O55131, P68369, Q8BZ98, P39053, P16858, P68372, P05213	3.6066	0.114555
INTERPRO	IPR017975:Tubulin, conserved site	0.0141958	P68369, P68372, P05213	16.3216	0.31594
INTERPRO	IPR023123:Tubulin, C-terminal	0.0141958	P68369, P68372, P05213	16.3216	0.31594
INTERPRO	IPR003008:Tubulin/FtsZ, GTPase domain	0.0141958	P68369, P68372, P05213	16.3216	0.31594
UP_KW_CELLULAR_COMPONENT	KW-0493~Microtubule	0.0149509	P68369, Q8BZ98, P39053, Q9D0M5, P28738, P68372, Q99KJ8, P05213	3.09482	0.0780378
INTERPRO	IPR000217:Tubulin	0.015527	P68369, P68372, P05213	15.5797	0.31594
INTERPRO	IPR008280:Tubulin/FtsZ, C-terminal	0.015527	P68369, P68372, P05213	15.5797	0.31594
KEGG_PATHWAY	mmu04145:Phagosome	0.0544387	P63001, P14211, P68369, P68372, P62814, P57746, P05213	2.56182	0.271035
KEGG_PATHWAY	mmu04540:Gap junction	0.13662	P68369, P68372, P08752, P05213	3.09802	0.484381
GOTERM_BP_DIRECT	GO:0000226~microtubule cytoskeleton organization	0.153165	P68369, P16858, P68372, P05213	2.96394	1
Annotation Cluster 21	Enrichment Score: 2,01
Category	Term	PValue	Proteins	Fold Enrichment	Benjamini
GOTERM_MF_DIRECT	GO:0016620~oxidoreductase activity, acting on the aldehyde or oxo group of donors, NAD or NADP as acceptor	0.00270274	Q8R0Y6, P47738, P24549, P16858	14.1819	0.056217
UP_SEQ_FEATURE	DOMAIN:Aldedh	0.00678693	Q8R0Y6, P47738, P24549	23.8464	0.154272
GOTERM_MF_DIRECT	GO:0004029~aldehyde dehydrogenase (NAD) activity	0.0102132	Q8R0Y6, P47738, P24549	19.2785	0.171318
INTERPRO	IPR016160:Aldehyde dehydrogenase, conserved site	0.0105207	Q8R0Y6, P47738, P24549	19.0419	0.31594
INTERPRO	IPR016161:Aldehyde/histidinol dehydrogenase	0.0141958	Q8R0Y6, P47738, P24549	16.3216	0.31594
INTERPRO	IPR016162:Aldehyde dehydrogenase, N-terminal	0.0141958	Q8R0Y6, P47738, P24549	16.3216	0.31594
INTERPRO	IPR016163:Aldehyde dehydrogenase, C-terminal	0.0141958	Q8R0Y6, P47738, P24549	16.3216	0.31594
INTERPRO	IPR015590:Aldehyde dehydrogenase domain	0.0141958	Q8R0Y6, P47738, P24549	16.3216	0.31594
Annotation Cluster 22	Enrichment Score: 1,76
Category	Term	PValue	Proteins	Fold Enrichment	Benjamini
UP_KW_MOLECULAR_FUNCTION	KW-0009~Actin-binding	0.0113518	P61161, P18760, Q9R0Q6, Q9R0P5, Q9JKK7, P47757, Q9DAW9, Q99JY9, Q61553	2.93829	0.0924365
GOTERM_MF_DIRECT	GO:0003779~actin binding	0.0135008	P61161, P18760, Q9R0Q6, Q9R0P5, Q9JKK7, P47757, Q9DAW9, O55042, Q99JY9, Q61553	2.64315	0.189741
GOTERM_CC_DIRECT	GO:0015629~actin cytoskeleton	0.0235988	P05064, P18760, Q9R0Q6, Q9R0P5, Q9DAW9, O55042, Q61553	3.16293	0.161561
GOTERM_MF_DIRECT	GO:0051015~actin filament binding	0.0245176	P61161, P58252, P18760, Q9R0Q6, Q9R0P5, Q99JY9, Q61553	3.12926	0.296492
Annotation Cluster 23	Enrichment Score: 1,76
Category	Term	PValue	Proteins	Fold Enrichment	Benjamini
UP_SEQ_FEATURE	BINDING:Glutathione	2.36618e-05	P10649, P24472, P19157, O89112, P48758	28.9047	0.0017187
UP_SEQ_FEATURE	REGION:Glutathione binding	7.36141e-05	P10649, P24472, P19157, O89112, P48758	21.9277	0.00397732
GOTERM_MF_DIRECT	GO:0004364~glutathione transferase activity	0.00392306	P10649, P24472, P19157, O89112	12.4629	0.0755551
GOTERM_BP_DIRECT	GO:0006749~glutathione metabolic process	0.00427418	P10649, Q9DCM0, P02088, P24472, P19157	7.5621	0.169578
KEGG_PATHWAY	mmu00480:Glutathione metabolism	0.00429367	P10649, P24472, P19157, O89112, Q64674, P54071	5.55062	0.0372118
KEGG_PATHWAY	mmu00980:Metabolism of xenobiotics by cytochrome P450	0.0045553	P10649, P24472, P28474, Q8CG76, P19157, P48758	5.47458	0.0380693
GOTERM_MF_DIRECT	GO:0005504~fatty acid binding	0.01119	P24472, P07724, P28474, P19157	8.56822	0.181243
UP_SEQ_FEATURE	DOMAIN:GST N-terminal	0.022907	P10649, P24472, P19157	12.7181	0.371744
INTERPRO	IPR004046:Glutathione S-transferase, C-terminal	0.0279442	P10649, P24472, P19157	11.4251	0.467068
INTERPRO	IPR004045:Glutathione S-transferase, N-terminal	0.0333495	P10649, P24472, P19157	10.3865	0.487424
UP_SEQ_FEATURE	DOMAIN:GST C-terminal	0.0390474	P10649, P24472, P19157	9.53856	0.523343
INTERPRO	IPR010987:Glutathione S-transferase, C-terminal-like	0.0391259	P10649, P24472, P19157	9.52095	0.500489
GOTERM_BP_DIRECT	GO:0006805~xenobiotic metabolic process	0.0545366	P24472, P19157, P48758, Q64520	4.6487	0.703655
KEGG_PATHWAY	mmu05418:Fluid shear stress and atherosclerosis	0.0700102	P63001, P10649, P24472, Q9QUI0, P08113, P19157	2.7003	0.321223
KEGG_PATHWAY	mmu00982:Drug metabolism - cytochrome P450	0.0891648	P10649, P24472, P28474, P19157	3.75253	0.386292
KEGG_PATHWAY	mmu05204:Chemical carcinogenesis - DNA adducts	0.129856	P10649, P24472, P19157, P48758	3.17178	0.467482
KEGG_PATHWAY	mmu00983:Drug metabolism - other enzymes	0.157605	P10649, P24472, P19157, P15532	2.89597	0.534486
KEGG_PATHWAY	mmu01524:Platinum drug resistance	0.335347	P10649, P24472, P19157	2.49778	0.800727
KEGG_PATHWAY	mmu05225:Hepatocellular carcinoma	0.736571	P10649, P24472, P19157	1.1484	1
Annotation Cluster 24	Enrichment Score: 1,61
Category	Term	PValue	Proteins	Fold Enrichment	Benjamini
GOTERM_BP_DIRECT	GO:1901215~negative regulation of neuron death	0.00645303	P17183, P08226, O55042, P12023, P49615	6.73211	0.227577
GOTERM_BP_DIRECT	GO:1901216~positive regulation of neuron death	0.0127372	P08226, O55042, P12023, P49615	8.17827	0.331377
GOTERM_BP_DIRECT	GO:0051402~neuron apoptotic process	0.0587887	P16858, O55042, P12023, P49615	4.50639	0.729949
GOTERM_BP_DIRECT	GO:0031175~neuron projection development	0.0769306	Q5SQX6, Q9WV80, P08226, P12023, P49615	3.10131	0.844496
Annotation Cluster 25	Enrichment Score: 1,58
Category	Term	PValue	Proteins	Fold Enrichment	Benjamini
GOTERM_BP_DIRECT	GO:0010592~positive regulation of lamellipodium assembly	2.43915e-07	Q91VR8, P63001, P61161, P18760, P60766, Q99JY9, Q61553	25.7615	6.45156e-05
GOTERM_BP_DIRECT	GO:0007163~establishment or maintenance of cell polarity	7.09647e-06	P63001, Q9QUI0, P61161, P62746, P60766, Q99JY9, Q61553	14.8624	0.00140776
GOTERM_BP_DIRECT	GO:0007015~actin filament organization	6.57722e-05	Q91VR8, P63001, Q9QUI0, P62746, P18760, Q9JKK7, P60766, Q99JY9, Q61553	6.6244	0.00948913
KEGG_PATHWAY	mmu05100:Bacterial invasion of epithelial cells	0.000129644	P63001, Q9QUI0, P61161, Q8BZ98, P39053, Q9R0Q6, P60766, Q99JY9	7.01131	0.00202245
GOTERM_CC_DIRECT	GO:0005938~cell cortex	0.000228507	P63001, O55131, Q9QUI0, P61161, P62746, P17183, P17182, O55042, Q61553	5.53941	0.00387374
KEGG_PATHWAY	mmu04666:Fc gamma R-mediated phagocytosis	0.000426505	P63001, Q7TQF7, P61161, P16054, P18760, Q9R0Q6, P60766, Q99JY9	5.79195	0.00554457
GOTERM_BP_DIRECT	GO:0030865~cortical cytoskeleton organization	0.00111482	P63001, O55131, Q9QUI0, P62746	19.2011	0.0781555
INTERPRO	IPR003578:Small GTPase superfamily, Rho type	0.00129592	P63001, Q9QUI0, P62746, P60766	18.2802	0.101081
GOTERM_BP_DIRECT	GO:0051491~positive regulation of filopodium assembly	0.00445986	Q8BZ98, P60766, Q99JY9, Q61553	11.9358	0.172629
UP_SEQ_FEATURE	MOTIF:Effector region	0.00591456	P63001, Q9QUI0, P62746, P60766, P62821	6.912	0.141109
GOTERM_BP_DIRECT	GO:0008360~regulation of cell shape	0.0136132	P63001, Q9QUI0, P20060, P05064, P62746, P70441	4.24641	0.342924
GOTERM_BP_DIRECT	GO:0007264~small GTPase mediated signal transduction	0.0150489	P50396, P63001, Q9QUI0, P62746, P60766	5.25746	0.373167
INTERPRO	IPR005225:Small GTP-binding protein domain	0.0152367	P63001, Q9QUI0, P58252, P62746, P60766, P62821	4.12957	0.31594
KEGG_PATHWAY	mmu04520:Adherens junction	0.0212481	P63001, Q9D358, Q9QUI0, P67871, P60766	4.69066	0.13438
INTERPRO	IPR001806:Small GTPase superfamily	0.0304995	P63001, Q9QUI0, P62746, P60766, P62821	4.23153	0.487424
KEGG_PATHWAY	mmu04722:Neurotrophin signaling pathway	0.0343803	P63001, Q9QUI0, P28652, Q923T9, P08414, P60766	3.30285	0.206282
GOTERM_BP_DIRECT	GO:0032956~regulation of actin cytoskeleton organization	0.0356447	P63001, Q9QUI0, P62746, Q61553	5.52033	0.577226
UP_SEQ_FEATURE	LIPID:S-geranylgeranyl cysteine	0.0482398	P63001, Q9QUI0, P60766, P62821	4.89157	0.570194
KEGG_PATHWAY	mmu05135:Yersinia infection	0.049679	P63001, Q9QUI0, P61161, Q9R0Q6, P60766, Q99JY9	2.98242	0.252715
GOTERM_BP_DIRECT	GO:0016477~cell migration	0.0581647	P63001, Q9QUI0, P62746, P49615, P60766, Q61553, P62821	2.53392	0.729949
GOTERM_BP_DIRECT	GO:0071346~cellular response to interferon-gamma	0.075653	P61161, P16858, P60766, Q99JY9	4.05162	0.844496
KEGG_PATHWAY	mmu05205:Proteoglycans in cancer	0.0856772	P63001, Q9QUI0, P28652, P62141, P63087, Q923T9, P60766	2.2744	0.385547
GOTERM_BP_DIRECT	GO:0034446~substrate adhesion-dependent cell spreading	0.0961925	P63001, Q9QUI0, P62821	5.71069	0.925197
GOTERM_BP_DIRECT	GO:0051496~positive regulation of stress fiber assembly	0.0961925	P63001, Q9QUI0, P60766	5.71069	0.925197
GOTERM_BP_DIRECT	GO:0030334~regulation of cell migration	0.0979879	P63001, Q9QUI0, P62746, P49615	3.61989	0.936788
GOTERM_CC_DIRECT	GO:0031252~cell leading edge	0.14563	P18760, P60766, Q99JY9	4.43632	0.495477
GOTERM_CC_DIRECT	GO:0005911~cell-cell junction	0.145956	P18760, P12023, P60766, Q99JY9, Q61553	2.454	0.495477
GOTERM_BP_DIRECT	GO:0048812~neuron projection morphogenesis	0.16872	P63001, Q9QUI0, P49615	4.03927	1
UP_SEQ_FEATURE	PROPEP:Removed in mature form	0.175297	P63001, Q9QUI0, P62746, P60766, O89023	2.27923	1
UP_KW_PTM	KW-0636~Prenylation	0.185571	P63001, Q9QUI0, P62746, P60766, P62821	2.21853	0.609734
KEGG_PATHWAY	mmu04670:Leukocyte transendothelial migration	0.25733	P63001, Q9QUI0, P08752, P60766	2.25788	0.740897
KEGG_PATHWAY	mmu04510:Focal adhesion	0.35165	P63001, Q9QUI0, P62141, P63087, P60766	1.6569	0.814714
GOTERM_BP_DIRECT	GO:0001764~neuron migration	0.404835	P63001, Q9QUI0, P49615	2.15078	1
KEGG_PATHWAY	mmu04933:AGE-RAGE signaling pathway in diabetic complications	0.446084	P63001, P16054, P60766	1.97844	0.907685
GOTERM_CC_DIRECT	GO:0000139~Golgi membrane	0.469186	Q61543, P63001, P16054, P60766, Q99JY9, P62821	1.32659	1
KEGG_PATHWAY	mmu04062:Chemokine signaling pathway	0.548679	P63001, Q9QUI0, P08752, P60766	1.38765	1
KEGG_PATHWAY	mmu04015:Rap1 signaling pathway	0.622665	P63001, Q9QUI0, P08752, P60766	1.245	1
GOTERM_BP_DIRECT	GO:0007155~cell adhesion	0.634761	P63001, Q9QUI0, P16054, P62746, Q5SQX6, P12023	1.1004	1
KEGG_PATHWAY	mmu05203:Viral carcinogenesis	0.668198	P63001, Q9QUI0, P52480, P60766	1.16345	1
KEGG_PATHWAY	mmu04014:Ras signaling pathway	0.869745	P63001, Q9QUI0, P60766	0.850307	1
UP_KW_PTM	KW-0449~Lipoprotein	0.952793	P63001, P20108, Q9QUI0, P62746, P08226, P08752, P60766, P62821	0.679633	1
Annotation Cluster 26	Enrichment Score: 1,36
Category	Term	PValue	Proteins	Fold Enrichment	Benjamini
UP_KW_MOLECULAR_FUNCTION	KW-0456~Lyase	0.0133497	P51660, Q9CZ42, P05063, P05064, P17183, P17182, P17751	3.57588	0.0951167
INTERPRO	IPR013785:Aldolase-type TIM barrel	0.0631256	P05063, P05064, P17751	7.29264	0.510001
KEGG_PATHWAY	mmu00051:Fructose and mannose metabolism	0.100053	P05063, P05064, P17751	5.55062	0.418078
Annotation Cluster 27	Enrichment Score: 1,31
Category	Term	PValue	Proteins	Fold Enrichment	Benjamini
GOTERM_BP_DIRECT	GO:0050803~regulation of synapse structure or activity	0.00589628	Q8BZ98, P39053, P12023	25.4784	0.212668
GOTERM_BP_DIRECT	GO:0006897~endocytosis	0.00894347	P63001, Q8BZ98, P39053, P12023, P60766, P15532, P62821	3.92308	0.266523
UP_KW_BIOLOGICAL_PROCESS	KW-0254~Endocytosis	0.120309	Q8BZ98, P39053, P12023, P15532	3.28056	0.497277
INTERPRO	IPR011993:Pleckstrin homology-like domain	0.88655	Q8BZ98, P39053, P12023	0.808382	1
Annotation Cluster 28	Enrichment Score: 1,25
Category	Term	PValue	Proteins	Fold Enrichment	Benjamini
GOTERM_BP_DIRECT	GO:0006412~translation	0.00218672	P32921, P35979, Q6ZWN5, Q9CZX8, P58252, Q9D8E6, P63242, P10126, P62631, Q9CQR2	3.52737	0.119666
GOTERM_CC_DIRECT	GO:0022626~cytosolic ribosome	0.00555789	P35979, Q6ZWN5, Q9CZX8, Q9D8E6, Q9CQR2	7.02874	0.0618316
GOTERM_BP_DIRECT	GO:0002181~cytoplasmic translation	0.00793311	P35979, Q6ZWN5, Q9CZX8, Q9D8E6, Q9CQR2	6.34521	0.256935
GOTERM_CC_DIRECT	GO:0022627~cytosolic small ribosomal subunit	0.00899828	Q6ZWN5, Q9CZX8, P01942, Q9CQR2	9.29515	0.088983
GOTERM_CC_DIRECT	GO:0005840~ribosome	0.0279631	P35979, Q6ZWN5, Q9CZX8, Q9D8E6, Q9CQR2, O55042	3.52162	0.171636
GOTERM_MF_DIRECT	GO:0003735~structural constituent of ribosome	0.106326	P35979, Q6ZWN5, Q9CZX8, Q9D8E6, Q9CQR2	2.76394	0.747156
UP_KW_MOLECULAR_FUNCTION	KW-0689~Ribosomal protein	0.164115	P35979, Q6ZWN5, Q9CZX8, Q9D8E6, Q9CQR2	2.33449	0.623637
KEGG_PATHWAY	mmu03010:Ribosome	0.277413	P35979, Q6ZWN5, Q9CZX8, Q9D8E6, Q9CQR2	1.86054	0.75739
UP_KW_MOLECULAR_FUNCTION	KW-0687~Ribonucleoprotein	0.442206	P35979, Q6ZWN5, Q9CZX8, Q9D8E6, Q9CQR2	1.462	1
KEGG_PATHWAY	mmu05171:Coronavirus disease - COVID-19	0.504867	P35979, Q6ZWN5, Q9CZX8, Q9D8E6, Q9CQR2	1.34833	0.984491
GOTERM_MF_DIRECT	GO:0003723~RNA binding	0.680344	P35979, Q6ZWN5, Q9CZX8, P48024, P58252, Q9D8E6, P63242, P08113, P17182	0.997164	1
Annotation Cluster 29	Enrichment Score: 1,20
Category	Term	PValue	Proteins	Fold Enrichment	Benjamini
UP_KW_CELLULAR_COMPONENT	KW-0647~Proteasome	0.0129569	O70435, Q8BG32, Q9Z2U1, Q8CDN6	8.1166	0.0780378
GOTERM_CC_DIRECT	GO:0000502~proteasome complex	0.0155888	O70435, Q8BG32, Q9Z2U1, Q8CDN6	7.59104	0.123651
KEGG_PATHWAY	mmu03050:Proteasome	0.0325904	O70435, Q8BG32, Q9Z2U1, Q9CR00	5.66872	0.200688
KEGG_PATHWAY	mmu05017:Spinocerebellar ataxia	0.351075	O70435, Q8BG32, Q9Z2U1, Q9CR00	1.88957	0.814714
GOTERM_BP_DIRECT	GO:0006511~ubiquitin-dependent protein catabolic process	0.439392	O70435, Q8BG32, Q9Z2U1, Q02053	1.63565	1
Annotation Cluster 30	Enrichment Score: 1,18
Category	Term	PValue	Proteins	Fold Enrichment	Benjamini
UP_KW_BIOLOGICAL_PROCESS	KW-0119~Carbohydrate metabolism	0.00926166	Q8CI94, P62141, P63087, Q8CHP8, Q9D0F9	6.01125	0.0820318
UP_KW_BIOLOGICAL_PROCESS	KW-0321~Glycogen metabolism	0.0193188	Q8CI94, P62141, P63087	13.7997	0.133085
GOTERM_BP_DIRECT	GO:0005977~glycogen metabolic process	0.0503432	Q8CI94, P62141, P63087	8.28049	0.678362
KEGG_PATHWAY	mmu04931:Insulin resistance	0.225502	P16054, Q8CI94, P62141, P63087	2.42209	0.694308
KEGG_PATHWAY	mmu04910:Insulin signaling pathway	0.617237	Q8CI94, P62141, P63087	1.43757	1
Annotation Cluster 31	Enrichment Score: 1,14
Category	Term	PValue	Proteins	Fold Enrichment	Benjamini
GOTERM_CC_DIRECT	GO:0005777~peroxisome	0.034565	P51660, P40142, P24270, P32020, P54071	4.06663	0.208562
KEGG_PATHWAY	mmu04146:Peroxisome	0.0392287	P51660, P24270, P32020, P54071, P35700	3.87252	0.229488
UP_KW_CELLULAR_COMPONENT	KW-0576~Peroxisome	0.280695	P51660, P24270, P32020	2.85517	0.821611
Annotation Cluster 32	Enrichment Score: 1,13
Category	Term	PValue	Proteins	Fold Enrichment	Benjamini
GOTERM_BP_DIRECT	GO:0043280~positive regulation of cysteine-type endopeptidase activity involved in apoptotic process	0.0161587	Q9QUI0, P63158, P18242, P12023	7.48519	0.394522
GOTERM_BP_DIRECT	GO:1901224~positive regulation of NIK/NF-kappaB signaling	0.0244053	P14211, Q9QUI0, P63158, P12023	6.40038	0.478762
GOTERM_BP_DIRECT	GO:0006357~regulation of transcription from RNA polymerase II promoter	0.999117	P56546, Q9QUI0, P63158, Q99J09, P43277, P12023	0.412478	1
Annotation Cluster 33	Enrichment Score: 1,10
Category	Term	PValue	Proteins	Fold Enrichment	Benjamini
GOTERM_CC_DIRECT	GO:0005764~lysosome	0.00757306	P10605, P14211, P24270, P50429, P20060, P18242, Q9WV80, P08226, P12023, P05201, O89023	2.71109	0.0786249
GOTERM_MF_DIRECT	GO:0042277~peptide binding	0.0167194	P10605, P14211, P18242, Q11011, O89023	5.09003	0.222925
GOTERM_MF_DIRECT	GO:0004175~endopeptidase activity	0.030033	P10605, O70435, P18242, Q9Z2U1, O89023	4.24871	0.312344
KEGG_PATHWAY	mmu04142:Lysosome	0.142269	P10605, P50429, P20060, P18242, O89023	2.46694	0.496881
UP_KW_CELLULAR_COMPONENT	KW-0458~Lysosome	0.237142	P10605, P14211, P50429, P20060, P18242, O89023	1.80243	0.821611
GOTERM_BP_DIRECT	GO:0030163~protein catabolic process	0.270849	P10605, P18242, O89023	2.93115	1
UP_KW_PTM	KW-0865~Zymogen	0.585644	P10605, P18242, Q00493, O89023	1.31527	1
Annotation Cluster 34	Enrichment Score: 1,03
Category	Term	PValue	Proteins	Fold Enrichment	Benjamini
UP_SEQ_FEATURE	REGION:Autoinhibitory domain	0.000294722	P28652, P63328, Q923T9, P08414	29.9249	0.0133985
UP_SEQ_FEATURE	REGION:Calmodulin-binding	0.000841955	P28652, P63328, Q9ERG2, Q923T9, P08414	11.776	0.033173
KEGG_PATHWAY	mmu04360:Axon guidance	0.00149838	P63001, Q9QUI0, P28652, Q9EQF6, P63328, P18760, Q923T9, P08752, P49615, P60766	3.67997	0.0170321
KEGG_PATHWAY	mmu04921:Oxytocin signaling pathway	0.00199767	Q9QUI0, P28652, P58252, P62141, P63087, P63328, Q923T9, P08414, P08752	3.91808	0.0203241
KEGG_PATHWAY	mmu04720:Long-term potentiation	0.00314405	P28652, P62141, P63087, P63328, Q923T9, P08414	5.96484	0.0294283
KEGG_PATHWAY	mmu05031:Amphetamine addiction	0.00357322	P28652, P62141, P63087, P63328, Q923T9, P08414	5.79195	0.032159
GOTERM_MF_DIRECT	GO:0005516~calmodulin binding	0.0124584	P28652, P63328, P10126, Q9DAW9, Q9ERG2, Q923T9, P08414	3.65346	0.185096
KEGG_PATHWAY	mmu04728:Dopaminergic synapse	0.0153807	P28652, P62141, P63087, P28738, P63328, Q923T9, P08752	3.45372	0.0999744
GOTERM_MF_DIRECT	GO:0004683~calmodulin-dependent protein kinase activity	0.0189293	P28652, Q923T9, P08414	14.0207	0.24608
GOTERM_BP_DIRECT	GO:0000082~G1/S transition of mitotic cell cycle	0.023496	Q9CQR6, P28652, P63328, Q923T9	6.49451	0.478053
GOTERM_BP_DIRECT	GO:1903076~regulation of protein localization to plasma membrane	0.0244359	P28652, Q923T9, P49615	12.2674	0.478762
UP_KW_MOLECULAR_FUNCTION	KW-0112~Calmodulin-binding	0.0247202	P28652, P63328, Q9DAW9, Q9ERG2, Q923T9, P08414	3.61845	0.128096
KEGG_PATHWAY	mmu04722:Neurotrophin signaling pathway	0.0343803	P63001, Q9QUI0, P28652, Q923T9, P08414, P60766	3.30285	0.206282
GOTERM_MF_DIRECT	GO:0005524~ATP binding	0.039275	P32921, P28652, Q9R0Y5, Q61316, Q9CZ42, P55264, Q64520, Q99JY9, P15532, Q02053, P42932, Q8BHC4, P61161, P16054, P28738, P08113, P52480, P09411, P62814, Q923T9, P08414, P80318, P49615	1.54665	0.378204
KEGG_PATHWAY	mmu04310:Wnt signaling pathway	0.0424122	P63001, P56546, Q9QUI0, P28652, P67871, P63328, Q923T9	2.72662	0.236416
GOTERM_BP_DIRECT	GO:0007399~nervous system development	0.0452567	P28652, Q9EQF6, Q923T9, Q9D6J6, P12023, P49615, P60766, P15532, O89023	2.26863	0.652931
KEGG_PATHWAY	mmu04024:cAMP signaling pathway	0.0460695	P63001, Q9QUI0, P28652, P62141, P63087, Q923T9, P08414, P08752	2.42209	0.24612
BIOCARTA	m_pgc1aPathway:Regulation of PGC-1a	0.0528266	P28652, P63328, P08414	7.65476	0.658345
UP_SEQ_FEATURE	BINDING:ATP	0.0548642	P28652, Q9R0Y5, P16054, P52480, P08113, P09411, Q923T9, P08414, P49615, P15532, Q02053	1.95663	0.589541
GOTERM_MF_DIRECT	GO:0016740~transferase activity	0.0553133	P55264, P16858, P19157, Q64520, Q9CWJ9, P40142, Q8BWT1, P23506, P09411, P52480, Q923T9, P49615, P10649, P24472, P28652, Q9R0Y5, Q8CI94, Q64674, P15532, P16054, P32020, P29758, O89112, P08414, P05201	1.45636	0.456554
GOTERM_BP_DIRECT	GO:0016310~phosphorylation	0.057955	P28652, Q9R0Y5, P16054, P55264, P52480, P09411, Q923T9, P08414, Q64520, P49615, P15532	1.93696	0.729949
KEGG_PATHWAY	mmu04922:Glucagon signaling pathway	0.0694985	P28652, Q8CI94, P63328, P52480, Q923T9	3.20228	0.321223
UP_SEQ_FEATURE	NP_BIND:ATP	0.0802574	P28652, Q9R0Y5, Q9CZ42, Q64520, Q02053, Q8BHC4, P61161, P16054, P28738, P52480, P09411, Q923T9, P08414, P49615	1.65323	0.765034
KEGG_PATHWAY	mmu05205:Proteoglycans in cancer	0.0856772	P63001, Q9QUI0, P28652, P62141, P63087, Q923T9, P60766	2.2744	0.385547
KEGG_PATHWAY	mmu04114:Oocyte meiosis	0.10644	P28652, P62141, P63087, P63328, Q923T9	2.75237	0.432483
GOTERM_MF_DIRECT	GO:0016301~kinase activity	0.109535	P28652, Q9R0Y5, P16054, P55264, P52480, P09411, Q923T9, P08414, Q64520, P49615, P15532	1.70847	0.759442
KEGG_PATHWAY	mmu04022:cGMP-PKG signaling pathway	0.11604	Q9QUI0, P16054, P62141, P63087, P63328, P08752	2.31008	0.452557
KEGG_PATHWAY	mmu04750:Inflammatory mediator regulation of TRP channels	0.121244	P28652, P16054, P62141, P63087, Q923T9	2.62234	0.454458
KEGG_PATHWAY	mmu01232:Nucleotide metabolism	0.129856	Q9R0Y5, P55264, Q64520, P15532	3.17178	0.467482
KEGG_PATHWAY	mmu04261:Adrenergic signaling in cardiomyocytes	0.191182	P28652, P62141, P63087, Q923T9, P08752	2.19103	0.621343
KEGG_PATHWAY	mmu04925:Aldosterone synthesis and secretion	0.194553	P28652, P16054, Q923T9, P08414	2.61206	0.623636
GOTERM_BP_DIRECT	GO:0018105~peptidyl-serine phosphorylation	0.227935	P28652, P16054, P08414, P49615	2.41326	1
KEGG_PATHWAY	mmu04725:Cholinergic synapse	0.233389	P28652, Q923T9, P08414, P08752	2.37884	0.700166
GOTERM_BP_DIRECT	GO:0006468~protein phosphorylation	0.239174	P28652, P16054, P67871, P18760, Q923T9, P08414, P12023, P49615, P60766	1.51704	1
GOTERM_BP_DIRECT	GO:0046777~protein autophosphorylation	0.25208	P28652, Q923T9, P08414, P49615	2.28822	1
SMART	SM00220:S_TKc	0.257051	P28652, P16054, Q923T9, P08414, P49615	1.9133	1
UP_KW_BIOLOGICAL_PROCESS	KW-0524~Neurogenesis	0.260883	P28652, Q923T9, P49615, P60766, P15532	1.90971	0.798419
UP_KW_MOLECULAR_FUNCTION	KW-0418~Kinase	0.269066	P28652, Q9R0Y5, P16054, P55264, P52480, P09411, Q923T9, P08414, Q64520, P49615, P15532	1.37846	0.807197
KEGG_PATHWAY	mmu05152:Tuberculosis	0.28074	Q9QUI0, P28652, P63328, P18242, Q923T9	1.85021	0.75739
KEGG_PATHWAY	mmu04611:Platelet activation	0.281594	Q9QUI0, P62141, P63087, P08752	2.14863	0.75739
KEGG_PATHWAY	mmu05214:Glioma	0.30239	P28652, Q923T9, P08414	2.7003	0.786214
KEGG_PATHWAY	mmu04971:Gastric acid secretion	0.307907	P28652, Q923T9, P08752	2.6643	0.79176
INTERPRO	IPR008271:Serine/threonine-protein kinase, active site	0.327853	P28652, P16054, Q923T9, P08414, P49615	1.72065	1
UP_KW_MOLECULAR_FUNCTION	KW-0808~Transferase	0.362282	P55264, P16858, P19157, Q64520, Q9CWJ9, P40142, Q8BWT1, P23506, P09411, P52480, Q923T9, P49615, P10649, P24472, P28652, Q9R0Y5, Q8CI94, Q64674, P15532, P16054, P32020, P29758, O89112, P08414, P05201	1.12374	0.983338
KEGG_PATHWAY	mmu05034:Alcoholism	0.365258	P62141, P63087, Q8CGP6, P08414, P08752	1.62457	0.821831
GOTERM_BP_DIRECT	GO:0006816~calcium ion transport	0.385786	P28652, P63328, Q923T9	2.23797	1
GOTERM_MF_DIRECT	GO:0004674~protein serine/threonine kinase activity	0.398872	P28652, P16054, P67871, Q923T9, P08414, P49615	1.44138	1
KEGG_PATHWAY	mmu04713:Circadian entrainment	0.430843	P28652, Q923T9, P08752	2.039	0.907685
KEGG_PATHWAY	mmu04916:Melanogenesis	0.441028	P28652, Q923T9, P08752	1.99822	0.907685
INTERPRO	IPR017441:Protein kinase, ATP binding site	0.4437	P28652, P16054, Q923T9, P08414, P49615	1.46101	1
UP_KW_LIGAND	KW-0067~ATP-binding	0.533511	P32921, P28652, Q9R0Y5, Q61316, Q9CZ42, P55264, Q64520, Q99JY9, P15532, Q02053, P42932, Q8BHC4, P61161, P16054, P28738, P08113, P52480, P09411, P62814, Q923T9, P08414, P80318, P49615	1.03826	1
UP_SEQ_FEATURE	DOMAIN:Protein kinase	0.580898	P28652, P16054, Q923T9, P08414, P49615	1.22525	1
INTERPRO	IPR000719:Protein kinase, catalytic domain	0.657558	P28652, P16054, Q923T9, P08414, P49615	1.11139	1
UP_KW_MOLECULAR_FUNCTION	KW-0723~Serine/threonine-protein kinase	0.681402	P28652, P16054, Q923T9, P08414, P49615	1.07745	1
KEGG_PATHWAY	mmu04020:Calcium signaling pathway	0.698988	P28652, P63328, Q923T9, P08414	1.11012	1
KEGG_PATHWAY	mmu04934:Cushing syndrome	0.699676	P28652, Q923T9, P08752	1.23347	1
INTERPRO	IPR011009:Protein kinase-like domain	0.717984	P28652, P16054, Q923T9, P08414, P49615	1.0256	1
GOTERM_MF_DIRECT	GO:0004672~protein kinase activity	0.74035	P28652, P16054, Q923T9, P08414, P49615	0.994378	1
Annotation Cluster 35	Enrichment Score: 1,00
Category	Term	PValue	Proteins	Fold Enrichment	Benjamini
KEGG_PATHWAY	mmu04728:Dopaminergic synapse	0.0153807	P28652, P62141, P63087, P28738, P63328, Q923T9, P08752	3.45372	0.0999744
GOTERM_BP_DIRECT	GO:0051301~cell division	0.0281352	O55131, Q9QUI0, P16054, P56212, P62141, P63087, P08752, P49615, P60766	2.49663	0.501693
UP_KW_BIOLOGICAL_PROCESS	KW-0132~Cell division	0.0281444	O55131, Q9QUI0, P16054, P56212, P62141, P63087, P08752, P49615, P60766	2.46679	0.174495
KEGG_PATHWAY	mmu04024:cAMP signaling pathway	0.0460695	P63001, Q9QUI0, P28652, P62141, P63087, Q923T9, P08414, P08752	2.42209	0.24612
KEGG_PATHWAY	mmu04114:Oocyte meiosis	0.10644	P28652, P62141, P63087, P63328, Q923T9	2.75237	0.432483
KEGG_PATHWAY	mmu04022:cGMP-PKG signaling pathway	0.11604	Q9QUI0, P16054, P62141, P63087, P63328, P08752	2.31008	0.452557
UP_KW_BIOLOGICAL_PROCESS	KW-0131~Cell cycle	0.157368	Q9CQR6, O55131, Q9QUI0, P16054, P56212, P62141, P63087, P08752, P49615, P60766	1.62018	0.609801
GOTERM_BP_DIRECT	GO:0007049~cell cycle	0.235479	Q9CQR6, O55131, Q9QUI0, P16054, P56212, P62141, P63087, P08752, P49615	1.52402	1
KEGG_PATHWAY	mmu04611:Platelet activation	0.281594	Q9QUI0, P62141, P63087, P08752	2.14863	0.75739
KEGG_PATHWAY	mmu04510:Focal adhesion	0.35165	P63001, Q9QUI0, P62141, P63087, P60766	1.6569	0.814714
KEGG_PATHWAY	mmu04270:Vascular smooth muscle contraction	0.363323	Q9QUI0, P16054, P62141, P63087	1.85021	0.821831
Annotation Cluster 36	Enrichment Score: 0,94
Category	Term	PValue	Proteins	Fold Enrichment	Benjamini
UP_SEQ_FEATURE	REGION:Heparin-binding	0.0162048	P63158, P08226, P12023	15.2617	0.308937
UP_KW_MOLECULAR_FUNCTION	KW-0358~Heparin-binding	0.0544564	P63158, P70202, P08226, P12023	4.63162	0.23877
GOTERM_BP_DIRECT	GO:0070374~positive regulation of ERK1 and ERK2 cascade	0.0620237	P63158, Q8BTG7, P34884, P08226, P12023, P08752	2.81889	0.75202
GOTERM_CC_DIRECT	GO:0005769~early endosome	0.0718211	P20108, P63158, P62746, Q9WV80, P08226, P12023, P62821	2.40078	0.327799
GOTERM_MF_DIRECT	GO:0008201~heparin binding	0.234008	P63158, P70202, P08226, P12023	2.37731	1
GOTERM_CC_DIRECT	GO:0005768~endosome	0.436746	P20108, Q9QUI0, P63158, P62746, Q9WV80, P08226, P12023, P62821	1.27047	1
UP_KW_CELLULAR_COMPONENT	KW-0967~Endosome	0.651794	P20108, P63158, P62746, Q9WV80, P12023, P62821	1.07905	1
Annotation Cluster 37	Enrichment Score: 0,90
Category	Term	PValue	Proteins	Fold Enrichment	Benjamini
UP_SEQ_FEATURE	REGION:Autoinhibitory domain	0.000294722	P28652, P63328, Q923T9, P08414	29.9249	0.0133985
KEGG_PATHWAY	mmu04360:Axon guidance	0.00149838	P63001, Q9QUI0, P28652, Q9EQF6, P63328, P18760, Q923T9, P08752, P49615, P60766	3.67997	0.0170321
KEGG_PATHWAY	mmu04722:Neurotrophin signaling pathway	0.0343803	P63001, Q9QUI0, P28652, Q923T9, P08414, P60766	3.30285	0.206282
KEGG_PATHWAY	mmu04310:Wnt signaling pathway	0.0424122	P63001, P56546, Q9QUI0, P28652, P67871, P63328, Q923T9	2.72662	0.236416
KEGG_PATHWAY	mmu05417:Lipid and atherosclerosis	0.0424337	P63001, Q9QUI0, P28652, Q61316, P63328, P08113, Q923T9, P60766	2.46694	0.236416
KEGG_PATHWAY	mmu04024:cAMP signaling pathway	0.0460695	P63001, Q9QUI0, P28652, P62141, P63087, Q923T9, P08414, P08752	2.42209	0.24612
KEGG_PATHWAY	mmu05205:Proteoglycans in cancer	0.0856772	P63001, Q9QUI0, P28652, P62141, P63087, Q923T9, P60766	2.2744	0.385547
KEGG_PATHWAY	mmu04071:Sphingolipid signaling pathway	0.113734	P63001, Q9QUI0, P16054, P18242, P08752	2.68578	0.45108
KEGG_PATHWAY	mmu04670:Leukocyte transendothelial migration	0.25733	P63001, Q9QUI0, P08752, P60766	2.25788	0.740897
UP_KW_BIOLOGICAL_PROCESS	KW-0524~Neurogenesis	0.260883	P28652, Q923T9, P49615, P60766, P15532	1.90971	0.798419
KEGG_PATHWAY	mmu05152:Tuberculosis	0.28074	Q9QUI0, P28652, P63328, P18242, Q923T9	1.85021	0.75739
KEGG_PATHWAY	mmu05200:Pathways in cancer	0.290252	P63001, P10649, P56546, P24472, Q9QUI0, P28652, P08113, P19157, Q923T9, P08752, P60766	1.34932	0.763134
KEGG_PATHWAY	mmu05163:Human cytomegalovirus infection	0.334204	P63001, P27773, P14211, Q9QUI0, P63328, P08752	1.56111	0.800727
KEGG_PATHWAY	mmu04510:Focal adhesion	0.35165	P63001, Q9QUI0, P62141, P63087, P60766	1.6569	0.814714
GOTERM_BP_DIRECT	GO:0006816~calcium ion transport	0.385786	P28652, P63328, Q923T9	2.23797	1
KEGG_PATHWAY	mmu04912:GnRH signaling pathway	0.389175	P28652, Q923T9, P60766	2.22025	0.843214
KEGG_PATHWAY	mmu04062:Chemokine signaling pathway	0.548679	P63001, Q9QUI0, P08752, P60766	1.38765	1
UP_KW_BIOLOGICAL_PROCESS	KW-0221~Differentiation	0.555105	Q1RLL3, P56546, O55131, P28652, P62746, Q923T9, P60766, P15532	1.13305	1
KEGG_PATHWAY	mmu04015:Rap1 signaling pathway	0.622665	P63001, Q9QUI0, P08752, P60766	1.245	1
KEGG_PATHWAY	mmu04020:Calcium signaling pathway	0.698988	P28652, P63328, Q923T9, P08414	1.11012	1
GOTERM_BP_DIRECT	GO:0030154~cell differentiation	0.707205	Q1RLL3, P56546, O55131, Q9QUI0, P28652, P62746, Q923T9, P60766, P15532	0.972269	1
Annotation Cluster 38	Enrichment Score: 0,88
Category	Term	PValue	Proteins	Fold Enrichment	Benjamini
GOTERM_MF_DIRECT	GO:0042277~peptide binding	0.0167194	P10605, P14211, P18242, Q11011, O89023	5.09003	0.222925
GOTERM_MF_DIRECT	GO:0008233~peptidase activity	0.066322	P10605, P27773, P18242, Q8R016, Q7TQI3, Q8C0M9, Q11011, P70349, Q00493, O89023	1.97728	0.522537
GOTERM_BP_DIRECT	GO:0006508~proteolysis	0.0872079	P10605, P18242, Q8R016, Q7TQI3, Q8C0M9, Q11011, Q9DB77, P70349, Q00493, O89023	1.86813	0.875942
GOTERM_MF_DIRECT	GO:0008234~cysteine-type peptidase activity	0.168217	P10605, Q8R016, Q7TQI3, P70349	2.81695	0.974689
UP_KW_MOLECULAR_FUNCTION	KW-0788~Thiol protease	0.218596	P10605, Q8R016, Q7TQI3, P70349	2.46363	0.692221
UP_KW_MOLECULAR_FUNCTION	KW-0645~Protease	0.312077	P10605, P18242, Q8R016, Q7TQI3, Q8C0M9, Q11011, P70349, Q00493, O89023	1.3932	0.889419
UP_KW_PTM	KW-0865~Zymogen	0.585644	P10605, P18242, Q00493, O89023	1.31527	1
Annotation Cluster 39	Enrichment Score: 0,81
Category	Term	PValue	Proteins	Fold Enrichment	Benjamini
UP_KW_CELLULAR_COMPONENT	KW-0770~Synapse	0.0429673	P63001, P56546, Q7TQF7, P28652, P63328, Q5SQX6, P62814, O55042, Q9DBS2, P49615	2.1509	0.186192
UP_KW_CELLULAR_COMPONENT	KW-0965~Cell junction	0.278995	P63001, P56546, Q7TQF7, P28652, P63328, Q5SQX6, P62814, O55042, Q9DBS2, P49615, Q61553	1.36762	0.821611
GOTERM_CC_DIRECT	GO:0030054~cell junction	0.311621	P63001, P56546, Q7TQF7, P28652, P63328, Q5SQX6, P62814, O55042, Q9DBS2, P49615, Q61553	1.32682	0.846849
Annotation Cluster 40	Enrichment Score: 0,69
Category	Term	PValue	Proteins	Fold Enrichment	Benjamini
KEGG_PATHWAY	mmu05417:Lipid and atherosclerosis	0.0424337	P63001, Q9QUI0, P28652, Q61316, P63328, P08113, Q923T9, P60766	2.46694	0.236416
KEGG_PATHWAY	mmu04370:VEGF signaling pathway	0.213932	P63001, P63328, P60766	3.44521	0.667468
KEGG_PATHWAY	mmu04010:MAPK signaling pathway	0.937061	P63001, P63328, P60766	0.679667	1
Annotation Cluster 41	Enrichment Score: 0,62
Category	Term	PValue	Proteins	Fold Enrichment	Benjamini
KEGG_PATHWAY	mmu05418:Fluid shear stress and atherosclerosis	0.0700102	P63001, P10649, P24472, Q9QUI0, P08113, P19157	2.7003	0.321223
KEGG_PATHWAY	mmu05200:Pathways in cancer	0.290252	P63001, P10649, P56546, P24472, Q9QUI0, P28652, P08113, P19157, Q923T9, P08752, P60766	1.34932	0.763134
KEGG_PATHWAY	mmu05207:Chemical carcinogenesis - receptor activation	0.656456	P10649, P24472, P08113, P08752	1.18413	1
Annotation Cluster 42	Enrichment Score: 0,61
Category	Term	PValue	Proteins	Fold Enrichment	Benjamini
UP_KW_PTM	KW-1017~Isopeptide bond	0.128361	P35979, Q8BG32, P16858, P18760, P17751, Q61553, P63001, P40142, P52480, P05213, P68372, P12023, P35700, P17742, P15532, Q6ZWN5, P42932, P68369, P63158, P58252, Q9D8E6, P67871, P05064, P17183, P17182, Q8CGP6, P80318	1.29895	0.492052
UP_SEQ_FEATURE	CROSSLNK:Glycyl lysine isopeptide (Lys-Gly) (interchain with G-Cter in SUMO2)	0.195225	P42932, P35979, Q6ZWN5, P40142, Q9D8E6, Q8BG32, P16858, P52480, P18760, P80318, P35700, Q61553	1.46185	1
UP_KW_PTM	KW-0832~Ubl conjugation	0.580595	P35979, Q8BG32, P16858, P18760, Q9R0P5, O55042, P17751, Q61553, P63001, P40142, P52480, P05213, P06745, P10126, P12023, P35700, P17742, P15532, Q02053, Q9QUI0, Q6ZWN5, P42932, P58252, P14152, Q9D8E6, P67871, P05064, P17183, P17182, Q8CGP6, P80318	1.00675	1
Annotation Cluster 43	Enrichment Score: 0,50
Category	Term	PValue	Proteins	Fold Enrichment	Benjamini
UP_KW_BIOLOGICAL_PROCESS	KW-0811~Translocation	0.178895	Q9WV98, P62075, P63242	3.87066	0.616194
GOTERM_BP_DIRECT	GO:0006886~intracellular protein transport	0.292882	Q9CWZ7, P62746, Q9WV80, P49615, P62821	1.82189	1
GOTERM_BP_DIRECT	GO:0015031~protein transport	0.356638	P50396, Q9WV98, Q9CWZ7, P62075, P63242, P62746, Q9WV80, P62821	1.37793	1
UP_KW_BIOLOGICAL_PROCESS	KW-0653~Protein transport	0.512285	Q9WV98, Q9CWZ7, P62075, P63242, P62746, Q9WV80, P62821	1.21209	1
Annotation Cluster 44	Enrichment Score: 0,47
Category	Term	PValue	Proteins	Fold Enrichment	Benjamini
GOTERM_CC_DIRECT	GO:0005615~extracellular space	0.137985	P10605, P27773, P02088, P07724, P06745, O08807, P24270, P20060, P34884, P18242, P70202, O55042, P12023, Q00493, P17742, P14211, P63158, P23506, P01942, P05064, P09411, P08226, P07214	1.33007	0.48735
GOTERM_CC_DIRECT	GO:0005576~extracellular region	0.359256	P10605, P27773, P10649, P07724, P06745, P34884, P18242, P70441, P18760, O55042, P12023, Q00493, P17742, P14211, P63158, P08113, Q9DB72, P08226, P07214	1.16377	0.920109
UP_KW_CELLULAR_COMPONENT	KW-0964~Secreted	0.807391	P10605, P07724, P06745, P34884, P18242, O55042, P12023, Q00493, P17742, P14211, P63158, Q9DB72, P08226, P07214	0.881	1
Annotation Cluster 45	Enrichment Score: 0,40
Category	Term	PValue	Proteins	Fold Enrichment	Benjamini
KEGG_PATHWAY	mmu05170:Human immunodeficiency virus 1 infection	0.287305	P63001, P27773, P14211, P63328, P18760, P08752	1.66519	0.763134
KEGG_PATHWAY	mmu05163:Human cytomegalovirus infection	0.334204	P63001, P27773, P14211, Q9QUI0, P63328, P08752	1.56111	0.800727
KEGG_PATHWAY	mmu05169:Epstein-Barr virus infection	0.67396	P63001, P27773, P14211, Q8BG32	1.15338	1
Annotation Cluster 46	Enrichment Score: 0,37
Category	Term	PValue	Proteins	Fold Enrichment	Benjamini
UP_KW_BIOLOGICAL_PROCESS	KW-0445~Lipid transport	0.364663	P32020, P08226, P53810	2.33378	0.983003
GOTERM_MF_DIRECT	GO:0008289~lipid binding	0.385252	P07724, P32020, Q9WV80, P08226, P53810	1.58183	1
GOTERM_BP_DIRECT	GO:0006869~lipid transport	0.423724	P32020, P08226, P53810	2.07012	1
UP_KW_LIGAND	KW-0446~Lipid-binding	0.560508	P07724, P32020, Q9WV80, P08226, P53810	1.25572	1
Annotation Cluster 47	Enrichment Score: 0,36
Category	Term	PValue	Proteins	Fold Enrichment	Benjamini
UP_KW_BIOLOGICAL_PROCESS	KW-0375~Hydrogen ion transport	0.0851219	P56135, P62814, P57746	6.10374	0.463964
GOTERM_BP_DIRECT	GO:0006811~ion transport	0.973046	P56135, P62814, P57746	0.552955	1
UP_KW_BIOLOGICAL_PROCESS	KW-0406~Ion transport	0.98247	P56135, P62814, P57746	0.51028	1
Annotation Cluster 48	Enrichment Score: 0,30
Category	Term	PValue	Proteins	Fold Enrichment	Benjamini
GOTERM_BP_DIRECT	GO:0002376~immune system process	0.197468	Q9CQR6, P63158, P16054, P16858, P34884, Q7TQI3, P08414, Q8VDN4	1.67919	1
UP_KW_BIOLOGICAL_PROCESS	KW-0399~Innate immunity	0.424133	Q9CQR6, P63158, P16858, P34884, Q8VDN4	1.49432	1
UP_KW_BIOLOGICAL_PROCESS	KW-0391~Immunity	0.460437	Q9CQR6, P63158, P16054, P16858, P34884, Q7TQI3, P08414, Q8VDN4	1.2374	1
GOTERM_BP_DIRECT	GO:0002250~adaptive immune response	0.705772	P63158, Q7TQI3, P08414	1.21772	1
UP_KW_BIOLOGICAL_PROCESS	KW-1064~Adaptive immunity	0.750938	P63158, Q7TQI3, P08414	1.11366	1
GOTERM_BP_DIRECT	GO:0045087~innate immune response	0.770656	Q9CQR6, P63158, P16858, P34884, P12023, Q8VDN4	0.933013	1
Annotation Cluster 49	Enrichment Score: 0,26
Category	Term	PValue	Proteins	Fold Enrichment	Benjamini
UP_KW_DOMAIN	KW-0853~WD repeat	0.408784	Q99J09, Q9R0Q6, Q9ERG2	2.12051	1
UP_SEQ_FEATURE	REPEAT:WD	0.41269	Q99J09, Q9R0Q6, Q9ERG2	2.10797	1
UP_SEQ_FEATURE	REPEAT:WD 6	0.424529	Q99J09, Q9R0Q6, Q9ERG2	2.0736	1
UP_SEQ_FEATURE	REPEAT:WD 5	0.519647	Q99J09, Q9R0Q6, Q9ERG2	1.71866	1
SMART	SM00320:WD40	0.540203	Q99J09, Q9R0Q6, Q9ERG2	1.64616	1
UP_SEQ_FEATURE	REPEAT:WD 4	0.546878	Q99J09, Q9R0Q6, Q9ERG2	1.60988	1
UP_SEQ_FEATURE	REPEAT:WD 3	0.579193	Q99J09, Q9R0Q6, Q9ERG2	1.53848	1
UP_SEQ_FEATURE	REPEAT:WD 1	0.592989	Q99J09, Q9R0Q6, Q9ERG2	1.51406	1
UP_SEQ_FEATURE	REPEAT:WD 2	0.592989	Q99J09, Q9R0Q6, Q9ERG2	1.51406	1
INTERPRO	IPR001680:WD40 repeat	0.675931	Q99J09, Q9R0Q6, Q9ERG2	1.28855	1
INTERPRO	IPR015943:WD40/YVTN repeat-like-containing domain	0.806391	Q99J09, Q9R0Q6, Q9ERG2	0.990619	1
Annotation Cluster 50	Enrichment Score: 0,22
Category	Term	PValue	Proteins	Fold Enrichment	Benjamini
GOTERM_BP_DIRECT	GO:0015031~protein transport	0.356638	P50396, Q9WV98, Q9CWZ7, P62075, P63242, P62746, Q9WV80, P62821	1.37793	1
GOTERM_BP_DIRECT	GO:0016192~vesicle-mediated transport	0.711471	P50396, Q9CWZ7, P62821	1.20444	1
UP_KW_CELLULAR_COMPONENT	KW-0333~Golgi apparatus	0.836685	Q61543, P50396, Q9CWZ7, Q8CG76, Q9WV80, P12023, P62821	0.845859	1
Annotation Cluster 51	Enrichment Score: 0,06
Category	Term	PValue	Proteins	Fold Enrichment	Benjamini
GOTERM_CC_DIRECT	GO:0005694~chromosome	0.711206	O55131, P63158, P63087, P43277, Q8CGP6	1.03514	1
UP_KW_CELLULAR_COMPONENT	KW-0158~Chromosome	0.765826	O55131, P63158, P63087, P43277, Q8CGP6	0.958511	1
GOTERM_MF_DIRECT	GO:0003677~DNA binding	0.999998	P07724, P63158, P43277, Q8CGP6	0.22474	1
UP_KW_MOLECULAR_FUNCTION	KW-0238~DNA-binding	1	P63158, P43277, Q8CGP6	0.164061	1
Annotation Cluster 52	Enrichment Score: 0,05
Category	Term	PValue	Proteins	Fold Enrichment	Benjamini
UP_KW_DOMAIN	KW-0732~Signal	0.699948	P10605, P27773, Q61543, P57759, P07724, Q8BTG7, O08807, P20060, P18242, P12023, Q00493, Q62443, P63001, P45878, P14211, P50429, P63087, P24369, P08113, P05064, Q9DB72, P08226, O89023, P07214	0.959352	1
UP_SEQ_FEATURE	CARBOHYD:N-linked (GlcNAc,,,) asparagine	0.999887	P10605, Q61543, P20060, P18242, Q99LR1, P12023, Q00493, P17742, Q62443, P50429, P08113, Q9DB72, O89023, P07214	0.480446	1
UP_KW_PTM	KW-0325~Glycoprotein	1	P10605, Q61543, P20060, P18242, Q99LR1, P12023, Q00493, P17742, Q62443, Q80XN0, P50429, Q9Z2U1, P08113, Q9DB72, P08226, P08414, P08249, O89023, P07214	0.349164	1
Annotation Cluster 53	Enrichment Score: 1,37E-7
Category	Term	PValue	Proteins	Fold Enrichment	Benjamini
UP_KW_DOMAIN	KW-1133~Transmembrane helix	0.999999	Q61543, P63001, P14211, Q8BHC4, P28652, P56135, Q9CZ42, P23506, P05064, Q99LR1, P12023, P70349	0.404194	1
UP_KW_DOMAIN	KW-0812~Transmembrane	1	Q61543, P63001, P14211, Q8BHC4, P28652, P56135, Q9CZ42, P23506, P05064, Q99LR1, P12023, P70349	0.373449	1
UP_SEQ_FEATURE	TRANSMEM:Helical	1	Q61543, P63001, P14211, Q8BHC4, P28652, P56135, Q9CZ42, P23506, P05064, Q99LR1, P12023, P70349	0.222766	1
GOTERM_CC_DIRECT	GO:0016021~integral component of membrane	1	Q61543, P28652, P56135, Q9CZ42, Q99LR1, P12023, P70349, P53810, P63001, P14211, Q8BHC4, P23506, P05064, P62814	0.22311	1

## Sheet: Sheet4
Supplementary table 2_sheet4. DAVID functional cluster analysis for the 161 differentially abundant proteins with decreased abundance between Cstb-/- and wild-type (wt) mice cerebellar synaptosomes
Annotation Cluster 1	Enrichment Score: 21,77
Category	Term	PValue	Proteins	Fold Enrichment	Benjamini
GOTERM_CC_DIRECT	GO:0045202~synapse	2.64107e-33	Q810U4, B0V2N1, P12658, Q9Z0P4, Q62442, Q8R191, Q9QYX7, P47915, O88737, Q8R0S4, Q9CPW0, Q8R0S2, P63044, Q8C996, Q69ZK9, Q6PIE5, Q920N7, Q8K596, O35526, P97351, Q9R087, P31648, O08917, P29341, Q9Z1G4, P70414, P35293, Q8BSS9, Q8BLQ9, P63011, Q02248, Q8K021, Q91V14, Q62108, E9PUL5, Q63959, Q6PIC6, D3YZU1, P84086, Q3UHJ0, Q8BXT1, G5E829, Q8R366, P17809, P62908, P54763, Q9Z2W8, Q61625, Q9D5T0, P63276,…	7.98649	1.03794e-30
GOTERM_CC_DIRECT	GO:0030054~cell junction	1.44861e-19	B0V2N1, Q62108, E9PUL5, Q63959, Q9Z0P4, Q62261, Q62442, Q8R191, D3YZU1, Q9QYX7, O88737, P84086, Q3UHJ0, Q02257, Q9CPW0, Q8R0S2, Q8C996, P63044, Q69ZK9, G5E829, Q920N7, O35526, Q61301, Q9Z2W8, P31648, Q61625, Q9Z1G4, Q99P72, P16546, Q9D5T0, P46638, Q8BSS9, Q9R0K7, Q6RHR9, Q8BLQ9, Q5F226, Q811D0, P63011, Q02248, Q99NE5, Q80WJ7	5.74907	1.13861e-17
UP_KW_CELLULAR_COMPONENT	KW-0770~Synapse	5.54868e-19	B0V2N1, Q62108, E9PUL5, Q63959, Q9Z0P4, Q62442, Q8R191, D3YZU1, Q9QYX7, O88737, P84086, Q3UHJ0, Q8R0S2, Q8C996, P63044, Q69ZK9, G5E829, Q920N7, O35526, Q9Z2W8, P31648, Q61625, Q9Z1G4, Q9D5T0, P46638, Q8BSS9, Q9R0K7, Q8BLQ9, Q811D0, P63011, Q02248, Q99NE5	7.81932	1.83106e-17
UP_KW_CELLULAR_COMPONENT	KW-0965~Cell junction	4.06023e-18	B0V2N1, Q62108, E9PUL5, Q63959, Q9Z0P4, Q62442, Q8R191, D3YZU1, Q9QYX7, O88737, P84086, Q3UHJ0, Q02257, Q9CPW0, Q8R0S2, Q8C996, P63044, Q69ZK9, G5E829, Q920N7, O35526, Q61301, Q9Z2W8, P31648, Q61625, Q9Z1G4, Q99P72, Q9D5T0, P46638, Q8BSS9, Q9R0K7, Q6RHR9, Q8BLQ9, Q5F226, Q811D0, P63011, Q02248, Q99NE5, Q80WJ7	5.50855	6.69939e-17
Annotation Cluster 2	Enrichment Score: 6,89
Category	Term	PValue	Proteins	Fold Enrichment	Benjamini
GOTERM_CC_DIRECT	GO:0030285~integral component of synaptic vesicle membrane	7.87562e-11	B0V2N1, Q9WTT4, P70704, Q8C996, P63044, Q9Z1G4, G5E829, Q8K021, Q62442, O35526	27.5768	2.2108e-09
UP_KW_CELLULAR_COMPONENT	KW-0968~Cytoplasmic vesicle	2.73286e-06	B0V2N1, Q9WTT4, E9PUL5, Q9Z1G4, Q62442, Q8R191, P46638, O35643, O88737, P70704, Q8VDD5, Q8R0S2, Q8C996, P63011, P63044, Q9CQD1, Q91V41, G5E829, Q920N7, O35526	3.58816	1.12731e-05
GOTERM_CC_DIRECT	GO:0031410~cytoplasmic vesicle	1.00361e-05	B0V2N1, Q9WTT4, O08917, E9PUL5, Q9Z1G4, Q62442, Q8R191, P46638, O35643, O88737, P70704, Q8VDD5, Q8R0S2, Q8C996, P63011, P63044, Q9CQD1, Q91V41, G5E829, Q920N7, O35526	3.16239	0.000103794
Annotation Cluster 3	Enrichment Score: 6,76
Category	Term	PValue	Proteins	Fold Enrichment	Benjamini
UP_KW_CELLULAR_COMPONENT	KW-0472~Membrane	8.5151e-14	Q810U4, Q8CAQ8, B0V2N1, Q9CR68, Q9Z0P4, Q9CR61, O70251, O35129, O88737, O35643, P70704, P61264, P63044, Q8C996, Q9CQD1, Q920N7, Q8K596, O35526, Q9R087, Q91YQ5, P04925, Q8VDN2, Q99P72, Q9WTQ5, P70414, Q6EDY6, Q9CQC7, O55143, Q6RHR9, Q8BLQ9, O54734, O88444, Q9QYE6, Q91V14, Q62108, Q63959, Q64521, P32883, Q9CTY5, Q9D3D9, Q8R366, P17809, Q925N0, Q61301, P54763, P03930, Q9Z2W8, Q61548, Q9DCC8, Q3UNH4,…	1.56922	9.36661e-13
UP_SEQ_FEATURE	TOPO_DOM:Cytoplasmic	5.60992e-09	Q810U4, B0V2N1, P20917, Q62442, P70704, Q8R464, Q9CPW0, P61264, P63044, Q8C996, Q69ZK9, Q6PIE5, O35609, Q920N7, O35526, Q64518, P31648, Q91YQ5, P97797, P97798, Q9Z1G4, Q8VDN2, Q99P72, Q8C419, P70414, O55143, Q8BLQ9, Q5F226, O54734, O88444, Q8K021, Q9QYE6, Q91V14, E9PUL5, Q63959, Q6PIC6, P55088, O08530, G5E829, Q8R366, P17809, P97370, P54763, Q9Z2W8, P97772, Q61625, P55012, Q9DCC8, Q640R3, Q9D5T0,…	2.27874	2.03079e-06
UP_KW_DOMAIN	KW-1133~Transmembrane helix	2.45506e-06	Q810U4, Q8CAQ8, B0V2N1, Q9CR68, O70251, P20917, Q62442, Q8R191, P70704, Q8R464, Q9CPW0, P61264, P63044, Q8C996, Q69ZK9, Q6PIE5, O35609, Q920N7, Q8BH59, Q8K596, O35526, Q8VE33, Q64518, P31648, Q91YQ5, P97797, P04925, P97798, Q9Z1G4, O35682, Q8VDN2, Q99P72, Q8C419, P70414, Q6EDY6, Q9CQC7, O55143, Q8BLQ9, Q5F226, O54734, O88444, Q91V61, Q8K021, Q9QYE6, Q91V14, E9PUL5, Q63959, Q6PIC6, P55088, Q9ERS2,…	1.5447	3.92809e-05
UP_KW_DOMAIN	KW-0812~Transmembrane	1.48821e-05	Q810U4, Q8CAQ8, B0V2N1, Q9CR68, O70251, P20917, Q62442, Q8R191, P70704, Q8R464, Q9CPW0, P61264, P63044, Q8C996, Q69ZK9, Q6PIE5, O35609, Q920N7, Q8BH59, Q8K596, O35526, Q8VE33, Q64518, P31648, Q91YQ5, P97797, P04925, P97798, Q9Z1G4, O35682, Q8VDN2, Q99P72, Q8C419, P70414, Q6EDY6, Q9CQC7, O55143, Q8BLQ9, Q5F226, O54734, O88444, Q91V61, Q8K021, Q9QYE6, Q91V14, E9PUL5, Q63959, Q6PIC6, P55088, Q9ERS2,…	1.46428	0.000119057
UP_SEQ_FEATURE	TRANSMEM:Helical	3.53799e-05	Q810U4, Q8CAQ8, B0V2N1, Q9CR68, O70251, P20917, Q62442, Q8R191, P70704, Q8R464, Q9CPW0, P63044, Q8C996, Q69ZK9, Q6PIE5, O35609, Q920N7, Q8K596, O35526, Q8VE33, Q64518, P31648, Q91YQ5, P97797, P04925, P97798, Q9Z1G4, O35682, Q8VDN2, Q99P72, Q8C419, P70414, Q6EDY6, Q9CQC7, O55143, Q8BLQ9, Q5F226, O54734, O88444, Q91V61, Q8K021, Q91V14, E9PUL5, Q63959, Q6PIC6, P55088, Q9ERS2, Q9CTY5, O08530, P00405,…	1.51024	0.00232864
GOTERM_CC_DIRECT	GO:0016021~integral component of membrane	4.45248e-05	Q810U4, Q8CAQ8, B0V2N1, Q9CR68, O70251, P20917, Q62442, Q8R191, P70704, Q8R464, Q9CPW0, P61264, P63044, Q8C996, Q69ZK9, Q6PIE5, O35609, Q920N7, Q8BH59, Q8K596, O35526, Q8VE33, Q64518, P31648, Q91YQ5, P97797, P04925, P97798, Q9Z1G4, O35682, Q8VDN2, Q99P72, Q8C419, P70414, Q6EDY6, Q9CQC7, O55143, Q8BLQ9, Q5F226, O54734, O88444, Q91V61, Q8K021, Q9QYE6, Q91V14, E9PUL5, Q63959, Q6PIC6, P55088, Q9ERS2,…	1.46356	0.000380397
Annotation Cluster 4	Enrichment Score: 5,81
Category	Term	PValue	Proteins	Fold Enrichment	Benjamini
KEGG_PATHWAY	mmu05022:Pathways of neurodegeneration - multiple diseases	9.74194e-13	Q9CR68, Q62108, P99028, Q9ERS2, Q9CR61, P32883, Q920R0, P00405, Q9D3D9, Q9CQD1, P62897, O35526, P03930, Q60930, Q64518, Q9Z2W8, P97772, Q60932, P04925, P19246, Q9CQ54, P68404, Q9CQC7, Q9DC69, O55143, O09111, Q02248, P0DP28, P62983	5.03316	2.10426e-10
KEGG_PATHWAY	mmu05415:Diabetic cardiomyopathy	4.16454e-09	Q9CR68, P03930, Q60930, Q64518, Q60932, P99028, Q9ERS2, Q9CR61, Q9CQ54, P68404, Q9CQC7, Q9DC69, O55143, O09111, P00405, Q9D3D9, P17809	6.58613	3.25869e-07
UP_KW_BIOLOGICAL_PROCESS	KW-0679~Respiratory chain	6.57005e-09	Q9CQC7, Q9DC69, Q9CR68, O09111, P99028, P00405, Q9ERS2, Q9CR61, Q9CQ54, P62897	16.6334	1.83962e-07
KEGG_PATHWAY	mmu00190:Oxidative phosphorylation	7.54327e-09	Q9WTT4, Q9CR68, P03930, P99028, Q9ERS2, Q9CR61, Q9Z1G4, Q9CQ54, Q9CQC7, Q9DC69, O09111, P00405, Q9D3D9, P62897	8.47731	3.25869e-07
GOTERM_CC_DIRECT	GO:0005739~mitochondrion	1.18458e-08	Q8CAQ8, Q9CR68, P99028, Q9ERS2, Q9CR61, Q9CPW2, Q64521, Q62442, P32883, Q9CTY5, Q8CAY6, O35129, P00405, Q9D3D9, Q8QZS1, Q8BH59, P62897, Q925N0, Q8K596, P62908, P03930, Q60930, Q60932, Q9DCC8, P19246, Q9D5T0, Q9CQ54, P31786, P70414, P62264, P46638, Q9CQC7, Q9DC69, O08600, O09111, P35276, Q8VEM8, Q91V61, Q9CWE0	2.74595	2.32769e-07
GOTERM_CC_DIRECT	GO:0005743~mitochondrial inner membrane	1.43868e-08	Q8CAQ8, P62908, Q9CR68, Q60930, Q60932, P99028, Q9ERS2, Q9CR61, Q64521, Q9CQ54, O35129, Q9CQC7, Q9DC69, O08600, O09111, Q8VEM8, P00405, Q9D3D9, Q8BH59, Q925N0	5.08133	2.57e-07
GOTERM_CC_DIRECT	GO:0070469~respiratory chain	2.02699e-08	Q9DC69, Q9CR68, O09111, P99028, P00405, Q9ERS2, Q9CR61, Q9CQ54, P62897	19.2148	3.46352e-07
UP_KW_BIOLOGICAL_PROCESS	KW-0249~Electron transport	6.58668e-08	Q9CQC7, Q9DC69, Q9CR68, O09111, P99028, P00405, Q9ERS2, Q9CR61, Q9CPW2, Q9CQ54, P62897	10.6731	9.22135e-07
GOTERM_BP_DIRECT	GO:0009060~aerobic respiration	1.06616e-07	Q9CQC7, Q9DC69, O09111, P99028, Q9D3D9, Q9ERS2, Q9CR61, Q9CWE0, Q9CQ54	15.5808	2.74536e-05
KEGG_PATHWAY	mmu05010:Alzheimer disease	1.36638e-07	Q9CR68, P03930, Q60930, Q64518, Q60932, P99028, Q9ERS2, Q9CR61, Q99P72, P32883, Q9CQ54, Q9CQC7, Q9DC69, O55143, O09111, Q02248, P00405, Q9D3D9, P0DP28, P62897	4.26869	2.68308e-06
UP_KW_CELLULAR_COMPONENT	KW-0999~Mitochondrion inner membrane	2.6221e-07	Q8CAQ8, P62908, Q9CR68, P99028, Q9ERS2, Q9CR61, Q64521, Q9CQ54, O35129, Q9CQC7, O09111, Q8VEM8, P00405, Q9D3D9, Q8BH59	5.87389	1.44216e-06
KEGG_PATHWAY	mmu05208:Chemical carcinogenesis - reactive oxygen species	4.17701e-07	Q60631, Q9CR68, P03930, Q60930, Q60932, P99028, Q9ERS2, Q9CR61, P32883, Q9CQ54, Q9CQC7, Q9DC69, O09111, P00405, Q9D3D9	5.52334	6.94027e-06
KEGG_PATHWAY	mmu05012:Parkinson disease	5.98275e-07	Q9CR68, P03930, Q60930, Q60932, P99028, Q9ERS2, Q9CR61, Q9CQ54, Q9CQC7, Q9DC69, O09111, P00405, Q9D3D9, P0DP28, P62983, P62897	4.95427	8.98949e-06
KEGG_PATHWAY	mmu05016:Huntington disease	6.2427e-07	Q9CR68, P03930, Q60930, Q62108, Q9Z2W8, Q60932, P99028, Q9ERS2, Q9CR61, Q9CQ54, Q9CQC7, Q9DC69, O09111, P00405, Q9D3D9, P62897, O35526	4.60157	8.98949e-06
GOTERM_BP_DIRECT	GO:0042776~mitochondrial ATP synthesis coupled proton transport	6.93787e-07	Q9CQC7, Q9DC69, P03930, O09111, Q9D3D9, Q9ERS2, Q9CR61, Q9CQ54	15.7972	0.0001191
UP_KW_CELLULAR_COMPONENT	KW-0496~Mitochondrion	1.82033e-06	Q8CAQ8, Q9CR68, P99028, Q9ERS2, Q9CR61, Q9CPW2, Q64521, Q9CTY5, O35129, P00405, Q9D3D9, Q8QZS1, Q8BH59, P62897, Q925N0, P62908, P03930, Q60930, Q60932, Q9DCC8, Q9D5T0, Q9CQ54, Q9CQC7, Q9DC69, O08600, O09111, Q8VEM8, Q91V61	2.79034	8.58154e-06
KEGG_PATHWAY	mmu05020:Prion disease	3.95242e-06	Q9CR68, P03930, Q60930, Q60932, P99028, Q9ERS2, P04925, Q9CR61, Q9CQ54, Q9CQC7, Q9DC69, O09111, P00405, Q9D3D9, P62897	4.57531	4.53254e-05
KEGG_PATHWAY	mmu04714:Thermogenesis	3.98695e-06	Q60631, Q9CR68, P03930, P99028, Q9ERS2, Q9CR61, P32883, Q9CQ54, Q9CQC7, Q9DC69, O09111, P00405, Q9D3D9, O88444	4.95427	4.53254e-05
KEGG_PATHWAY	mmu04723:Retrograde endocannabinoid signaling	1.14032e-05	P68404, Q9CQC7, Q9DC69, P97772, Q9Z2W8, O09111, Q9ERS2, Q9CR61, Q99NE5, O88444, Q9CQ54	6.07568	0.000123154
KEGG_PATHWAY	mmu05014:Amyotrophic lateral sclerosis	3.5585e-05	Q9CR68, P03930, Q60932, P99028, Q9ERS2, Q9CR61, P19246, Q9CQ54, Q9CQC7, Q9DC69, O09111, Q920R0, P00405, Q9D3D9, Q9CQD1, P62897	3.54452	0.000334189
GOTERM_CC_DIRECT	GO:0005747~mitochondrial respiratory chain complex I	3.98023e-05	Q9CQC7, Q9DC69, O09111, Q9ERS2, Q9CR61, Q9CQ54	15.5728	0.000355507
KEGG_PATHWAY	mmu04932:Non-alcoholic fatty liver disease	0.000109773	Q9CQC7, Q9DC69, Q9CR68, O09111, P99028, P00405, Q9ERS2, Q9CR61, Q9CQ54, P62897	5.24009	0.000911964
GOTERM_BP_DIRECT	GO:0032981~mitochondrial respiratory chain complex I assembly	0.000117664	Q9CQC7, Q9DC69, O09111, Q9ERS2, Q9CR61, Q9CQ54	12.4306	0.00550881
GOTERM_MF_DIRECT	GO:0003954~NADH dehydrogenase activity	0.00552334	Q9DC69, Q9ERS2, Q9CR61	26.3811	0.0657931
GOTERM_MF_DIRECT	GO:0008137~NADH dehydrogenase (ubiquinone) activity	0.0158926	Q9ERS2, Q9CR61, Q9CQ54	15.389	0.155998
UP_KW_DOMAIN	KW-0809~Transit peptide	0.0224284	Q8CAQ8, Q9DC69, Q9CR68, O08600, Q8VEM8, O09111, P99028, Q9D3D9, Q9CPW2, Q64521, Q8QZS1	2.273	0.0512649
KEGG_PATHWAY	mmu01100:Metabolic pathways	0.602833	Q9WTT4, Q9CR68, P03930, P99028, Q91YQ5, Q9ERS2, Q9CR61, Q9Z1G4, Q9CQ54, Q8CAY6, Q9CQC7, Q9DC69, O09111, P00405, Q9D3D9, O54734, O88444, E9Q3L2, Q8QZS1, P62897	1.0092	0.969221
Annotation Cluster 5	Enrichment Score: 4,66
Category	Term	PValue	Proteins	Fold Enrichment	Benjamini
GOTERM_BP_DIRECT	GO:0017157~regulation of exocytosis	3.8901e-10	Q99104, P35276, P46460, P61264, P63011, P63044, Q9EQZ6, O35526, Q9QYX7	30.7404	2.0034e-07
GOTERM_BP_DIRECT	GO:0045055~regulated exocytosis	6.66777e-07	P46638, Q8VDD5, P63011, P63044, Q8R191, O35526	34.4666	0.0001191
GOTERM_BP_DIRECT	GO:0016079~synaptic vesicle exocytosis	6.5035e-05	P84086, P61264, P63011, P63044, O35526	22.5674	0.00372145
GOTERM_BP_DIRECT	GO:0017156~calcium ion regulated exocytosis	0.00012606	P63011, P63044, Q9EQZ6, Q920N7, O35526	19.1481	0.00552557
GOTERM_CC_DIRECT	GO:0043229~intracellular organelle	0.000430932	P63011, P63044, Q9Z1G4, O35526	26.4737	0.002566
GOTERM_CC_DIRECT	GO:0030141~secretory granule	0.11499	Q99104, P63011, P63044, O35526	3.35111	0.309527
Annotation Cluster 6	Enrichment Score: 4,66
Category	Term	PValue	Proteins	Fold Enrichment	Benjamini
GOTERM_BP_DIRECT	GO:0006811~ion transport	5.50573e-11	Q9WTT4, Q91V14, Q63959, Q6PIC6, Q8R0S4, Q9D3D9, Q6PIE5, G5E829, Q925N0, P97370, Q8K596, P03930, Q60930, Q64518, Q9Z2W8, Q61625, Q60932, P55012, Q9Z1G4, Q8VDN2, P70414, O55143, Q9R0K7, Q91V61, O88343	5.27451	8.50635e-08
UP_KW_MOLECULAR_FUNCTION	KW-1278~Translocase	3.32989e-10	Q9CR68, O55143, Q9R0K7, P70704, Q64518, Q6PIC6, P00405, Q6PIE5, G5E829, Q8VDN2, Q9D5T0	18.2105	1.39856e-08
UP_SEQ_FEATURE	DOMAIN:Cation_ATPase_N	3.36181e-10	O55143, Q9R0K7, Q64518, Q6PIC6, Q6PIE5, G5E829, Q8VDN2	69.9099	2.43395e-07
INTERPRO	IPR006068:Cation-transporting P-type ATPase, C-terminal	8.01005e-10	O55143, Q9R0K7, Q64518, Q6PIC6, Q6PIE5, G5E829, Q8VDN2	61.3652	2.90765e-07
SMART	SM00831:SM00831	1.77843e-09	O55143, Q9R0K7, Q64518, Q6PIC6, Q6PIE5, G5E829, Q8VDN2	53.38	1.45831e-07
INTERPRO	IPR004014:Cation-transporting P-type ATPase, N-terminal	2.91584e-09	O55143, Q9R0K7, Q64518, Q6PIC6, Q6PIE5, G5E829, Q8VDN2	51.1377	5.29225e-07
KEGG_PATHWAY	mmu04911:Insulin secretion	5.70331e-09	P68404, P63011, Q6PIC6, P63044, Q6PIE5, O88444, P17809, Q8VDN2, Q9EQZ6, O35526, Q9QYX7, P97370	11.4063	3.25869e-07
KEGG_PATHWAY	mmu04260:Cardiac muscle contraction	6.46335e-09	Q9CR68, O55143, Q64518, Q8R0S4, P99028, Q6PIC6, P00405, Q6PIE5, Q8VDN2, Q8K596, P97370, P70414	11.2752	3.25869e-07
UP_SEQ_FEATURE	ACT_SITE:4-aspartylphosphate intermediate	1.02053e-08	O55143, Q9R0K7, P70704, Q64518, Q6PIC6, Q6PIE5, G5E829, Q8VDN2	28.681	2.46288e-06
INTERPRO	IPR001757:Cation-transporting P-type ATPase	1.04812e-08	O55143, Q9R0K7, P70704, Q64518, Q6PIC6, Q6PIE5, G5E829, Q8VDN2	28.4318	6.34115e-07
INTERPRO	IPR008250:P-type ATPase, A domain	1.04812e-08	O55143, Q9R0K7, P70704, Q64518, Q6PIC6, Q6PIE5, G5E829, Q8VDN2	28.4318	6.34115e-07
INTERPRO	IPR018303:P-type ATPase, phosphorylation site	1.04812e-08	O55143, Q9R0K7, P70704, Q64518, Q6PIC6, Q6PIE5, G5E829, Q8VDN2	28.4318	6.34115e-07
INTERPRO	IPR023299:P-type ATPase, cytoplasmic domain N	1.04812e-08	O55143, Q9R0K7, P70704, Q64518, Q6PIC6, Q6PIE5, G5E829, Q8VDN2	28.4318	6.34115e-07
KEGG_PATHWAY	mmu04972:Pancreatic secretion	1.07315e-08	Q64518, P55012, Q6PIC6, Q8VDN2, P68404, O55143, Q9R0K7, P35276, Q6PIE5, G5E829, O88444, O88343, P97370	9.32185	3.86334e-07
KEGG_PATHWAY	mmu04022:cGMP-PKG signaling pathway	1.84077e-08	Q60930, Q64518, Q60932, Q6PIC6, P70336, Q8VDN2, P70414, O55143, Q9R0K7, Q6PIE5, P0DP28, G5E829, O88444, Q8K596, P97370	7.08776	5.68008e-07
INTERPRO	IPR023298:P-type ATPase, transmembrane domain	2.66096e-08	O55143, Q9R0K7, P70704, Q64518, Q6PIC6, Q6PIE5, G5E829, Q8VDN2	25.047	1.3799e-06
KEGG_PATHWAY	mmu04261:Adrenergic signaling in cardiomyocytes	3.18332e-08	Q64518, Q6PIC6, Q8VDN2, Q9EQZ6, P70414, O55143, Q9R0K7, Q8R0S4, Q6PIE5, P0DP28, G5E829, O88444, Q8K596, P97370	7.52919	8.59496e-07
KEGG_PATHWAY	mmu04961:Endocrine and other factor-regulated calcium reabsorption	4.15213e-08	P68404, Q9R0K7, P12658, Q6PIC6, Q6PIE5, G5E829, Q8VDN2, Q8K596, P97370, P70414	13.4009	9.96512e-07
GOTERM_BP_DIRECT	GO:0036376~sodium ion export from cell	5.33347e-08	Q6PIC6, Q6PIE5, Q8VDN2, O88343, P97370, P70414	54.1617	1.64804e-05
UP_KW_BIOLOGICAL_PROCESS	KW-0406~Ion transport	5.91539e-08	Q9WTT4, P03930, Q91V14, Q60930, Q64518, Q9Z2W8, Q61625, Q60932, P55012, Q63959, Q6PIC6, Q9Z1G4, Q8VDN2, P70414, O55143, Q9R0K7, Q8R0S4, Q9D3D9, Q6PIE5, G5E829, O88343, Q8K596, P97370	3.87489	9.22135e-07
KEGG_PATHWAY	mmu04970:Salivary secretion	6.61258e-08	P68404, Q9R0K7, P55012, Q6PIC6, P63044, Q6PIE5, P0DP28, O88444, G5E829, Q8VDN2, P97370	10.5788	1.42832e-06
UP_SEQ_FEATURE	DOMAIN:Cation_ATPase_C	1.68288e-07	Q64518, Q6PIC6, Q6PIE5, G5E829, Q8VDN2	87.3874	2.97068e-05
INTERPRO	IPR023214:HAD-like domain	1.73929e-06	O55143, Q9R0K7, P70704, Q64518, Q6PIC6, Q6PIE5, G5E829, Q8VDN2	13.8418	7.89201e-05
GOTERM_BP_DIRECT	GO:0006883~cellular sodium ion homeostasis	1.98021e-06	P55012, Q6PIC6, Q6PIE5, Q8VDN2, P97370, P70414	28.0839	0.000278129
KEGG_PATHWAY	mmu04024:cAMP signaling pathway	2.321e-06	Q64518, Q9Z2W8, Q6PIC6, P62071, P70336, Q8VDN2, Q9EQZ6, O55143, Q9R0K7, Q6PIE5, P0DP28, G5E829, O88444, P97370	5.20198	3.13336e-05
GOTERM_CC_DIRECT	GO:0031090~organelle membrane	2.88756e-06	P70704, Q64518, Q6PIC6, Q6PIE5, Q8VDN2	47.2746	3.33768e-05
KEGG_PATHWAY	mmu04978:Mineral absorption	3.51059e-06	Q9R0K7, Q6PIC6, Q6PIE5, G5E829, Q8VDN2, Q8K596, P97370, P70414	12.1104	4.46052e-05
GOTERM_BP_DIRECT	GO:0030007~cellular potassium ion homeostasis	4.69522e-06	P55012, Q6PIC6, Q6PIE5, Q8VDN2, P97370	42.1258	0.000500869
GOTERM_CC_DIRECT	GO:0042383~sarcolemma	9.7873e-06	O08917, Q02357, P55088, Q6PIC6, Q6PIE5, P17809, Q8VDN2, Q8K596, P70414	8.63274	0.000103794
KEGG_PATHWAY	mmu04919:Thyroid hormone signaling pathway	1.38279e-05	P68404, O55143, Q64518, Q02248, Q6PIC6, Q6PIE5, P17809, Q8VDN2, P32883, P97370	6.81212	0.00014223
GOTERM_MF_DIRECT	GO:0019829~cation-transporting ATPase activity	2.19116e-05	Q9R0K7, Q6PIC6, Q6PIE5, G5E829, Q8VDN2	29.3123	0.000908115
GOTERM_BP_DIRECT	GO:1990573~potassium ion import across plasma membrane	2.39169e-05	Q91V14, P55012, Q6PIC6, Q6PIE5, Q8VDN2, P97370	17.2333	0.0017596
KEGG_PATHWAY	mmu04925:Aldosterone synthesis and secretion	3.07172e-05	P68404, Q9R0K7, Q6PIC6, Q6PIE5, P0DP28, O88444, G5E829, Q8VDN2, P97370	7.21283	0.000301587
GOTERM_BP_DIRECT	GO:0035725~sodium ion transmembrane transport	3.21452e-05	P31648, P55012, Q6PIE5, O88343, Q8K596, P97370, P70414	11.4889	0.00222332
GOTERM_BP_DIRECT	GO:0006874~cellular calcium ion homeostasis	3.50131e-05	P68404, O55143, Q9R0K7, Q64518, Q8R0S4, G5E829, Q8K596, P70414	8.79147	0.00225397
KEGG_PATHWAY	mmu05412:Arrhythmogenic right ventricular cardiomyopathy	3.79258e-05	Q61301, O55143, Q64518, Q02257, Q8R0S4, Q02248, Q8K596, P70414	8.49303	0.000341332
UP_KW_LIGAND	KW-0915~Sodium	5.68871e-05	P31648, P55012, Q6PIC6, Q6PIE5, Q8VDN2, O88343, Q8K596, P97370, P70414	6.50395	0.00147906
GOTERM_MF_DIRECT	GO:0005391~sodium:potassium-exchanging ATPase activity	5.92932e-05	Q6PIC6, Q6PIE5, Q8VDN2, P97370	49.2447	0.00192334
GOTERM_BP_DIRECT	GO:0006814~sodium ion transport	7.65229e-05	P55012, Q6PIC6, Q6PIE5, Q8VDN2, O88343, Q8K596, P97370, P70414	7.77707	0.00422242
GOTERM_MF_DIRECT	GO:0005388~calcium-transporting ATPase activity	8.10457e-05	O55143, Q9R0K7, Q64518, G5E829	44.7679	0.00215929
GOTERM_CC_DIRECT	GO:0005890~sodium:potassium-exchanging ATPase complex	8.69151e-05	Q6PIC6, Q6PIE5, Q8VDN2, P97370	44.1229	0.000669757
KEGG_PATHWAY	mmu04960:Aldosterone-regulated sodium reabsorption	8.71222e-05	P68404, Q6PIC6, Q6PIE5, Q8VDN2, P32883, P97370	12.9072	0.000752736
UP_SEQ_FEATURE	METAL:Magnesium	8.86568e-05	O55143, Q9R0K7, P70704, Q64518, P46460, Q6PIC6, Q6PIE5, G5E829, Q8VDN2	6.35545	0.00458482
GOTERM_BP_DIRECT	GO:0006813~potassium ion transport	9.26248e-05	Q91V14, P46460, P55012, Q63959, Q6PIC6, Q6PIE5, Q8VDN2, P97370	7.54492	0.00493467
UP_KW_BIOLOGICAL_PROCESS	KW-0739~Sodium transport	9.35304e-05	P55012, Q6PIC6, Q6PIE5, Q8VDN2, O88343, Q8K596, P97370, P70414	7.41879	0.000750489
UP_KW_BIOLOGICAL_PROCESS	KW-0740~Sodium/potassium transport	9.38111e-05	Q6PIC6, Q6PIE5, Q8VDN2, P97370	41.9162	0.000750489
GOTERM_BP_DIRECT	GO:1902600~hydrogen ion transmembrane transport	0.000100276	Q9WTT4, Q9D3D9, Q6PIC6, Q6PIE5, Q9Z1G4, Q8VDN2	12.8519	0.00506511
GOTERM_BP_DIRECT	GO:0070588~calcium ion transmembrane transport	0.000104908	O55143, Q9R0K7, Q64518, Q8R0S4, G5E829, Q8K596, P70414	9.31202	0.00506511
KEGG_PATHWAY	mmu04964:Proximal tubule bicarbonate reclamation	0.000126301	Q6PIC6, Q6PIE5, Q8VDN2, O88343, P97370	18.5785	0.00101041
KEGG_PATHWAY	mmu04020:Calcium signaling pathway	0.000149004	P68404, O55143, Q9R0K7, Q60930, P97772, Q64518, Q60932, P0DP28, O88444, G5E829, Q8K596, P70414	4.08727	0.00114946
GOTERM_BP_DIRECT	GO:0006816~calcium ion transport	0.000172056	P68404, O55143, Q9R0K7, Q64518, Q8R0S4, G5E829, Q8K596, P70414	6.83121	0.0071845
KEGG_PATHWAY	mmu04976:Bile secretion	0.000200943	P55088, Q6PIC6, Q6PIE5, O88444, P17809, Q8VDN2, O88343, P97370	6.53964	0.00144679
UP_KW_BIOLOGICAL_PROCESS	KW-0109~Calcium transport	0.000256324	O55143, Q9R0K7, Q64518, Q8R0S4, G5E829, Q8K596, P70414	7.80355	0.00179427
KEGG_PATHWAY	mmu04971:Gastric acid secretion	0.000282273	P68404, Q6PIC6, Q6PIE5, P0DP28, O88444, Q8VDN2, P97370	7.62958	0.0019668
GOTERM_BP_DIRECT	GO:0002026~regulation of the force of heart contraction	0.000752541	O55143, Q6PIE5, Q8VDN2, P70414	21.9787	0.0242224
GOTERM_CC_DIRECT	GO:0005901~caveola	0.000753265	O08917, O08530, Q6PIE5, P17809, Q8VDN2, P97370	8.36013	0.00411157
INTERPRO	IPR005775:Sodium/potassium-transporting P-type ATPase, subfamily IIC	0.000834426	Q6PIC6, Q6PIE5, Q8VDN2	65.7484	0.0208574
UP_KW_BIOLOGICAL_PROCESS	KW-0633~Potassium transport	0.000864505	Q91V14, P55012, Q63959, Q6PIC6, Q6PIE5, Q8VDN2, P97370	6.21638	0.00440111
GOTERM_MF_DIRECT	GO:0008556~potassium-transporting ATPase activity	0.000949856	Q6PIC6, Q6PIE5, Q8VDN2	61.5559	0.0154042
GOTERM_CC_DIRECT	GO:0030315~T-tubule	0.00145078	P55088, Q811D0, Q6PIE5, Q8VDN2, P70414	10.1822	0.00721715
GOTERM_MF_DIRECT	GO:0015085~calcium ion transmembrane transporter activity	0.00175434	Q64518, G5E829, Q8K596	46.1669	0.0261748
KEGG_PATHWAY	mmu04918:Thyroid hormone synthesis	0.00197959	P68404, Q6PIC6, Q6PIE5, O88444, Q8VDN2, P97370	6.62801	0.0129573
GOTERM_BP_DIRECT	GO:0070050~neuron cellular homeostasis	0.00238687	Q8CAQ8, O55143, Q9R0K7, Q8K596	14.8679	0.0646966
UP_KW_LIGAND	KW-0630~Potassium	0.00257094	Q91V14, P55012, Q63959, Q6PIC6, Q6PIE5, Q8VDN2, P97370	4.94622	0.0222814
KEGG_PATHWAY	mmu04973:Carbohydrate digestion and absorption	0.00263811	P68404, Q6PIC6, Q6PIE5, Q8VDN2, P97370	8.51515	0.0167597
GOTERM_BP_DIRECT	GO:0045822~negative regulation of heart contraction	0.00322533	O55143, Q6PIE5, Q8VDN2	34.4666	0.0830522
GOTERM_BP_DIRECT	GO:0071383~cellular response to steroid hormone stimulus	0.00452715	Q6PIE5, Q8VDN2, P70414	29.164	0.105976
KEGG_PATHWAY	mmu05414:Dilated cardiomyopathy	0.00557496	O55143, Q64518, Q8R0S4, O88444, Q8K596, P70414	5.21779	0.0344054
GOTERM_BP_DIRECT	GO:0051480~regulation of cytosolic calcium ion concentration	0.00674427	Q9R0K7, P12658, G5E829, Q8K596	10.3165	0.138932
KEGG_PATHWAY	mmu04974:Protein digestion and absorption	0.00991289	Q6PIC6, Q6PIE5, Q8VDN2, Q8K596, P97370, P70414	4.54141	0.0563469
GOTERM_BP_DIRECT	GO:0051481~negative regulation of cytosolic calcium ion concentration	0.0116972	Q6PIE5, G5E829, P70414	18.0539	0.211375
GOTERM_BP_DIRECT	GO:0042493~response to drug	0.0143451	P68404, Q9CR68, Q91V14, Q02248, Q6PIC6, O88444, Q8VDN2, P70414	3.12043	0.245153
GOTERM_MF_DIRECT	GO:0051087~chaperone binding	0.0145314	P55012, Q6PIC6, P04925, Q6PIE5, Q8VDN2	5.30654	0.150561
UP_SEQ_FEATURE	METAL:Calcium 2; via carbonyl oxygen	0.0181768	P68404, Q64518, Q8K596, P70414	7.17025	0.2632
GOTERM_BP_DIRECT	GO:0030001~metal ion transport	0.0217075	Q8K596, P97370, P70414	13.0735	0.328805
UP_KW_LIGAND	KW-0460~Magnesium	0.0227632	Q64518, P46460, Q6PIC6, P70336, Q8VDN2, O08600, O55143, Q9R0K7, P70704, P00405, Q6PIE5, G5E829, O88444	2.00987	0.118369
KEGG_PATHWAY	mmu05410:Hypertrophic cardiomyopathy	0.0244124	O55143, Q64518, Q8R0S4, Q8K596, P70414	4.49151	0.119843
GOTERM_BP_DIRECT	GO:0008217~regulation of blood pressure	0.0294827	Q6PIE5, G5E829, Q8VDN2, P70414	5.94717	0.386024
GOTERM_BP_DIRECT	GO:0009410~response to xenobiotic stimulus	0.0314568	P68404, Q91V14, Q9CPW0, Q6PIC6, Q8VDN2	4.18468	0.398367
UP_KW_LIGAND	KW-0067~ATP-binding	0.0408024	P54763, Q64518, P46460, Q6PIC6, P70336, Q8VDN2, Q9D5T0, P68404, Q99104, O55143, Q9R0K7, P70704, Q8VDD5, P61089, Q3UHJ0, Q6RHR9, Q6PIE5, Q6URW6, G5E829, Q9JHU4, O88444, E9Q3L2	1.49687	0.176811
UP_SEQ_FEATURE	METAL:Calcium 3; via carbonyl oxygen	0.0602443	P68404, Q8K596, P70414	7.49035	0.511659
GOTERM_BP_DIRECT	GO:0071805~potassium ion transmembrane transport	0.0649314	Q63959, Q6PIE5, P0DP28, P97370	4.32059	0.663869
Annotation Cluster 7	Enrichment Score: 4,00
Category	Term	PValue	Proteins	Fold Enrichment	Benjamini
GOTERM_CC_DIRECT	GO:0014704~intercalated disc	7.07582e-06	O55143, Q02257, Q02248, Q6PIE5, P17809, Q8VDN2, P70414	14.9449	7.94514e-05
KEGG_PATHWAY	mmu04919:Thyroid hormone signaling pathway	1.38279e-05	P68404, O55143, Q64518, Q02248, Q6PIC6, Q6PIE5, P17809, Q8VDN2, P32883, P97370	6.81212	0.00014223
GOTERM_BP_DIRECT	GO:0071260~cellular response to mechanical stimulus	0.0101541	Q02248, Q6PIE5, P20917, P17809, Q8VDN2	5.90548	0.19368
Annotation Cluster 8	Enrichment Score: 3,99
Category	Term	PValue	Proteins	Fold Enrichment	Benjamini
GOTERM_CC_DIRECT	GO:0060076~excitatory synapse	1.35607e-06	O88737, Q99PJ0, Q62108, Q9CPW0, Q69ZK9, Q9EQZ6, D3YZU1	19.7145	1.70661e-05
GOTERM_BP_DIRECT	GO:0035418~protein localization to synapse	1.30092e-05	O88737, Q62108, Q69ZK9, D3YZU1, Q9QYX7	33.2572	0.00100496
GOTERM_BP_DIRECT	GO:0050885~neuromuscular process controlling balance	0.00012718	Q99104, Q9R0K7, Q8BYI9, Q62108, Q69ZK9, D3YZU1	12.2301	0.00552557
GOTERM_BP_DIRECT	GO:0071625~vocalization behavior	0.000356884	Q62108, Q9CPW0, Q6URW6, D3YZU1	28.0839	0.0134484
GOTERM_BP_DIRECT	GO:0035176~social behavior	0.0140036	Q62108, Q9CPW0, Q69ZK9, D3YZU1	7.89858	0.243096
Annotation Cluster 9	Enrichment Score: 3,90
Category	Term	PValue	Proteins	Fold Enrichment	Benjamini
GOTERM_BP_DIRECT	GO:0017157~regulation of exocytosis	3.8901e-10	Q99104, P35276, P46460, P61264, P63011, P63044, Q9EQZ6, O35526, Q9QYX7	30.7404	2.0034e-07
KEGG_PATHWAY	mmu04721:Synaptic vesicle cycle	3.288e-07	Q9WTT4, P84086, P46460, P31648, P61264, P63011, P63044, Q9Z1G4, Q99NE5, O35526	10.6163	5.91841e-06
GOTERM_BP_DIRECT	GO:0006887~exocytosis	5.22729e-07	P46638, Q99104, P84086, P35276, P61264, P63011, Q99NE5, Q8K021, Q9EQZ6, O35526	10.3588	0.000115374
GOTERM_MF_DIRECT	GO:0000149~SNARE binding	2.42992e-06	Q99104, P84086, P46460, Q61548, P61264, P63044, Q920N7, O35526	13.1319	0.00012948
GOTERM_BP_DIRECT	GO:0016079~synaptic vesicle exocytosis	6.5035e-05	P84086, P61264, P63011, P63044, O35526	22.5674	0.00372145
GOTERM_BP_DIRECT	GO:0016081~synaptic vesicle docking	0.000128751	P61264, P63044, Q99NE5, O35526	38.8853	0.00552557
GOTERM_CC_DIRECT	GO:0070033~synaptobrevin 2-SNAP-25-syntaxin-1a-complexin II complex	0.000332746	P84086, P63044, O35526	99.2766	0.00217949
GOTERM_BP_DIRECT	GO:0016192~vesicle-mediated transport	0.000336006	P46638, O35643, Q99104, O54774, P46460, P61264, P63044, Q62442, Q920N7, O35526	4.59554	0.0129782
UP_KW_BIOLOGICAL_PROCESS	KW-0532~Neurotransmitter transport	0.000391381	P84086, P31648, P61264, Q99NE5, O35526	14.1609	0.00243526
UP_KW_BIOLOGICAL_PROCESS	KW-0268~Exocytosis	0.000476459	P84086, P35276, P63011, Q99NE5, Q9EQZ6, O35526	9.11222	0.00266817
GOTERM_CC_DIRECT	GO:0031201~SNARE complex	0.000498214	P84086, P61264, P63044, Q62442, O35526	13.507	0.00287938
GOTERM_BP_DIRECT	GO:0006836~neurotransmitter transport	0.000504485	P84086, P31648, P61264, Q99NE5, O35526	13.4444	0.0181263
UP_SEQ_FEATURE	TRANSMEM:Helical; Anchor for type IV membrane protein	0.00173718	Q9QYE6, P61264, P63044, Q62442, O35526	9.70971	0.0503088
GOTERM_MF_DIRECT	GO:0005484~SNAP receptor activity	0.00327324	P61264, P63044, Q62442, O35526	13.3094	0.0436043
GOTERM_BP_DIRECT	GO:0006906~vesicle fusion	0.00437388	P61264, P63044, Q62442, O35526	12.0359	0.105976
GOTERM_BP_DIRECT	GO:0035493~SNARE complex assembly	0.00525452	P63044, Q62442, O35526	27.0809	0.117655
KEGG_PATHWAY	mmu04130:SNARE interactions in vesicular transport	0.00725803	P61264, P63044, Q62442, O35526	9.90854	0.0435482
GOTERM_MF_DIRECT	GO:0048306~calcium-dependent protein binding	0.00762432	Q99104, P84086, P63044, P0DP28, O35526	6.41208	0.0861779
Annotation Cluster 10	Enrichment Score: 3,75
Category	Term	PValue	Proteins	Fold Enrichment	Benjamini
UP_KW_PTM	KW-0449~Lipoprotein	2.07679e-05	Q62108, Q9Z0P4, P55088, Q9CR61, P20917, P32883, O88737, Q99PJ0, Q02357, O08530, Q9CQD1, Q8R366, Q9R087, Q9Z2W8, Q3UNH4, P04925, P62071, Q9WTQ5, P12960, P46638, P35293, P62761, P35276, Q8BLK3, P63011, Q91V41	2.56221	0.00013153
UP_SEQ_FEATURE	LIPID:S-palmitoyl cysteine	2.60882e-05	P35293, Q9Z2W8, Q62108, O08530, Q9Z0P4, P55088, Q3UNH4, P62071, P20917, Q8R366, P32883	5.65448	0.00188878
UP_KW_PTM	KW-0564~Palmitate	0.0102458	P35293, Q9Z2W8, Q62108, O08530, Q9Z0P4, P55088, Q3UNH4, P62071, P20917, Q8R366, P32883	2.5749	0.0324451
Annotation Cluster 11	Enrichment Score: 3,576538279894395
Category	Term	PValue	Proteins	Fold Enrichment	Benjamini
UP_SEQ_FEATURE	METAL:Calcium 1	2.05158e-07	Q64518, P12658, P16546, Q9CTY5, Q9QYX7, P70414, P68404, P62761, O55143, Q02819, P0DP28, Q8BH59, Q8K596	7.38886	2.97068e-05
UP_SEQ_FEATURE	METAL:Calcium 2	2.654e-07	Q64518, P12658, P16546, Q9CTY5, Q9QYX7, P70414, P68404, P62761, O55143, Q02819, P0DP28, Q8BH59, Q8K596	7.21293	3.20249e-05
UP_SEQ_FEATURE	METAL:Calcium 3	4.08278e-05	P68404, P62761, P12658, P0DP28, Q8BH59, Q8K596, Q9QYX7, P70414	8.6043	0.00246328
UP_SEQ_FEATURE	DOMAIN:EF-hand 1	0.000162943	P62761, P12658, Q02819, P0DP28, Q64521, P16546, Q8BH59, Q9CTY5	6.90469	0.00786471
UP_SEQ_FEATURE	DOMAIN:EF-hand 2	0.000189368	P62761, P12658, Q02819, P0DP28, Q64521, P16546, Q8BH59, Q9CTY5	6.73831	0.00806485
INTERPRO	IPR018247:EF-Hand 1, calcium-binding site	0.000403631	P62761, P12658, Q02819, P0DP28, Q64521, P16546, Q8BH59, Q9CTY5	5.94336	0.0122098
UP_SEQ_FEATURE	DOMAIN:EF-hand 3	0.000460349	P62761, P12658, P0DP28, P16546, Q8BH59, Q9CTY5	9.32133	0.0175417
GOTERM_MF_DIRECT	GO:0005509~calcium ion binding	0.00084311	P12658, P04925, Q64521, P16546, Q9CTY5, Q9QYX7, P70414, P62761, Q99104, O55143, Q9R0K7, Q5F226, Q02819, P0DP28, Q920N7, Q8BH59	2.69834	0.0149752
SMART	SM00054:EFh	0.00116342	P62761, P12658, P0DP28, Q64521, P16546, Q8BH59, Q9CTY5	5.84987	0.0238501
INTERPRO	IPR002048:EF-hand domain	0.0016142	P62761, P12658, Q02819, P0DP28, Q64521, P16546, Q8BH59, Q9CTY5	4.69632	0.0366221
UP_SEQ_FEATURE	DOMAIN:EF-hand	0.00261727	P62761, P12658, Q02819, P0DP28, Q64521, P16546, Q9CTY5	5.07119	0.0624556
UP_KW_LIGAND	KW-0106~Calcium	0.00405151	Q64518, P12658, Q64521, P16546, Q9CTY5, Q9QYX7, P70414, P68404, P62761, O55143, Q9R0K7, Q8R0S4, Q5F226, Q02819, P0DP28, G5E829, Q8BH59, Q8K596	2.05388	0.0263348
INTERPRO	IPR011992:EF-hand-like domain	0.00441978	P62761, P12658, Q02819, P0DP28, Q64521, P16546, Q8BH59, Q9CTY5	3.91069	0.0943752
UP_SEQ_FEATURE	DOMAIN:EF-hand 4	0.00896734	P62761, P12658, P0DP28, Q8BH59	9.32133	0.165686
Annotation Cluster 12	Enrichment Score: 3,31
Category	Term	PValue	Proteins	Fold Enrichment	Benjamini
GOTERM_BP_DIRECT	GO:0035418~protein localization to synapse	1.30092e-05	O88737, Q62108, Q69ZK9, D3YZU1, Q9QYX7	33.2572	0.00100496
GOTERM_CC_DIRECT	GO:0097470~ribbon synapse	4.79351e-05	O88737, O55143, Q69ZK9, Q9QYX7	52.9475	0.000400819
GOTERM_CC_DIRECT	GO:0060077~inhibitory synapse	0.00118504	O88737, Q69ZK9, Q99NE5, Q9QYX7	18.9098	0.00612789
GOTERM_BP_DIRECT	GO:0007416~synapse assembly	0.0809171	O88737, Q69ZK9, Q9QYX7	6.31887	0.694764
Annotation Cluster 13	Enrichment Score: 2,94
Category	Term	PValue	Proteins	Fold Enrichment	Benjamini
UP_SEQ_FEATURE	MOTIF:Effector region	4.24139e-06	P46638, P35293, P35276, P63011, Q9CQD1, Q91V41, P62071, P32883	12.1583	0.000438681
GOTERM_BP_DIRECT	GO:0006886~intracellular protein transport	5.15795e-06	P46460, Q9DCC8, P35293, O35643, O54774, P35276, P61264, P63011, Q9CQD1, O35609, Q91V41, Q99NE5, O35526	5.42213	0.000500869
GOTERM_BP_DIRECT	GO:0015031~protein transport	4.72291e-05	Q61548, P46460, Q9DCC8, P46638, P35293, O35643, Q99104, Q8VDD5, O54774, P35276, P61264, P63011, P63044, Q9CQD1, O35609, Q91V41, Q8K021	3.35166	0.0028065
INTERPRO	IPR001806:Small GTPase superfamily	7.58649e-05	P46638, P35293, P35276, P63011, Q9CQD1, Q91V41, P62071, P32883	7.79241	0.00305989
INTERPRO	IPR005225:Small GTP-binding protein domain	0.00027373	P46638, P35293, P35276, P63011, Q9CQD1, Q91V41, P62071, P32883	6.3372	0.0090331
GOTERM_CC_DIRECT	GO:0098993~anchored component of synaptic vesicle membrane	0.000368316	P46638, P63011, Q9CQD1, Q91V41	27.8671	0.00229759
GOTERM_MF_DIRECT	GO:0019003~GDP binding	0.000530058	P46638, P35293, Q9CQD1, Q91V41, P62071, P32883	9.00818	0.0104219
GOTERM_MF_DIRECT	GO:0031489~myosin V binding	0.000530877	P46638, P35276, P63011, Q91V41	24.6224	0.0104219
INTERPRO	IPR027417:P-loop containing nucleoside triphosphate hydrolase	0.000647763	Q62108, P46460, P62071, P32883, Q9D5T0, P46638, P35293, Q99104, Q8VDD5, P35276, Q8R0S4, Q6RHR9, Q811D0, P63011, Q9CQD1, Q6URW6, Q91V41, Q9JHU4	2.55886	0.0180875
UP_KW_PTM	KW-0636~Prenylation	0.000709775	P46638, P35293, P35276, Q9Z0P4, P63011, Q9CQD1, Q91V41, P62071, P32883	4.63229	0.00337143
UP_SEQ_FEATURE	LIPID:S-geranylgeranyl cysteine	0.000889593	P46638, P35293, P35276, P63011, Q9CQD1, Q91V41	8.06653	0.0306698
UP_KW_BIOLOGICAL_PROCESS	KW-0653~Protein transport	0.00488094	Q61548, P46460, Q9DCC8, P46638, P35293, O35643, Q99104, O54774, P35276, P63011, Q9CQD1, O35609, Q91V41, Q8K021	2.40109	0.0227777
UP_SEQ_FEATURE	NP_BIND:GTP	0.00593549	P46638, P35293, P35276, P63011, Q9CQD1, Q91V41, P62071, P32883	3.70384	0.119369
GOTERM_MF_DIRECT	GO:0003924~GTPase activity	0.016759	P46638, P35293, P35276, P63011, Q9CQD1, Q91V41, P62071, P32883	3.02115	0.160284
GOTERM_MF_DIRECT	GO:0005525~GTP binding	0.0399938	P46638, P35293, P35276, P63011, Q9CQD1, Q91V41, P62071, P32883	2.51249	0.248628
UP_KW_LIGAND	KW-0342~GTP-binding	0.0632748	P46638, P35293, P35276, P63011, Q9CQD1, Q91V41, P62071, P32883	2.2184	0.235021
GOTERM_CC_DIRECT	GO:0055037~recycling endosome	0.0950316	P46638, Q99104, Q9CQD1, Q91V41	3.65155	0.266767
GOTERM_CC_DIRECT	GO:0045335~phagocytic vesicle	0.128839	P46638, Q9CQD1, Q91V41	4.78441	0.32667
Annotation Cluster 14	Enrichment Score: 2,47
Category	Term	PValue	Proteins	Fold Enrichment	Benjamini
UP_KW_BIOLOGICAL_PROCESS	KW-0130~Cell adhesion	1.54214e-06	Q61301, B0V2N1, Q810U4, Q8BYI9, P97798, P20917, Q640R3, P12960, Q99PJ0, Q8VDD5, Q8R464, Q02257, Q9CPW0, Q8BLQ9, Q8BLK3, Q5F226, Q02248, Q69ZK9	4.0477	1.72719e-05
GOTERM_BP_DIRECT	GO:0007155~cell adhesion	5.51118e-06	Q61301, B0V2N1, Q810U4, Q8BYI9, P97798, P20917, Q640R3, P12960, Q99PJ0, Q8VDD5, Q8R464, Q02257, Q9CPW0, Q8BLQ9, Q8BLK3, Q5F226, Q02248, Q69ZK9	3.77873	0.000500869
UP_SEQ_FEATURE	DOMAIN:Ig-like C2-type 2	9.56926e-06	B0V2N1, Q810U4, Q99PJ0, Q8R464, Q8BLQ9, P97798, P20917, Q8R366, P12960	8.67848	0.000809862
UP_SEQ_FEATURE	DOMAIN:Ig-like C2-type 1	1.00673e-05	B0V2N1, Q810U4, Q99PJ0, Q8R464, Q8BLQ9, P97798, P20917, Q8R366, P12960	8.61903	0.000809862
UP_SEQ_FEATURE	DOMAIN:Ig-like C2-type 3	6.80345e-05	B0V2N1, Q810U4, Q99PJ0, P97798, P20917, Q8R366, P12960	10.0901	0.003789
INTERPRO	IPR003598:Immunoglobulin subtype 2	9.36839e-05	B0V2N1, Q810U4, Q99PJ0, Q8R464, Q8BLQ9, Q8BLK3, P97798, P20917, Q640R3, P12960	5.4563	0.00340072
SMART	SM00408:IGc2	0.000138634	B0V2N1, Q810U4, Q99PJ0, Q8R464, Q8BLQ9, Q8BLK3, P97798, P20917, Q640R3, P12960	5.06272	0.00568399
UP_SEQ_FEATURE	DOMAIN:Fibronectin type-III 4	0.000995106	B0V2N1, Q810U4, Q8BYI9, P97798, P12960	11.2758	0.032748
UP_SEQ_FEATURE	DOMAIN:Ig-like C2-type 4	0.00112102	Q810U4, P97798, P20917, Q8R366, P12960	10.9234	0.0352879
UP_KW_DOMAIN	KW-0393~Immunoglobulin domain	0.00157638	B0V2N1, Q810U4, Q99PJ0, Q8R464, Q8BLQ9, Q8BLK3, P97797, P97798, P20917, Q8R366, Q640R3, P12960	3.11954	0.00630552
UP_SEQ_FEATURE	DOMAIN:Fibronectin type-III 1	0.0024705	B0V2N1, Q810U4, P54763, Q8BYI9, P97798, P12960	6.40396	0.0616773
UP_SEQ_FEATURE	DOMAIN:Fibronectin type-III 2	0.0024705	B0V2N1, Q810U4, P54763, Q8BYI9, P97798, P12960	6.40396	0.0616773
UP_SEQ_FEATURE	DOMAIN:Fibronectin type-III 3	0.00267421	B0V2N1, Q810U4, Q8BYI9, P97798, P12960	8.63086	0.0624556
INTERPRO	IPR013098:Immunoglobulin I-set	0.00568123	B0V2N1, Q810U4, Q99PJ0, Q8BLK3, P97798, P12960	5.25987	0.105992
INTERPRO	IPR003599:Immunoglobulin subtype	0.00667703	B0V2N1, Q810U4, Q99PJ0, Q8R464, Q8BLQ9, Q8BLK3, P97797, P97798, P20917, Q8R366, Q640R3, P12960	2.59107	0.109126
SMART	SM00060:FN3	0.00795866	B0V2N1, Q810U4, P54763, Q8BYI9, P97798, P12960	4.78476	0.09323
SMART	SM00409:IG	0.00983735	B0V2N1, Q810U4, Q99PJ0, Q8R464, Q8BLQ9, Q8BLK3, P97797, P97798, P20917, Q8R366, Q640R3, P12960	2.40417	0.100833
UP_SEQ_FEATURE	DOMAIN:Ig-like V-type	0.0100825	Q8R464, Q8BLQ9, P97797, P20917, Q640R3	5.92457	0.173803
INTERPRO	IPR003961:Fibronectin, type III	0.0210466	B0V2N1, Q810U4, P54763, Q8BYI9, P97798, P12960	3.79318	0.258552
UP_SEQ_FEATURE	DOMAIN:Fibronectin type-III 6	0.0216577	B0V2N1, Q8BYI9, P97798	13.1081	0.285095
KEGG_PATHWAY	mmu04514:Cell adhesion molecules	0.0230599	B0V2N1, Q810U4, Q9CPW0, P97798, Q69ZK9, P20917, P12960	3.14406	0.118313
UP_SEQ_FEATURE	DOMAIN:Fibronectin type-III 5	0.0359056	B0V2N1, Q8BYI9, P97798	9.98713	0.406182
UP_SEQ_FEATURE	DOMAIN:Fibronectin type-III	0.0468408	B0V2N1, Q810U4, P54763, Q8BYI9, P97798	3.67947	0.50616
GOTERM_BP_DIRECT	GO:0007411~axon guidance	0.0615649	Q810U4, P54763, O08917, P97798, P12960	3.3611	0.647059
UP_SEQ_FEATURE	DOMAIN:Ig-like	0.135005	B0V2N1, Q810U4, Q99PJ0, Q8BLQ9, Q8BLK3, P97797, P97798, P20917, Q8R366, Q640R3	1.69273	0.763335
INTERPRO	IPR007110:Immunoglobulin-like domain	0.13924	B0V2N1, Q810U4, Q99PJ0, Q8R464, Q8BLQ9, Q8BLK3, P97797, P97798, P20917, Q8R366, Q640R3, P12960	1.57168	0.765821
INTERPRO	IPR013783:Immunoglobulin-like fold	0.189714	B0V2N1, Q810U4, P54763, Q8BYI9, P97797, P97798, P20917, Q640R3, P12960, Q99PJ0, Q8R464, Q8BLQ9, Q8BLK3, Q8R366	1.40854	0.978914
INTERPRO	IPR013106:Immunoglobulin V-set	0.768628	Q8R464, Q8BLQ9, P97797, Q8R366, Q640R3	0.954259	1
UP_KW_PTM	KW-1015~Disulfide bond	0.956016	B0V2N1, Q810U4, Q9CR68, Q8BYI9, P99028, Q9CR61, P20917, Q99PJ0, Q8R464, Q9CPW0, O08530, Q69ZK9, Q8R366, P97370, P54763, Q9Z2W8, P97772, P31648, Q61625, P55012, P97797, P97798, P04925, Q640R3, P12960, O08600, O55143, Q8BLK3, Q8BLQ9, Q5F226, O88343	0.802132	1
Annotation Cluster 15	Enrichment Score: 2,39
Category	Term	PValue	Proteins	Fold Enrichment	Benjamini
INTERPRO	IPR008145:Guanylate kinase/L-type calcium channel	0.000861875	Q62108, Q8R0S4, Q6RHR9, Q811D0	21.0395	0.0208574
SMART	SM00072:GuKc	0.00103817	Q62108, Q8R0S4, Q6RHR9, Q811D0	19.5218	0.0238501
GOTERM_MF_DIRECT	GO:0098919~structural constituent of postsynaptic density	0.00278974	Q62108, Q811D0, D3YZU1	36.9336	0.0385398
UP_SEQ_FEATURE	DOMAIN:SH3	0.00414938	Q60631, Q62108, Q8R0S4, Q811D0, Q6P9K8, P16546, D3YZU1	4.61669	0.0910349
INTERPRO	IPR001452:Src homology-3 domain	0.00691435	Q60631, Q62108, Q8R0S4, Q811D0, Q6P9K8, P16546, D3YZU1	4.1463	0.109126
UP_KW_DOMAIN	KW-0728~SH3 domain	0.0109228	Q60631, Q62108, Q8R0S4, Q811D0, Q6P9K8, P16546, D3YZU1	3.74296	0.0291276
SMART	SM00326:SH3	0.0230119	Q60631, Q62108, Q811D0, Q6P9K8, P16546, D3YZU1	3.66034	0.188698
Annotation Cluster 16	Enrichment Score: 2,39
Category	Term	PValue	Proteins	Fold Enrichment	Benjamini
GOTERM_MF_DIRECT	GO:0000166~nucleotide binding	1.96761e-06	Q6PIC6, P32883, Q99104, P70704, Q8VDD5, P61089, Q3UHJ0, Q9CQD1, Q6PIE5, G5E829, P54763, Q60930, Q64518, P46460, Q60932, P62071, Q91VE0, Q8VDN2, P70336, Q9EQZ6, Q9D5T0, P46638, P68404, P35293, O55143, Q9R0K7, P35276, Q6RHR9, P63011, Q6URW6, Q91V41, O88444, E9Q3L2, Q9JHU4	2.43786	0.00012232
UP_KW_LIGAND	KW-0547~Nucleotide-binding	0.000161646	Q6PIC6, P32883, Q99104, P70704, Q8VDD5, P61089, Q3UHJ0, Q9CQD1, Q6PIE5, G5E829, P54763, Q60930, Q64518, P46460, Q60932, P62071, Q91VE0, Q8VDN2, P70336, Q9EQZ6, Q9D5T0, P46638, P68404, P35293, O55143, Q9R0K7, P35276, Q6RHR9, P63011, Q6URW6, Q91V41, O88444, E9Q3L2, Q9JHU4	1.79486	0.0021014
GOTERM_MF_DIRECT	GO:0005524~ATP binding	0.00564445	P54763, Q64518, P46460, Q6PIC6, Q9ERS2, P70336, Q8VDN2, Q9D5T0, P68404, Q99104, O55143, Q9R0K7, P70704, Q8VDD5, P61089, Q3UHJ0, Q6RHR9, Q6PIE5, Q6URW6, G5E829, Q9JHU4, O88444, E9Q3L2	1.85191	0.0657931
UP_KW_LIGAND	KW-0460~Magnesium	0.0227632	Q64518, P46460, Q6PIC6, P70336, Q8VDN2, O08600, O55143, Q9R0K7, P70704, P00405, Q6PIE5, G5E829, O88444	2.00987	0.118369
UP_KW_LIGAND	KW-0067~ATP-binding	0.0408024	P54763, Q64518, P46460, Q6PIC6, P70336, Q8VDN2, Q9D5T0, P68404, Q99104, O55143, Q9R0K7, P70704, Q8VDD5, P61089, Q3UHJ0, Q6RHR9, Q6PIE5, Q6URW6, G5E829, Q9JHU4, O88444, E9Q3L2	1.49687	0.176811
UP_SEQ_FEATURE	NP_BIND:ATP	0.0827519	P54763, P46460, P70336, Q9D5T0, P68404, Q99104, P70704, Q8VDD5, Q3UHJ0, Q6RHR9, Q6URW6, Q9JHU4, O88444	1.68771	0.549655
UP_SEQ_FEATURE	BINDING:ATP	0.137961	P68404, P54763, O55143, P70704, Q64518, Q3UHJ0, O88444, P70336, Q8VDN2	1.75997	0.763335
Annotation Cluster 17	Enrichment Score: 2,27
Category	Term	PValue	Proteins	Fold Enrichment	Benjamini
UP_KW_MOLECULAR_FUNCTION	KW-0112~Calmodulin-binding	9.89239e-09	Q99104, Q9R0K7, Q8VDD5, Q62261, Q6URW6, O88444, G5E829, P16546, Q9WTQ5, Q8K596, P70414	12.8991	2.0774e-07
GOTERM_MF_DIRECT	GO:0005516~calmodulin binding	5.93624e-07	Q99104, Q9R0K7, Q8VDD5, P63044, Q62261, Q6URW6, O88444, G5E829, P16546, Q9WTQ5, Q8K596, P70414	7.4992	4.42844e-05
GOTERM_CC_DIRECT	GO:0030863~cortical cytoskeleton	8.21725e-05	Q8VDD5, Q62108, Q02357, Q62261, P16546	21.3498	0.000659057
GOTERM_CC_DIRECT	GO:0042641~actomyosin	8.69151e-05	Q99104, Q8VDD5, Q6URW6, O35526	44.1229	0.000669757
GOTERM_BP_DIRECT	GO:0030048~actin filament-based movement	0.00685804	Q99104, Q8VDD5, Q6URW6	23.6958	0.139417
UP_SEQ_FEATURE	DOMAIN:Myosin N-terminal SH3-like	0.00792989	Q99104, Q8VDD5, Q6URW6	22.0768	0.155169
UP_SEQ_FEATURE	REGION:Actin-binding	0.00816951	Q99104, Q8VDD5, Q62261, Q6URW6	9.64275	0.155651
INTERPRO	IPR004009:Myosin, N-terminal, SH3-like	0.00891875	Q99104, Q8VDD5, Q6URW6	20.7627	0.134896
UP_KW_MOLECULAR_FUNCTION	KW-0518~Myosin	0.0271644	Q99104, Q8VDD5, Q6URW6	11.5133	0.173187
INTERPRO	IPR000048:IQ motif, EF-hand binding site	0.029983	Q99104, Q8VDD5, Q8R0S2, Q6URW6	5.90997	0.286416
UP_SEQ_FEATURE	DOMAIN:Myosin motor	0.0313297	Q99104, Q8VDD5, Q6URW6	10.7554	0.36585
INTERPRO	IPR001609:Myosin head, motor domain	0.0350347	Q99104, Q8VDD5, Q6URW6	10.1151	0.300252
GOTERM_MF_DIRECT	GO:0000146~microfilament motor activity	0.0376242	Q99104, Q8VDD5, Q6URW6	9.71936	0.248628
GOTERM_MF_DIRECT	GO:0051015~actin filament binding	0.0389029	Q61301, Q99104, Q8VDD5, Q62261, Q6URW6, P16546	3.21161	0.248628
SMART	SM00242:MYSc	0.039614	Q99104, Q8VDD5, Q6URW6	9.3855	0.249873
UP_KW_MOLECULAR_FUNCTION	KW-0505~Motor protein	0.0403436	Q99104, Q8VDD5, Q6URW6, Q9JHU4	5.19573	0.211804
GOTERM_MF_DIRECT	GO:0003774~motor activity	0.0510942	Q99104, Q8VDD5, Q6URW6	8.20746	0.293202
GOTERM_CC_DIRECT	GO:0016459~myosin complex	0.0542705	Q99104, Q8VDD5, Q6URW6	7.94212	0.169272
UP_KW_MOLECULAR_FUNCTION	KW-0009~Actin-binding	0.0698351	Q99104, Q8VDD5, Q62261, Q6URW6, P16546	3.17408	0.325897
SMART	SM00015:IQ	0.0708168	Q99104, Q8VDD5, Q6URW6	6.77842	0.32261
GOTERM_MF_DIRECT	GO:0003779~actin binding	0.384291	Q99104, Q8VDD5, Q62261, Q6URW6, P16546	1.58241	1
Annotation Cluster 18	Enrichment Score: 2,16
Category	Term	PValue	Proteins	Fold Enrichment	Benjamini
INTERPRO	IPR008145:Guanylate kinase/L-type calcium channel	0.000861875	Q62108, Q8R0S4, Q6RHR9, Q811D0	21.0395	0.0208574
SMART	SM00072:GuKc	0.00103817	Q62108, Q8R0S4, Q6RHR9, Q811D0	19.5218	0.0238501
UP_SEQ_FEATURE	DOMAIN:PDZ	0.00443085	Q62108, Q6RHR9, Q811D0, Q99NE5, D3YZU1, Q9QYX7	5.5928	0.094351
INTERPRO	IPR001478:PDZ domain	0.0058398	Q62108, Q6RHR9, Q811D0, Q99NE5, D3YZU1, Q9QYX7	5.22504	0.105992
INTERPRO	IPR020590:Guanylate kinase, conserved site	0.00635227	Q62108, Q6RHR9, Q811D0	24.6557	0.109126
SMART	SM00228:PDZ	0.0075392	Q62108, Q6RHR9, Q811D0, Q99NE5, D3YZU1, Q9QYX7	4.84814	0.09323
UP_SEQ_FEATURE	DOMAIN:Guanylate kinase-like	0.0115167	Q62108, Q6RHR9, Q811D0	18.2374	0.193909
INTERPRO	IPR008144:Guanylate kinase	0.0118711	Q62108, Q6RHR9, Q811D0	17.9314	0.172369
UP_SEQ_FEATURE	DOMAIN:PDZ 3	0.01459	Q62108, Q6RHR9, Q811D0	16.1331	0.215575
UP_SEQ_FEATURE	DOMAIN:PDZ 1	0.0270065	Q62108, Q6RHR9, Q811D0	11.6517	0.34303
UP_SEQ_FEATURE	DOMAIN:PDZ 2	0.0270065	Q62108, Q6RHR9, Q811D0	11.6517	0.34303
Annotation Cluster 19	Enrichment Score: 2,08
Category	Term	PValue	Proteins	Fold Enrichment	Benjamini
GOTERM_CC_DIRECT	GO:0022626~cytosolic ribosome	0.000362321	P63276, P47915, P62264, P62908, P97351, P62983	9.80509	0.00229759
GOTERM_CC_DIRECT	GO:0022627~cytosolic small ribosomal subunit	0.000498214	P63276, P62264, P62908, P97351, P62983	13.507	0.00287938
GOTERM_BP_DIRECT	GO:0002181~cytoplasmic translation	0.000620362	P63276, P47915, P62264, P62908, P97351, P62983	8.71568	0.0212991
UP_KW_MOLECULAR_FUNCTION	KW-0689~Ribosomal protein	0.00457457	P63276, P47915, P62264, P62908, P97351, P62983	5.44713	0.064044
UP_KW_MOLECULAR_FUNCTION	KW-0687~Ribonucleoprotein	0.0076571	P63276, P47915, P62264, P62908, P97351, P62983, Q61990	3.97989	0.0803996
GOTERM_BP_DIRECT	GO:0006412~translation	0.0120608	P63276, P47915, P62264, P62908, P97351, Q9D8N0, O70251, P62983	3.23009	0.214183
GOTERM_CC_DIRECT	GO:0005840~ribosome	0.0156808	P63276, P47915, P62264, P62908, P97351, P62983	4.09388	0.0589425
GOTERM_MF_DIRECT	GO:0003735~structural constituent of ribosome	0.0175634	P63276, P47915, P62264, P62908, P97351, P62983	3.97135	0.163779
KEGG_PATHWAY	mmu03010:Ribosome	0.0661539	P63276, P47915, P62264, P62908, P97351, P62983	2.74007	0.242191
KEGG_PATHWAY	mmu05171:Coronavirus disease - COVID-19	0.0792834	P63276, P47915, P62264, P68404, P62908, P97351, P62983	2.31667	0.281708
UP_SEQ_FEATURE	CROSSLNK:Glycyl lysine isopeptide (Lys-Gly) (interchain with G-Cter in SUMO2); alternate	0.192446	P63276, P62908, P97351, Q91YQ5, P0DP28	2.19153	0.94294
Annotation Cluster 20	Enrichment Score: 2,05
Category	Term	PValue	Proteins	Fold Enrichment	Benjamini
GOTERM_CC_DIRECT	GO:0098831~presynaptic active zone cytoplasmic component	1.08582e-05	Q61301, O88737, Q02248, Q99NE5, Q9QYX7	34.8339	0.000106682
GOTERM_CC_DIRECT	GO:0048788~cytoskeleton of presynaptic active zone	0.00114746	O88737, Q99NE5, Q9QYX7	56.7295	0.00601268
GOTERM_CC_DIRECT	GO:0060077~inhibitory synapse	0.00118504	O88737, Q69ZK9, Q99NE5, Q9QYX7	18.9098	0.00612789
GOTERM_MF_DIRECT	GO:0098882~structural constituent of presynaptic active zone	0.00132276	O88737, Q99NE5, Q9QYX7	52.7622	0.0205578
INTERPRO	IPR011011:Zinc finger, FYVE/PHD-type	0.268222	O88737, Q99NE5, Q9QYX7	2.94396	1
INTERPRO	IPR013083:Zinc finger, RING/FYVE/PHD-type	0.866321	O88737, Q99NE5, Q9QYX7	0.855728	1
UP_KW_DOMAIN	KW-0863~Zinc-finger	0.992718	P68404, O88737, Q99NE5, Q60790, P70336, P62983, Q9QYX7	0.529333	1
Annotation Cluster 21	Enrichment Score: 1,97
Category	Term	PValue	Proteins	Fold Enrichment	Benjamini
UP_SEQ_FEATURE	METAL:Calcium 3	4.08278e-05	P68404, P62761, P12658, P0DP28, Q8BH59, Q8K596, Q9QYX7, P70414	8.6043	0.00246328
UP_SEQ_FEATURE	METAL:Calcium 4	0.0126038	P12658, P0DP28, Q8K596, P70414	8.2247	0.202781
KEGG_PATHWAY	mmu04371:Apelin signaling pathway	0.0252693	P0DP28, P62071, O88444, P32883, Q8K596, P70414	3.58009	0.121293
KEGG_PATHWAY	mmu04740:Olfactory transduction	0.999996	P0DP28, Q8K596, P70414	0.210143	1
Annotation Cluster 22	Enrichment Score: 1,76
Category	Term	PValue	Proteins	Fold Enrichment	Benjamini
GOTERM_MF_DIRECT	GO:0045296~cadherin binding	0.00210513	Q61301, Q02257, Q02248, P97798, Q99P72	9.18745	0.0302006
GOTERM_CC_DIRECT	GO:0016342~catenin complex	0.0225857	Q61301, Q02257, Q02248	12.8099	0.0792515
KEGG_PATHWAY	mmu05226:Gastric cancer	0.108849	Q61301, Q60631, Q02257, Q02248, P32883	2.72485	0.367367
Annotation Cluster 23	Enrichment Score: 1,64
Category	Term	PValue	Proteins	Fold Enrichment	Benjamini
BIOCARTA	m_crebPathway:Transcription factor CREB and its extracellular signals	0.00437217	P68404, Q60631, Q8BW86, O88444	10.8295	0.200147
BIOCARTA	m_pyk2Pathway:Links between Pyk2 and Map Kinases	0.00606507	P68404, Q60631, Q8BW86, P0DP28	9.66917	0.200147
BIOCARTA	m_at1rPathway:Angiotensin II mediated activation of JNK Pathway via Pyk2 dependent signaling	0.00966586	P68404, Q60631, Q8BW86, P0DP28	8.20415	0.20327
BIOCARTA	m_bcrPathway:BCR Signaling Pathway	0.0105083	P68404, Q60631, Q8BW86, P0DP28	7.96285	0.20327
BIOCARTA	m_biopeptidesPathway:Bioactive Peptide Induced Signaling Pathway	0.0123194	P68404, Q60631, Q8BW86, P0DP28	7.52047	0.20327
BIOCARTA	m_fcer1Pathway:Fc Epsilon Receptor I Signaling in Mast Cells	0.0164571	P68404, Q60631, Q8BW86, P0DP28	6.76842	0.215948
BIOCARTA	m_trkaPathway:Trka Receptor Signaling Pathway	0.0174504	P68404, Q60631, Q8BW86	13.5368	0.215948
BIOCARTA	m_tcrPathway:T Cell Receptor Signaling Pathway	0.0212972	P68404, Q60631, Q8BW86, P0DP28	6.15311	0.234269
KEGG_PATHWAY	mmu04912:GnRH signaling pathway	0.023553	P68404, Q60631, P0DP28, O88444, P32883	4.54141	0.118313
BIOCARTA	m_tpoPathway:TPO Signaling Pathway	0.0528266	P68404, Q60631, Q8BW86	7.52047	0.402295
KEGG_PATHWAY	mmu05214:Glioma	0.0605085	P68404, Q60631, P0DP28, P32883	4.41867	0.229295
BIOCARTA	m_egfPathway:EGF Signaling Pathway	0.0638722	P68404, Q60631, Q8BW86	6.76842	0.419007
BIOCARTA	m_ghPathway:Growth Hormone Signaling Pathway	0.0638722	P68404, Q60631, Q8BW86	6.76842	0.419007
KEGG_PATHWAY	mmu04014:Ras signaling pathway	0.0656721	P68404, Q60631, Q9CQD1, P0DP28, P62071, Q60790, P32883	2.43497	0.242191
BIOCARTA	m_pdgfPathway:PDGF Signaling Pathway	0.0677183	P68404, Q60631, Q8BW86	6.55008	0.419007
Annotation Cluster 24	Enrichment Score: 1,53
Category	Term	PValue	Proteins	Fold Enrichment	Benjamini
GOTERM_MF_DIRECT	GO:0015293~symporter activity	0.0153838	Q91V14, Q8VEM8, P31648, P55012, O88343	5.2166	0.155086
UP_KW_BIOLOGICAL_PROCESS	KW-0769~Symport	0.0240889	Q91V14, Q8VEM8, P31648, P55012, O88343	4.51683	0.0899318
GOTERM_BP_DIRECT	GO:1902476~chloride transmembrane transport	0.0696096	Q91V14, P31648, P55012	6.89331	0.663869
Annotation Cluster 25	Enrichment Score: 1,47
Category	Term	PValue	Proteins	Fold Enrichment	Benjamini
UP_KW_MOLECULAR_FUNCTION	KW-0344~Guanine-nucleotide releasing factor	0.0163612	Q8BW86, Q8R0S2, Q920R0, Q02819, Q9EQZ6	5.05572	0.137434
GOTERM_MF_DIRECT	GO:0005085~guanyl-nucleotide exchange factor activity	0.0353527	Q8BW86, Q8R0S2, Q920R0, Q02819, O70251, Q9EQZ6	3.29764	0.248628
GOTERM_BP_DIRECT	GO:0043547~positive regulation of GTPase activity	0.0652303	O08530, Q8R0S2, Q8BXT1, Q920R0, Q9EQZ6	3.29108	0.663869
Annotation Cluster 26	Enrichment Score: 1,42
Category	Term	PValue	Proteins	Fold Enrichment	Benjamini
UP_SEQ_FEATURE	TRANSMEM:Helical; Name=9	0.00222334	O55143, Q64518, P31648, P17809, O88343	9.07921	0.0596184
UP_SEQ_FEATURE	TRANSMEM:Helical; Name=8	0.0030509	O55143, Q64518, P31648, P17809, O88343	8.32261	0.0690266
UP_SEQ_FEATURE	TRANSMEM:Helical; Name=10	0.0126038	O55143, Q64518, P31648, P17809	8.2247	0.202781
UP_SEQ_FEATURE	TRANSMEM:Helical; Name=6	0.0534465	O55143, P97772, Q64518, Q8VEM8, P31648, O08530, P17809, Q8C419, O88343, Q8BH59	2.06224	0.511659
UP_SEQ_FEATURE	TRANSMEM:Helical; Name=5	0.0554754	O55143, P97772, Q64518, Q8VEM8, P31648, O08530, P17809, Q8C419, O88343, Q8BH59	2.04714	0.511659
UP_SEQ_FEATURE	TRANSMEM:Helical; Name=4	0.0640909	O55143, P97772, Q64518, Q8VEM8, P31648, O08530, P17809, Q8C419, O88343, Q8BH59	1.9889	0.521368
UP_SEQ_FEATURE	TRANSMEM:Helical; Name=12	0.0699822	P31648, P17809, O88343	6.87639	0.52515
UP_SEQ_FEATURE	TRANSMEM:Helical; Name=2	0.0706033	O55143, P97772, Q64518, Q8VEM8, P31648, O08530, P17809, Q8C419, O88343, Q8BH59	1.95007	0.52515
UP_SEQ_FEATURE	TRANSMEM:Helical; Name=1	0.0710838	O55143, P97772, Q64518, Q8VEM8, P31648, O08530, P17809, Q8C419, O88343, Q8BH59	1.94735	0.52515
UP_SEQ_FEATURE	TRANSMEM:Helical; Name=11	0.0760548	P31648, P17809, O88343	6.55406	0.53984
UP_SEQ_FEATURE	TRANSMEM:Helical; Name=3	0.125266	O55143, P97772, Q64518, Q8VEM8, P31648, O08530, P17809, Q8C419, Q8BH59	1.80284	0.743383
UP_SEQ_FEATURE	TRANSMEM:Helical; Name=7	0.1467	O55143, P97772, Q64518, P31648, O08530, P17809, Q8C419, O88343	1.82771	0.775261
Annotation Cluster 27	Enrichment Score: 1,42
Category	Term	PValue	Proteins	Fold Enrichment	Benjamini
UP_SEQ_FEATURE	DOMAIN:SAM	0.0295174	Q8BSS9, P54763, Q6P9K8, D3YZU1	5.94978	0.362214
SMART	SM00454:SAM	0.0324685	Q8BSS9, P54763, Q6P9K8, D3YZU1	5.67495	0.221868
INTERPRO	IPR001660:Sterile alpha motif domain	0.0335283	Q8BSS9, P54763, Q6P9K8, D3YZU1	5.65578	0.300252
INTERPRO	IPR013761:Sterile alpha motif/pointed domain	0.0652902	Q8BSS9, P54763, Q6P9K8, D3YZU1	4.31137	0.452068
Annotation Cluster 28	Enrichment Score: 1,32
Category	Term	PValue	Proteins	Fold Enrichment	Benjamini
UP_SEQ_FEATURE	DOMAIN:C2 1	0.00938276	Q99NE5, Q60790, Q920N7, Q9QYX7	9.16852	0.165686
UP_SEQ_FEATURE	DOMAIN:C2 2	0.00938276	Q99NE5, Q60790, Q920N7, Q9QYX7	9.16852	0.165686
UP_SEQ_FEATURE	DOMAIN:C2	0.0143476	P68404, Q99NE5, Q60790, Q920N7, Q9QYX7	5.33664	0.215575
SMART	SM00239:C2	0.0190382	P68404, Q99NE5, Q60790, Q920N7, Q9QYX7	4.84173	0.173459
INTERPRO	IPR000008:C2 calcium-dependent membrane targeting	0.0227925	P68404, Q99NE5, Q60790, Q920N7, Q9QYX7	4.63017	0.258552
UP_KW_DOMAIN	KW-0863~Zinc-finger	0.992718	P68404, O88737, Q99NE5, Q60790, P70336, P62983, Q9QYX7	0.529333	1
UP_KW_LIGAND	KW-0862~Zinc	0.999998	P68404, O88737, Q8C996, P04925, Q99NE5, Q60790, P70336, P62983, Q9QYX7	0.365328	1
Annotation Cluster 29	Enrichment Score: 1,19
Category	Term	PValue	Proteins	Fold Enrichment	Benjamini
GOTERM_CC_DIRECT	GO:0031225~anchored component of membrane	0.0317817	Q99PJ0, Q9R087, Q8BLK3, P04925, P12960	4.16254	0.10861
UP_SEQ_FEATURE	LIPID:GPI-anchor amidated serine	0.0843993	Q9R087, P04925, P12960	6.16852	0.555501
UP_KW_PTM	KW-0336~GPI-anchor	0.101191	Q99PJ0, Q9R087, Q8BLK3, P04925, P12960	2.81053	0.274662
Annotation Cluster 30	Enrichment Score: 1,11
Category	Term	PValue	Proteins	Fold Enrichment	Benjamini
GOTERM_BP_DIRECT	GO:0031032~actomyosin structure organization	0.0292403	Q8VDD5, Q6URW6, P70336	11.1509	0.386024
KEGG_PATHWAY	mmu04270:Vascular smooth muscle contraction	0.030468	P68404, Q8VDD5, Q6URW6, P0DP28, O88444, P70336	3.40606	0.143067
KEGG_PATHWAY	mmu04530:Tight junction	0.144502	Q8VDD5, Q6RHR9, Q811D0, Q6URW6, P70336	2.44747	0.465856
KEGG_PATHWAY	mmu04810:Regulation of actin cytoskeleton	0.277193	Q8VDD5, Q6URW6, P62071, P70336, P32883	1.85785	0.696205
Annotation Cluster 31	Enrichment Score: 1,02
Category	Term	PValue	Proteins	Fold Enrichment	Benjamini
UP_KW_LIGAND	KW-0106~Calcium	0.00405151	Q64518, P12658, Q64521, P16546, Q9CTY5, Q9QYX7, P70414, P68404, P62761, O55143, Q9R0K7, Q8R0S4, Q5F226, Q02819, P0DP28, G5E829, Q8BH59, Q8K596	2.05388	0.0263348
GOTERM_MF_DIRECT	GO:0046872~metal ion binding	0.222228	Q9CR68, P12658, Q6PIC6, Q9CPW2, Q64521, Q9CTY5, Q9QYX7, O88737, P70704, P00405, Q6PIE5, Q02819, G5E829, Q8BH59, P62897, Q8K596, Q64518, P31648, P46460, P04925, Q60790, Q8VDN2, P70336, P16546, P70414, P68404, P62761, O08600, O55143, Q9R0K7, Q8C522, O88444, Q99NE5, P62983	1.1702	0.767509
UP_KW_LIGAND	KW-0479~Metal-binding	0.93847	Q9CR68, P12658, Q6PIC6, Q9CPW2, Q64521, Q9CTY5, Q9QYX7, O88737, P70704, P00405, Q6PIE5, Q02819, G5E829, Q8BH59, P62897, Q8K596, Q64518, P31648, P46460, P04925, Q60790, Q8VDN2, P70336, P16546, P70414, P68404, P62761, O08600, O55143, Q9R0K7, P0DP28, O88444, Q99NE5, P62983	0.86396	1
Annotation Cluster 32	Enrichment Score: 0,99
Category	Term	PValue	Proteins	Fold Enrichment	Benjamini
UP_KW_CELLULAR_COMPONENT	KW-0628~Postsynaptic cell membrane	0.00808548	Q9Z2W8, Q61625, E9PUL5, Q63959, Q69ZK9, Q9D5T0	4.82277	0.0296468
UP_KW_MOLECULAR_FUNCTION	KW-0407~Ion channel	0.322512	Q9Z2W8, Q61625, Q8R0S4, Q63959	1.97498	1
GOTERM_MF_DIRECT	GO:0005216~ion channel activity	0.399565	Q9Z2W8, Q61625, Q63959	2.17256	1
Annotation Cluster 33	Enrichment Score: 0,96
Category	Term	PValue	Proteins	Fold Enrichment	Benjamini
BIOCARTA	m_tffPathway:Trefoil Factors Initiate Mucosal Healing	0.00546315	Q60631, Q8BW86, Q02248, P62897	10.0273	0.200147
KEGG_PATHWAY	mmu05213:Endometrial cancer	0.0330381	Q61301, Q60631, Q02248, P32883	5.63762	0.148672
KEGG_PATHWAY	mmu05163:Human cytomegalovirus infection	0.0357171	P68404, Q60631, Q02248, P0DP28, O88444, P70336, P32883, P62897	2.55455	0.152531
KEGG_PATHWAY	mmu05205:Proteoglycans in cancer	0.0381399	P68404, Q60631, Q02357, Q02248, P62071, P70336, P32883	2.79131	0.155438
KEGG_PATHWAY	mmu05210:Colorectal cancer	0.0909446	Q60631, Q02248, P32883, P62897	3.7157	0.31181
KEGG_PATHWAY	mmu05226:Gastric cancer	0.108849	Q61301, Q60631, Q02257, Q02248, P32883	2.72485	0.367367
KEGG_PATHWAY	mmu05200:Pathways in cancer	0.121727	Q61301, P68404, Q60631, Q02257, Q02248, P0DP28, O88444, P17809, P70336, P32883, P62897	1.65599	0.398381
KEGG_PATHWAY	mmu05160:Hepatitis C	0.323312	Q60631, Q02248, P32883, P62897	1.98171	0.746512
KEGG_PATHWAY	mmu05215:Prostate cancer	0.338212	Q60631, Q02248, P32883	2.47713	0.753132
KEGG_PATHWAY	mmu05225:Hepatocellular carcinoma	0.353282	P68404, Q60631, Q02248, P32883	1.87921	0.768694
KEGG_PATHWAY	mmu04550:Signaling pathways regulating pluripotency of stem cells	0.508846	Q60631, Q02248, P32883	1.75169	0.893584
KEGG_PATHWAY	mmu05224:Breast cancer	0.535107	Q60631, Q02248, P32883	1.66827	0.906964
Annotation Cluster 34	Enrichment Score: 0,95
Category	Term	PValue	Proteins	Fold Enrichment	Benjamini
GOTERM_BP_DIRECT	GO:2000300~regulation of synaptic vesicle exocytosis	2.25642e-06	P68404, Q8BSS9, Q8R0S4, P63011, Q9CQD1, P0DP28, Q99NE5, O88444	13.3029	0.000290514
KEGG_PATHWAY	mmu04720:Long-term potentiation	0.00872092	P68404, P97772, P0DP28, O88444, P32883	6.10041	0.0509113
KEGG_PATHWAY	mmu04724:Glutamatergic synapse	0.0119055	P68404, P97772, Q9Z2W8, Q62108, O88444, D3YZU1	4.34047	0.0659383
KEGG_PATHWAY	mmu04540:Gap junction	0.0203016	P68404, Q60631, P97772, O88444, P32883	4.75264	0.109628
KEGG_PATHWAY	mmu04912:GnRH signaling pathway	0.023553	P68404, Q60631, P0DP28, O88444, P32883	4.54141	0.118313
GOTERM_BP_DIRECT	GO:0007265~Ras protein signal transduction	0.0244165	Q60631, P62071, Q9EQZ6, P32883	6.39885	0.338606
KEGG_PATHWAY	mmu04270:Vascular smooth muscle contraction	0.030468	P68404, Q8VDD5, Q6URW6, P0DP28, O88444, P70336	3.40606	0.143067
KEGG_PATHWAY	mmu04916:Melanogenesis	0.0330025	P68404, Q02248, P0DP28, O88444, P32883	4.08727	0.148672
KEGG_PATHWAY	mmu04072:Phospholipase D signaling pathway	0.0345661	Q60631, P97772, P62071, O88444, Q9EQZ6, P32883	3.29176	0.152373
KEGG_PATHWAY	mmu05163:Human cytomegalovirus infection	0.0357171	P68404, Q60631, Q02248, P0DP28, O88444, P70336, P32883, P62897	2.55455	0.152531
KEGG_PATHWAY	mmu04730:Long-term depression	0.0360142	P68404, P97772, Q61625, P32883	5.4497	0.152531
KEGG_PATHWAY	mmu04921:Oxytocin signaling pathway	0.0380803	P68404, Q8R0S4, P0DP28, O88444, P70336, P32883	3.2057	0.155438
KEGG_PATHWAY	mmu05205:Proteoglycans in cancer	0.0381399	P68404, Q60631, Q02357, Q02248, P62071, P70336, P32883	2.79131	0.155438
KEGG_PATHWAY	mmu04015:Rap1 signaling pathway	0.0454362	P68404, Q6RHR9, Q02248, P0DP28, O88444, Q9EQZ6, P32883	2.67392	0.181745
KEGG_PATHWAY	mmu04670:Leukocyte transendothelial migration	0.0548855	Q61301, P68404, Q02248, P70336, Q9EQZ6	3.46379	0.211701
KEGG_PATHWAY	mmu05214:Glioma	0.0605085	P68404, Q60631, P0DP28, P32883	4.41867	0.229295
KEGG_PATHWAY	mmu04014:Ras signaling pathway	0.0656721	P68404, Q60631, Q9CQD1, P0DP28, P62071, Q60790, P32883	2.43497	0.242191
KEGG_PATHWAY	mmu04915:Estrogen signaling pathway	0.0795563	Q60631, P97772, P0DP28, O88444, P32883	3.0502	0.281708
BIOCARTA	m_gpcrPathway:Signaling Pathway from G-Protein Families	0.079711	P68404, P0DP28, O88444	5.97214	0.4642
KEGG_PATHWAY	mmu04713:Circadian entrainment	0.115862	P68404, Q9Z2W8, P0DP28, O88444	3.33655	0.385019
KEGG_PATHWAY	mmu05200:Pathways in cancer	0.121727	Q61301, P68404, Q60631, Q02257, Q02248, P0DP28, O88444, P17809, P70336, P32883, P62897	1.65599	0.398381
KEGG_PATHWAY	mmu04935:Growth hormone synthesis, secretion and action	0.166141	P68404, Q60631, O88444, P32883	2.81881	0.520094
KEGG_PATHWAY	mmu04071:Sphingolipid signaling pathway	0.190269	P68404, O08530, P70336, P32883	2.63695	0.570354
KEGG_PATHWAY	mmu04062:Chemokine signaling pathway	0.203864	P68404, Q60631, O88444, P70336, P32883	2.12879	0.579403
KEGG_PATHWAY	mmu04068:FoxO signaling pathway	0.21207	Q60631, P97772, O08530, P32883	2.49604	0.58727
KEGG_PATHWAY	mmu05223:Non-small cell lung cancer	0.217076	P68404, Q60631, P32883	3.40606	0.593523
KEGG_PATHWAY	mmu04510:Focal adhesion	0.226815	P68404, Q60631, Q8BYI9, Q02248, P70336	2.03347	0.60791
GOTERM_CC_DIRECT	GO:0005813~centrosome	0.231719	P68404, P61264, Q920R0, Q02248, P0DP28, Q9JHU4, P70336	1.68776	0.523998
KEGG_PATHWAY	mmu04910:Insulin signaling pathway	0.237613	Q60631, O08917, P0DP28, P32883	2.35239	0.625908
KEGG_PATHWAY	mmu01521:EGFR tyrosine kinase inhibitor resistance	0.248467	P68404, Q60631, P32883	3.10426	0.646613
KEGG_PATHWAY	mmu04662:B cell receptor signaling pathway	0.257474	P68404, Q60631, P32883	3.02761	0.662076
KEGG_PATHWAY	mmu04012:ErbB signaling pathway	0.270995	P68404, Q60631, P32883	2.91948	0.688646
KEGG_PATHWAY	mmu05167:Kaposi sarcoma-associated herpesvirus infection	0.288048	Q02248, P0DP28, P62983, P32883, P62897	1.82468	0.707026
KEGG_PATHWAY	mmu04150:mTOR signaling pathway	0.296694	P68404, Q60631, Q9WTT4, P32883	2.08269	0.712065
KEGG_PATHWAY	mmu01522:Endocrine resistance	0.311465	Q60631, O88444, P32883	2.63695	0.7393
KEGG_PATHWAY	mmu05161:Hepatitis B	0.31665	P68404, Q60631, P32883, P62897	2.00602	0.74344
KEGG_PATHWAY	mmu05170:Human immunodeficiency virus 1 infection	0.33199	P68404, O35643, P0DP28, P32883, P62897	1.70303	0.750989
KEGG_PATHWAY	mmu05231:Choline metabolism in cancer	0.333773	P68404, Q60631, P32883	2.50241	0.750989
KEGG_PATHWAY	mmu05225:Hepatocellular carcinoma	0.353282	P68404, Q60631, Q02248, P32883	1.87921	0.768694
KEGG_PATHWAY	mmu04725:Cholinergic synapse	0.394981	P68404, O88444, P32883	2.18961	0.782715
KEGG_PATHWAY	mmu04650:Natural killer cell mediated cytotoxicity	0.407785	P68404, Q60631, P32883	2.13249	0.795573
KEGG_PATHWAY	mmu04722:Neurotrophin signaling pathway	0.432995	Q60631, P0DP28, P32883	2.02675	0.835062
KEGG_PATHWAY	mmu04750:Inflammatory mediator regulation of TRP channels	0.457633	P68404, P0DP28, O88444	1.93099	0.859554
KEGG_PATHWAY	mmu04926:Relaxin signaling pathway	0.46571	Q60631, O88444, P32883	1.90106	0.867184
KEGG_PATHWAY	mmu04010:MAPK signaling pathway	0.479782	P68404, Q60631, Q8R0S4, P62071, P32883	1.39023	0.881127
KEGG_PATHWAY	mmu05417:Lipid and atherosclerosis	0.488958	P0DP28, P70336, P32883, P62897	1.5138	0.881127
KEGG_PATHWAY	mmu05207:Chemical carcinogenesis - receptor activation	0.516368	P68404, Q60631, O88444, P32883	1.45325	0.899479
KEGG_PATHWAY	mmu04310:Wnt signaling pathway	0.617729	P68404, Q02248, P70336	1.43413	0.981099
KEGG_PATHWAY	mmu05034:Alcoholism	0.715008	Q60631, P0DP28, P32883	1.19627	1
KEGG_PATHWAY	mmu05206:MicroRNAs in cancer	0.716597	P68404, Q60631, Q8BYI9, P32883	1.07915	1
Annotation Cluster 35	Enrichment Score: 0,91
Category	Term	PValue	Proteins	Fold Enrichment	Benjamini
UP_SEQ_FEATURE	TOPO_DOM:Extracellular	0.000357228	B0V2N1, Q810U4, E9PUL5, Q6PIC6, P55088, P20917, Q8R464, Q9CPW0, O08530, Q8C996, Q69ZK9, Q6PIE5, G5E829, Q8R366, P17809, P97370, O35526, P54763, Q9Z2W8, P97772, P31648, Q61625, P55012, P97797, P97798, Q640R3, Q8VDN2, Q8C419, P70414, Q9R0K7, Q8BLQ9, Q5F226, O88343	1.91614	0.0143685
UP_SEQ_FEATURE	CARBOHYD:N-linked (GlcNAc,,,) asparagine	0.0662284	B0V2N1, Q810U4, Q8BYI9, Q91V14, Q63959, P55088, P20917, Q99PJ0, Q8R464, Q9CPW0, O08530, Q69ZK9, Q8R366, P17809, P97370, Q8K596, P54763, Q9Z2W8, P97772, P31648, Q61625, P55012, Q91YQ5, P97797, P97798, P04925, Q640R3, Q8C419, P12960, P70414, Q8BLK3, Q8BLQ9, Q5F226, O88444, O88343	1.32048	0.52515
INTERPRO	IPR013783:Immunoglobulin-like fold	0.189714	B0V2N1, Q810U4, P54763, Q8BYI9, P97797, P97798, P20917, Q640R3, P12960, Q99PJ0, Q8R464, Q8BLQ9, Q8BLK3, Q8R366	1.40854	0.978914
UP_KW_PTM	KW-0325~Glycoprotein	0.817023	B0V2N1, Q810U4, Q8BYI9, Q91V14, Q63959, P55088, Q62261, P20917, Q9QYX7, O88737, Q99PJ0, Q8R464, Q02257, Q9CPW0, O08530, Q69ZK9, Q8R366, P17809, P97370, Q8K596, P54763, Q9R087, Q9Z2W8, P97772, Q61548, P31648, Q61625, P55012, P46660, Q91YQ5, P97797, P97798, P04925, Q640R3, Q8C419, P12960, P70414, Q8BLK3, Q8BLQ9, Q5F226, Q02248, O88444, O88343	0.916647	1
UP_KW_PTM	KW-1015~Disulfide bond	0.956016	B0V2N1, Q810U4, Q9CR68, Q8BYI9, P99028, Q9CR61, P20917, Q99PJ0, Q8R464, Q9CPW0, O08530, Q69ZK9, Q8R366, P97370, P54763, Q9Z2W8, P97772, P31648, Q61625, P55012, P97797, P97798, P04925, Q640R3, P12960, O08600, O55143, Q8BLK3, Q8BLQ9, Q5F226, O88343	0.802132	1
UP_KW_DOMAIN	KW-0732~Signal	0.959714	B0V2N1, Q810U4, Q8BYI9, Q62108, P20917, Q99PJ0, Q8R464, Q9CPW0, Q02357, Q69ZK9, Q02819, G5E829, Q8R366, Q8K596, P54763, Q64518, Q9R087, Q9Z2W8, P97772, Q61625, Q91YQ5, P97797, P97798, P04925, Q640R3, Q8C419, P12960, P70414, O08600, Q8C522, Q8BLK3, Q8BLQ9, Q5F226, O54734	0.809453	1
Annotation Cluster 36	Enrichment Score: 0,91
Category	Term	PValue	Proteins	Fold Enrichment	Benjamini
KEGG_PATHWAY	mmu04371:Apelin signaling pathway	0.0252693	P0DP28, P62071, O88444, P32883, Q8K596, P70414	3.58009	0.121293
KEGG_PATHWAY	mmu04218:Cellular senescence	0.184099	Q60930, Q60932, P0DP28, P62071, P32883	2.22134	0.567358
KEGG_PATHWAY	mmu04625:C-type lectin receptor signaling pathway	0.394981	P0DP28, P62071, P32883	2.18961	0.782715
Annotation Cluster 37	Enrichment Score: 0,85
Category	Term	PValue	Proteins	Fold Enrichment	Benjamini
KEGG_PATHWAY	mmu05031:Amphetamine addiction	0.0510413	P68404, Q9Z2W8, P0DP28, O35526	4.73887	0.200453
KEGG_PATHWAY	mmu04713:Circadian entrainment	0.115862	P68404, Q9Z2W8, P0DP28, O88444	3.33655	0.385019
KEGG_PATHWAY	mmu04728:Dopaminergic synapse	0.489515	P68404, Q9Z2W8, P0DP28	1.81657	0.881127
Annotation Cluster 38	Enrichment Score: 0,81
Category	Term	PValue	Proteins	Fold Enrichment	Benjamini
UP_SEQ_FEATURE	REPEAT:1	0.110364	P47915, O88737, P04925, P19246	3.43116	0.700911
UP_SEQ_FEATURE	REPEAT:2	0.113343	P47915, O88737, P04925, P19246	3.38957	0.712989
UP_SEQ_FEATURE	REPEAT:5	0.146597	O88737, P04925, P19246	4.41536	0.775261
UP_SEQ_FEATURE	REPEAT:4	0.189336	O88737, P04925, P19246	3.74518	0.94294
UP_SEQ_FEATURE	REPEAT:3	0.248495	O88737, P04925, P19246	3.1303	1
Annotation Cluster 39	Enrichment Score: 0,77
Category	Term	PValue	Proteins	Fold Enrichment	Benjamini
SMART	SM00185:ARM	0.0453212	O35643, Q02257, Q02248	8.71511	0.260473
INTERPRO	IPR000225:Armadillo	0.049159	O35643, Q02257, Q02248	8.39342	0.371765
INTERPRO	IPR011989:Armadillo-like helical	0.227534	O35643, O54774, Q02257, Q02248	2.41279	1
INTERPRO	IPR016024:Armadillo-type fold	0.286259	O35643, O54774, Q02257, Q02248, E9Q3L2	1.83655	1
GOTERM_BP_DIRECT	GO:0045944~positive regulation of transcription from RNA polymerase II promoter	0.988003	O54774, Q02257, O08530, Q02248, Q61990	0.519644	1
Annotation Cluster 40	Enrichment Score: 0,69
Category	Term	PValue	Proteins	Fold Enrichment	Benjamini
GOTERM_BP_DIRECT	GO:0030036~actin cytoskeleton organization	0.0712829	Q8R0S2, Q62261, P70336, P16546, P32883	3.19135	0.675657
UP_SEQ_FEATURE	DOMAIN:PH	0.120407	Q8R0S2, Q920R0, Q62261, Q60790, P70336	2.63811	0.721225
INTERPRO	IPR011993:Pleckstrin homology-like domain	0.218099	Q6EDY6, Q8R0S2, Q920R0, Q62261, Q60790, P70336	1.8608	1
INTERPRO	IPR001849:Pleckstrin homology domain	0.322411	Q920R0, Q62261, Q60790, P70336	1.99995	1
SMART	SM00233:PH	0.613909	Q62261, Q60790, P70336	1.44108	1
Annotation Cluster 41	Enrichment Score: 0,52
Category	Term	PValue	Proteins	Fold Enrichment	Benjamini
GOTERM_BP_DIRECT	GO:0043280~positive regulation of cysteine-type endopeptidase activity involved in apoptotic process	0.0786121	Q9ERS2, P62897, P56812	6.42597	0.694764
KEGG_PATHWAY	mmu05164:Influenza A	0.349956	P46638, P68404, Q60932, P62897	1.89007	0.768694
UP_KW_BIOLOGICAL_PROCESS	KW-0053~Apoptosis	0.524609	P68404, P62908, Q60932, Q9ERS2, P62897, P56812	1.24257	1
GOTERM_BP_DIRECT	GO:0006915~apoptotic process	0.585382	P68404, P62908, Q60932, Q9ERS2, P62897, P56812	1.16298	1
Annotation Cluster 42	Enrichment Score: 0,49
Category	Term	PValue	Proteins	Fold Enrichment	Benjamini
UP_SEQ_FEATURE	DOMAIN:EGF-like 2	0.117864	Q8BYI9, Q9CPW0, Q5F226	5.05373	0.721225
UP_SEQ_FEATURE	DOMAIN:EGF-like 1	0.186773	Q8BYI9, Q9CPW0, Q5F226	3.77892	0.940041
SMART	SM00181:EGF	0.432852	Q8BYI9, Q9CPW0, Q5F226	2.02229	1
INTERPRO	IPR000742:Epidermal growth factor-like domain	0.554226	Q8BYI9, Q9CPW0, Q5F226	1.61676	1
UP_KW_DOMAIN	KW-0245~EGF-like domain	0.631357	Q8BYI9, Q9CPW0, Q5F226	1.39864	1
Annotation Cluster 43	Enrichment Score: 0,46
Category	Term	PValue	Proteins	Fold Enrichment	Benjamini
KEGG_PATHWAY	mmu05165:Human papillomavirus infection	0.149518	Q60631, Q9WTT4, Q8BYI9, Q6RHR9, Q02248, Q811D0, Q9Z1G4, P32883	1.80653	0.474939
KEGG_PATHWAY	mmu04660:T cell receptor signaling pathway	0.355877	Q60631, Q811D0, P32883	2.38094	0.768694
KEGG_PATHWAY	mmu05203:Viral carcinogenesis	0.770592	Q60631, Q811D0, P32883	1.0709	1
Annotation Cluster 44	Enrichment Score: 0,44
Category	Term	PValue	Proteins	Fold Enrichment	Benjamini
UP_SEQ_FEATURE	REPEAT:ANK 6	0.129657	Q02357, Q6P9K8, D3YZU1	4.76659	0.763184
UP_SEQ_FEATURE	REPEAT:ANK 5	0.199634	Q02357, Q6P9K8, D3YZU1	3.61603	0.970036
UP_SEQ_FEATURE	REPEAT:ANK 4	0.275153	Q02357, Q6P9K8, D3YZU1	2.91291	1
UP_SEQ_FEATURE	REPEAT:ANK 3	0.350207	Q02357, Q6P9K8, D3YZU1	2.41069	1
UP_SEQ_FEATURE	REPEAT:ANK	0.388371	Q02357, Q6P9K8, D3YZU1	2.21936	1
UP_SEQ_FEATURE	REPEAT:ANK 1	0.433804	Q02357, Q6P9K8, D3YZU1	2.02638	1
UP_SEQ_FEATURE	REPEAT:ANK 2	0.433804	Q02357, Q6P9K8, D3YZU1	2.02638	1
INTERPRO	IPR020683:Ankyrin repeat-containing domain	0.452665	Q02357, Q6P9K8, D3YZU1	1.95292	1
INTERPRO	IPR002110:Ankyrin repeat	0.527422	Q02357, Q6P9K8, D3YZU1	1.69309	1
SMART	SM00248:ANK	0.55233	Q02357, Q6P9K8, D3YZU1	1.61249	1
UP_KW_DOMAIN	KW-0040~ANK repeat	0.631357	Q02357, Q6P9K8, D3YZU1	1.39864	1
Annotation Cluster 45	Enrichment Score: 0,39
Category	Term	PValue	Proteins	Fold Enrichment	Benjamini
UP_SEQ_FEATURE	TOPO_DOM:Lumenal	0.152807	Q9QYE6, O55143, Q64518, Q91YQ5, O54734, Q8K021, Q99P72, Q80WJ7	1.80704	0.790232
GOTERM_CC_DIRECT	GO:0005789~endoplasmic reticulum membrane	0.655198	O55143, Q811D0, Q91YQ5, O54734, Q91VE0, Q99P72, Q80WJ7	1.04936	1
UP_KW_CELLULAR_COMPONENT	KW-0256~Endoplasmic reticulum	0.672203	O55143, P70704, Q64518, Q811D0, Q91YQ5, O54734, Q91VE0, Q99P72, P31786, Q80WJ7	0.996549	1
Annotation Cluster 46	Enrichment Score: 0,17
Category	Term	PValue	Proteins	Fold Enrichment	Benjamini
UP_SEQ_FEATURE	BINDING:ATP	0.137961	P68404, P54763, O55143, P70704, Q64518, Q3UHJ0, O88444, P70336, Q8VDN2	1.75997	0.763335
UP_KW_MOLECULAR_FUNCTION	KW-0418~Kinase	0.380549	P68404, P54763, Q3UHJ0, E9Q3L2, P70336, Q9WTQ5	1.462	1
INTERPRO	IPR011009:Protein kinase-like domain	0.610156	P68404, P54763, Q3UHJ0, E9Q3L2, P70336	1.1804	1
GOTERM_MF_DIRECT	GO:0016301~kinase activity	0.62212	P68404, P54763, Q3UHJ0, E9Q3L2, P70336, Q9WTQ5	1.11582	1
UP_KW_MOLECULAR_FUNCTION	KW-0723~Serine/threonine-protein kinase	0.687252	P68404, Q3UHJ0, P70336	1.25703	1
UP_SEQ_FEATURE	DOMAIN:Protein kinase	0.717043	P68404, P54763, Q3UHJ0, P70336	1.07761	1
INTERPRO	IPR008271:Serine/threonine-protein kinase, active site	0.718147	P68404, Q3UHJ0, P70336	1.18822	1
UP_SEQ_FEATURE	ACT_SITE:Proton acceptor	0.724692	P68404, P54763, O08600, Q3UHJ0, P70336, Q8CAY6	0.989292	1
GOTERM_BP_DIRECT	GO:0016310~phosphorylation	0.730532	P68404, P54763, Q3UHJ0, E9Q3L2, P70336	1.00779	1
INTERPRO	IPR000719:Protein kinase, catalytic domain	0.749175	P68404, P54763, Q3UHJ0, P70336	1.02332	1
GOTERM_MF_DIRECT	GO:0004672~protein kinase activity	0.791247	P68404, P54763, Q3UHJ0, P70336	0.952509	1
INTERPRO	IPR017441:Protein kinase, ATP binding site	0.797955	P68404, P54763, P70336	1.00893	1
SMART	SM00220:S_TKc	0.81881	P68404, Q3UHJ0, P70336	0.963249	1
GOTERM_MF_DIRECT	GO:0004674~protein serine/threonine kinase activity	0.863285	P68404, Q3UHJ0, P70336	0.862933	1
GOTERM_BP_DIRECT	GO:0006468~protein phosphorylation	0.892361	P68404, P54763, Q3UHJ0, P70336	0.77177	1
UP_KW_MOLECULAR_FUNCTION	KW-0808~Transferase	0.948031	P68404, P54763, P61089, Q3UHJ0, E9Q3L2, P70336, Q9WTQ5, Q8CAY6	0.699218	1
GOTERM_MF_DIRECT	GO:0016740~transferase activity	0.996679	P68404, P54763, P61089, Q3UHJ0, E9Q3L2, P70336, Q8CAY6	0.488262	1
Annotation Cluster 47	Enrichment Score: 0,17
Category	Term	PValue	Proteins	Fold Enrichment	Benjamini
INTERPRO	IPR001828:Extracellular ligand-binding receptor	0.357599	P97772, Q9Z2W8, Q61625	2.37645	1
KEGG_PATHWAY	mmu04080:Neuroactive ligand-receptor interaction	0.853134	P97772, Q9Z2W8, Q61625, O08530	0.847103	1
UP_KW_MOLECULAR_FUNCTION	KW-0675~Receptor	0.99939	B0V2N1, O35129, P54763, P97772, Q9Z2W8, Q61625, O08530, Q8C419	0.460897	1
Annotation Cluster 48	Enrichment Score: 0,16
Category	Term	PValue	Proteins	Fold Enrichment	Benjamini
GOTERM_MF_DIRECT	GO:0003729~mRNA binding	0.376478	P62908, P97351, P29341, Q61990	1.81047	1
UP_KW_MOLECULAR_FUNCTION	KW-0694~RNA-binding	0.914868	P62908, P29341, Q61990	0.740619	1
GOTERM_MF_DIRECT	GO:0003723~RNA binding	0.981983	P62264, P62908, P29341, Q61990	0.530654	1
Annotation Cluster 49	Enrichment Score: 0,14
Category	Term	PValue	Proteins	Fold Enrichment	Benjamini
UP_SEQ_FEATURE	TRANSMEM:Helical; Name=7	0.1467	O55143, P97772, Q64518, P31648, O08530, P17809, Q8C419, O88343	1.82771	0.775261
UP_KW_MOLECULAR_FUNCTION	KW-0297~G-protein coupled receptor	0.971481	P97772, O08530, Q8C419	0.564753	1
UP_KW_MOLECULAR_FUNCTION	KW-0675~Receptor	0.99939	B0V2N1, O35129, P54763, P97772, Q9Z2W8, Q61625, O08530, Q8C419	0.460897	1
GOTERM_BP_DIRECT	GO:0007186~G-protein coupled receptor signaling pathway	0.999977	P97772, O08530, Q8BXT1, Q8C419	0.266619	1
UP_KW_MOLECULAR_FUNCTION	KW-0807~Transducer	0.999992	P97772, O08530, Q8C419	0.22575	1
GOTERM_MF_DIRECT	GO:0004930~G-protein coupled receptor activity	0.999999	P97772, O08530, Q8C419	0.18834	1
Annotation Cluster 50	Enrichment Score: 0,01
Category	Term	PValue	Proteins	Fold Enrichment	Benjamini
UP_KW_MOLECULAR_FUNCTION	KW-0217~Developmental protein	0.950019	Q61301, P35293, P54763, P46660	0.646977	1
UP_KW_MOLECULAR_FUNCTION	KW-9996~Developmental protein	0.950019	Q61301, P35293, P54763, P46660	0.646977	1
GOTERM_BP_DIRECT	GO:0007275~multicellular organism development	0.992827	Q61301, P35293, P54763, P46660	0.461652	1
Annotation Cluster 51	Enrichment Score: 0,25E-4
Category	Term	PValue	Proteins	Fold Enrichment	Benjamini
GOTERM_CC_DIRECT	GO:0005576~extracellular region	0.998718	Q810U4, Q8BYI9, Q9R087, Q8C522, P55088, Q02819	0.427226	1
UP_KW_CELLULAR_COMPONENT	KW-0964~Secreted	0.999682	Q810U4, Q8BYI9, Q9R087, Q8C522, Q02819	0.357451	1
GOTERM_CC_DIRECT	GO:0005615~extracellular space	0.999849	Q99PJ0, Q8BYI9, Q9R087, Q02819, P31786	0.336132	1

## Sheet: Sheet5
Supplementary table 2_sheet5. Reactome pathway database analysis for the 349 differentially abundant proteins between Cstb-/- and wild-type (wt) mice cerebellar synaptosomes
Pathway identifier	Pathway Name	Input list (349)	Fold enrichment	Raw P-value	FDR	ID-numbers (input list)
	Unclassified (UNCLASSIFIED)	82	0.4	1.53e-40	2.59e-37	Q8CAQ8	Q810U4	P12658	Q9Z0P4	Q9R0P5	P18760	Q62442	Q8R191	Q9QYX7	P70349	Q62443	Q61553	O88737	Q8R464	Q9CPW0	P62075	Q8R0S2	Q8C996	O35609	Q3UGR5	Q9DB72	Q9WV80	P62631	Q920N7	Q91V76	O89023	P02088	Q9D358	P61759	Q8VE33	Q91YQ5	P46660	Q9CPV4	P97798	O35682	Q8C419	Q6P9K8	Q8VDN4	P53810	Q1RLL3	O08600	P62761	O54774	Q6RHR9
R-MMU-1430728	Metabolism	91	3.24	2.25e-23	1.91e-20	P51660	Q9CR68	Q8BG32	P55264	P16858	Q9CR61	Q8BVI4	Q9CPW2	P17751	Q8CAY6	Q8BWT1	Q9CQD1	P52480	P09411	Q9Z2U1	Q9CZ13	Q9DB77	Q8BH59	P08249	P10649	Q9R0Y5	P06745	Q9R087	Q8CG76	Q9EQZ6	O08756	Q64674	P15532	P50544	O55023	Q9CQC7	Q9DCM0	P50429	Q80XN0	P32020	P05063	P05064	P48758	P54071	O70435	P07724	P56135	P20060	Q9CZ42
R-MMU-168249	Innate Immune System	63	3.79	3.29e-19	1.87e-16	Q9WTT4	Q8BG32	P18242	P34884	Q5SQX6	Q99JY9	P63001	Q8BZ98	P70704	Q02257	P63328	P52480	Q9Z2U1	P10605	Q60631	P06745	P97797	Q9Z1G4	Q9R0Q6	P10126	P12023	P16546	P35293	Q9QUI0	P42932	P50429	P39053	P63011	Q02248	P05063	O54734	P05064	Q9JHU4	Q8K021	Q91VR8	O70435	O08807	P20060	P19157	Q9CR00	P32883	Q62465	P57746	P61161
R-MMU-168256	Immune System	81	2.97	1.69e-18	7.17e-16	Q9WTT4	Q8BG32	Q9D0M5	P18242	P34884	Q5SQX6	Q99JY9	P63001	O35643	Q8BZ98	P70704	Q02257	P63044	P63328	P52480	Q9Z2U1	P47757	Q923T9	Q99KJ8	O35526	P05213	P10605	Q60631	P28652	P06745	P97797	Q9Z1G4	Q9R0Q6	P10126	Q9EQZ6	P12023	P16546	Q02053	P35293	P14211	Q9QUI0	P42932	P50429	P39053	P63011	Q02248	P05063	O54734	Q8R016
R-MMU-6798695	Neutrophil degranulation	41	4.91	3.1e-16	1.06e-13	O08807	P20060	Q8BG32	P18242	P34884	P19157	Q62465	P57746	P63001	P61161	P70704	Q02257	P52480	Q9Z2U1	Q9D0F9	P10605	P06745	P24270	Q8CI94	P97797	Q9Z1G4	P68372	P10126	P16546	Q9CQ54	P17742	P35293	Q9QUI0	P42932	P63158	P35276	P58252	P50429	P63011	P67871	P05063	O54734	Q91V41	P05064	Q9JHU4	Q8K021
R-MMU-1428517	The citric acid TCA) cycle and respiratory electron transport	24	8.9	5.37e-15	1.52e-12	Q9CR68	P03930	P56135	Q60932	P99028	Q9ERS2	Q9CR61	Q9CQZ5	Q9CQ54	Q9CQC7	Q9DC69	Q9CQA3	O09111	P00405	Q9D3D9	Q9CZ13	P54071	Q9DB77	P56391	P08249	Q9D6J6	P62897	Q9DCW4	Q91YT0
R-MMU-163200	Respiratory electron transport, ATP synthesis by chemiosmotic coupling, and heat production by uncoupling proteins	20	10.68	4.94e-14	1.2e-11	Q9CR68	P03930	P56135	P99028	Q9ERS2	Q9CR61	Q9CQZ5	Q9CQ54	Q9CQC7	Q9DC69	O09111	P00405	Q9D3D9	Q9CZ13	Q9DB77	P56391	Q9D6J6	P62897	Q9DCW4	Q91YT0
R-MMU-611105	Respiratory electron transport	17	11.4	1.6e-12	3.4e-10	Q9CR68	P99028	Q9ERS2	Q9CR61	Q9CQZ5	Q9CQ54	Q9CQC7	Q9DC69	O09111	P00405	Q9CZ13	Q9DB77	P56391	Q9D6J6	P62897	Q9DCW4	Q91YT0
R-MMU-70263	Gluconeogenesis	12	22.25	4.22e-12	7.96e-10	P06745	P14152	P05063	P17183	P09411	P16858	P05064	P17182	P17751	Q8BH59	P08249	P05201
R-MMU-392499	Metabolism of proteins	66	2.54	5.72e-12	9.72e-10	P35979	Q8BG32	Q9D0M5	P18242	O70251	P47915	P23506	P63242	Q9CQD1	Q02819	Q9Z2U1	P47757	Q99KJ8	P05213	P97351	P46460	P29341	P10126	Q7TQI3	P12023	P16546	Q02053	P35293	P14211	Q9QUI0	P42932	P50429	P63011	Q9JHU4	Q8CGP6	P27773	O70435	P07724	Q62261	Q9CR00	Q99PJ0	P61089	Q02357	P08226	Q9CQR6	P62908	Q9CWZ7	Q60930	Q9CZX8
R-MMU-5653656	Vesicle-mediated transport	40	3.6	9.02e-12	1.39e-09	P50396	P07724	Q9D0M5	Q62261	Q99JY9	O35643	P61161	Q7TQF7	Q8BZ98	Q3UHJ0	Q02357	P63044	Q920R0	Q9CQD1	P47757	P08226	Q99KJ8	P05213	P07214	Q9CQR6	Q60631	Q9CWZ7	Q61548	P46460	P68372	Q9R0Q6	P12023	P16546	P46638	P35293	P14211	P68369	P39053	P63011	Q91V41	P08113	P01942	Q9JHU4	P62983	P62821
R-MMU-2262752	Cellular responses to stress	32	4.16	4.1e-11	5.81e-09	Q9WTT4	O70435	P07724	Q61316	Q8BG32	Q9D0M5	Q99L47	P19157	Q9CR00	P57746	P00405	Q9Z2U1	P43277	P62814	P47757	Q923T9	Q99KJ8	P62897	P05213	P28652	P24270	P68372	P10126	P35700	P20108	P68369	Q61171	P01942	Q9JHU4	P62983	Q8CGP6	P56391
R-MMU-8953897	Cellular responses to stimuli	32	4.13	4.76e-11	6.22e-09	Q9WTT4	O70435	P07724	Q61316	Q8BG32	Q9D0M5	Q99L47	P19157	Q9CR00	P57746	P00405	Q9Z2U1	P43277	P62814	P47757	Q923T9	Q99KJ8	P62897	P05213	P28652	P24270	P68372	P10126	P35700	P20108	P68369	Q61171	P01942	Q9JHU4	P62983	Q8CGP6	P56391
R-MMU-422475	Axon guidance	24	5.46	7.71e-11	8.74e-09	Q60631	P54763	O35098	Q62261	P68372	Q9R0Q6	P70336	P16546	P32883	Q99JY9	P63001	P61161	P68369	Q9QUI0	Q8BZ98	P39053	Q02357	P67871	Q9EQF6	P62746	P62983	P49615	P60766	P05213
R-MMU-9675108	Nervous system development	24	5.44	8.26e-11	8.78e-09	Q60631	P54763	O35098	Q62261	P68372	Q9R0Q6	P70336	P16546	P32883	Q99JY9	P63001	P61161	P68369	Q9QUI0	Q8BZ98	P39053	Q02357	P67871	Q9EQF6	P62746	P62983	P49615	P60766	P05213
R-MMU-199991	Membrane Trafficking	34	3.83	7.7e-11	9.35e-09	P50396	Q9D0M5	Q62261	Q99JY9	O35643	P61161	Q7TQF7	Q8BZ98	Q3UHJ0	Q02357	P63044	Q920R0	Q9CQD1	P47757	Q99KJ8	P05213	Q9CQR6	Q60631	Q9CWZ7	Q61548	P46460	P68372	Q9R0Q6	P12023	P16546	P46638	P35293	P68369	P39053	P63011	Q91V41	Q9JHU4	P62983	P62821
R-MMU-195258	RHO GTPase Effectors	24	5.38	1.01e-10	1.01e-08	Q91VR8	Q60631	Q62108	Q9D0M5	P68372	Q9R0Q6	Q5SQX6	P70336	Q99JY9	P63001	P68404	P61161	P68369	Q9QUI0	Q8VDD5	P63087	P62141	Q02248	Q6URW6	P62746	Q9JHU4	Q8CGP6	P60766	P05213
R-MMU-5578775	Ion homeostasis	12	15.13	1.87e-10	1.77e-08	Q9R0K7	P28652	O55143	Q64518	Q6PIC6	Q6PIE5	G5E829	Q8VDN2	Q923T9	P97370	Q8K596	P70414
R-MMU-71387	Metabolism of carbohydrates	22	5.25	9.54e-10	8.54e-08	P06745	Q9R087	P20060	P16858	Q9JII6	Q9CQ60	P17751	P40142	P24549	P14152	P50429	P05063	P17183	P52480	P09411	P05064	P17182	P17809	Q9D0F9	Q8BH59	P08249	P05201
R-MMU-1266738	Developmental Biology	30	3.8	1.31e-09	1.12e-07	Q62108	O35098	Q62261	P32883	Q99JY9	P63001	P61161	Q8BZ98	Q02257	Q02357	P61264	Q9EQF6	P49615	O35526	P05213	Q61301	Q60631	P54763	P68372	Q9R0Q6	P70336	P16546	P68369	Q9QUI0	P39053	Q02248	P67871	P62746	P62983	P60766
R-MMU-112316	Neuronal System	24	4.63	1.74e-09	1.41e-07	B0V2N1	P28652	Q62108	Q9Z2W8	P97772	P31648	O08917	P46460	Q63959	D3YZU1	P68404	Q8BSS9	P47738	Q8R0S4	P63011	P63044	Q811D0	Q69ZK9	O88444	Q99NE5	P08414	Q923T9	P08752	O35526
R-MMU-109582	Hemostasis	34	3.36	1.93e-09	1.49e-07	P07724	P34884	P20917	P32883	P63001	Q9CQD1	G5E829	P47757	P97370	Q8K596	P05213	P07214	Q61543	Q60631	Q64518	P97797	P68372	Q99LR1	Q9EQZ6	P12023	P70414	P17742	P68404	Q6EDY6	P68369	Q9QUI0	Q9R0K7	O55143	P16054	Q8C522	P62746	P05064	P08752	P60766
R-MMU-70326	Glucose metabolism	13	10.24	2.22e-09	1.64e-07	P06745	P16858	P17751	P14152	P05063	P17183	P52480	P09411	P05064	P17182	Q8BH59	P08249	P05201
R-MMU-936837	Ion transport by P-type ATPases	11	13.08	4.09e-09	2.9e-07	Q9R0K7	P70704	P28652	O55143	Q64518	Q6PIC6	Q6PIE5	G5E829	Q8VDN2	Q923T9	P97370
R-MMU-382551	Transport of small molecules	34	3.18	7.42e-09	5.05e-07	Q9WTT4	O70435	P07724	Q91V14	Q6PIC6	P55088	Q8BG32	Q9CR00	Q9CTY5	P57746	O35129	P70704	Q6PIE5	Q9Z2U1	P17809	P62814	G5E829	P08226	Q923T9	P97370	Q8K596	P28652	Q64518	P31648	P55012	Q9Z1G4	Q91VE0	Q8VDN2	P70414	Q9R0K7	O55143	P01942	P62983	O88343
R-MMU-112315	Transmission across Chemical Synapses	18	5.67	1.09e-08	7.15e-07	P28652	Q62108	Q9Z2W8	P31648	P46460	P68404	Q8BSS9	P47738	Q8R0S4	P63011	P63044	Q811D0	O88444	Q99NE5	P08414	Q923T9	P08752	O35526
R-MMU-6807878	COPI-mediated anterograde transport	13	8.72	1.27e-08	8.02e-07	Q9CWZ7	P46460	Q9D0M5	Q62261	P68372	P16546	P68369	Q02357	Q9JHU4	P47757	Q99KJ8	P05213	P62821
R-MMU-194315	Signaling by Rho GTPases	33	3.13	1.76e-08	1.07e-06	Q91VR8	Q62108	Q9D0M5	Q62261	Q5SQX6	Q99JY9	P63001	P61161	Q8VDD5	Q02257	P63087	Q920R0	P47757	P05213	Q60631	O08917	P68372	Q9R0Q6	P62071	P70336	Q9WTQ5	P16546	P68404	P68369	Q9QUI0	P62141	Q02248	Q6URW6	P62746	Q9JHU4	Q8CGP6	Q8CDN6	P60766
R-MMU-9716542	Signaling by Rho GTPases, Miro GTPases and RHOBTB3	33	3.06	2.92e-08	1.66e-06	Q91VR8	Q62108	Q9D0M5	Q62261	Q5SQX6	Q99JY9	P63001	P61161	Q8VDD5	Q02257	P63087	Q920R0	P47757	P05213	Q60631	O08917	P68372	Q9R0Q6	P62071	P70336	Q9WTQ5	P16546	P68404	P68369	Q9QUI0	P62141	Q02248	Q6URW6	P62746	Q9JHU4	Q8CGP6	Q8CDN6	P60766
R-MMU-9711123	Cellular response to chemical stress	15	6.61	2.91e-08	1.7e-06	O70435	P07724	P24270	Q8BG32	P19157	Q9CR00	P35700	P20108	P00405	Q61171	P01942	Q9Z2U1	P62983	P56391	P62897
R-MMU-983712	Ion channel transport	16	5.8	5.48e-08	3.01e-06	Q9WTT4	P28652	Q64518	Q6PIC6	Q9Z1G4	Q8VDN2	P57746	Q9R0K7	P70704	O55143	Q6PIE5	P62814	G5E829	P62983	Q923T9	P97370
R-MMU-597592	Post-translational protein modification	48	2.35	7.2e-08	3.82e-06	P27773	O70435	P07724	Q8BG32	Q9D0M5	Q62261	Q9CR00	Q99PJ0	P61089	Q02357	P63242	Q9CQD1	Q02819	Q9Z2U1	P47757	P08226	Q99KJ8	P05213	Q9CQR6	Q9CWZ7	Q60930	Q60932	P46460	Q9DCC8	P68372	P10126	Q7TQI3	P12023	P16546	Q02053	P46638	P35293	P14211	P68369	Q9QUI0	P35276	P58252	P50429	Q8BLK3	P63011	Q91V41	P08113	Q9D2M8	Q9JHU4
R-MMU-9663891	Selective autophagy	10	10.17	1.72e-07	8.89e-06	P68369	P61089	Q60932	Q9D0M5	Q9DCC8	P67871	P68372	Q9JHU4	P62983	P05213
R-MMU-418359	Reduction of cytosolic Ca++ levels	6	31.51	2.2e-07	1.1e-05	Q9R0K7	O55143	Q64518	G5E829	Q8K596	P70414
R-MMU-199977	ER to Golgi Anterograde Transport	14	6	2.52e-07	1.23e-05	Q9CQR6	Q9CWZ7	P46460	Q9D0M5	Q62261	P68372	P16546	P68369	Q02357	Q9JHU4	P47757	Q99KJ8	P05213	P62821
R-MMU-5663213	RHO GTPases Activate WASPs and WAVEs	8	14.01	3.55e-07	1.68e-05	P63001	Q91VR8	Q60631	P61161	Q9R0Q6	Q5SQX6	P60766	Q99JY9
R-MMU-373760	L1CAM interactions	10	9.27	3.73e-07	1.71e-05	P63001	P68369	Q8BZ98	P39053	Q02357	P67871	Q62261	P68372	P16546	P05213
R-MMU-3928662	EPHB-mediated forward signaling	8	12.93	6.04e-07	2.7e-05	P63001	P54763	P61161	Q9QUI0	Q9R0Q6	P70336	P60766	Q99JY9
R-MMU-6799198	Complex I biogenesis	9	10.31	6.45e-07	2.74e-05	Q9CQC7	Q9DC69	O09111	Q9ERS2	Q9CR61	Q9CQZ5	Q9D6J6	Q9CQ54	Q91YT0
R-MMU-975956	Nonsense Mediated Decay (NMD) independent of the Exon Junction Complex (EJC)	11	7.54	6.38e-07	2.78e-05	P47915	P63276	P62264	P97351	P62908	P35979	Q6ZWN5	Q9CZX8	Q9D8E6	P29341	Q9CQR2
R-MMU-5576891	Cardiac conduction	12	6.63	6.9e-07	2.79e-05	Q9R0K7	P28652	O55143	Q64518	Q6PIC6	Q6PIE5	G5E829	Q8VDN2	Q923T9	P97370	Q8K596	P70414
R-MMU-2132295	MHC class II antigen presentation	12	6.63	6.9e-07	2.86e-05	P10605	O35643	P68369	Q8BZ98	P39053	Q9D0M5	P18242	P68372	Q9JHU4	P47757	Q99KJ8	P05213
R-MMU-5683057	MAPK family signaling cascades	19	3.98	7.81e-07	3.09e-05	Q60631	O70435	P28652	Q62108	Q8BG32	Q62261	Q60790	Q9CR00	P16546	P32883	P63001	O55131	P63087	P62141	Q811D0	Q9Z2U1	P62983	Q923T9	P60766
R-MMU-70171	Glycolysis	9	9.45	1.24e-06	4.79e-05	P06745	P05063	P17183	P52480	P09411	P16858	P05064	P17182	P17751
R-MMU-162582	Signal Transduction	66	1.85	1.32e-06	5e-05	Q9WTT4	Q8BG32	Q9D0M5	Q5SQX6	P20917	Q99JY9	P63001	O55131	Q02257	P63087	Q920R0	P63328	Q9Z2U1	P47757	Q923T9	P49615	P05213	Q60631	P28652	O08917	Q9Z1G4	Q9R0Q6	Q60790	Q99P72	Q9EQZ6	P70336	Q9WTQ5	P12023	P16546	Q9QUI0	Q02248	O88444	Q9JHU4	Q8CGP6	P08414	Q8CDN6	Q91VR8	O70435	Q62108	Q62261	Q9CR00	P32883	P57746	P61161
R-MMU-948021	Transport to the Golgi and subsequent modification	14	4.99	1.99e-06	7.35e-05	Q9CQR6	Q9CWZ7	P46460	Q9D0M5	Q62261	P68372	P16546	P68369	Q02357	Q9JHU4	P47757	Q99KJ8	P05213	P62821
R-MMU-446203	Asparagine N-linked glycosylation	17	4.09	2.1e-06	7.61e-05	P27773	Q9CQR6	Q9CWZ7	P46460	Q9D0M5	Q62261	P68372	P16546	P14211	P68369	Q02357	Q9JHU4	P62983	P47757	Q99KJ8	P05213	P62821
R-MMU-6794362	Protein-protein interactions at synapses	9	8.73	2.26e-06	7.99e-05	B0V2N1	Q8BSS9	Q62108	Q9Z2W8	P97772	O08917	Q811D0	Q69ZK9	D3YZU1
R-MMU-6811436	COPI-independent Golgi-to-ER retrograde traffic	8	10.5	2.42e-06	8.38e-05	P35293	P68369	Q9D0M5	P68372	Q9JHU4	P47757	Q99KJ8	P05213
R-MMU-156827	L13a-mediated translational silencing of Ceruloplasmin expression	11	6.36	2.93e-06	9.98e-05	P47915	P63276	P62264	P97351	P62908	P35979	Q6ZWN5	Q9CZX8	Q9D8E6	P29341	Q9CQR2
R-MMU-1799339	SRP-dependent cotranslational protein targeting to membrane	10	7	3.78e-06	0.000119	P47915	P63276	P62264	P97351	P62908	P35979	Q6ZWN5	Q9CZX8	Q9D8E6	Q9CQR2
R-MMU-927802	Nonsense-Mediated Decay (NMD)	11	6.19	3.74e-06	0.00012	P47915	P63276	P62264	P97351	P62908	P35979	Q6ZWN5	Q9CZX8	Q9D8E6	P29341	Q9CQR2
R-MMU-9646399	Aggrephagy	7	12.61	3.6e-06	0.00012	P68369	P61089	Q9D0M5	P68372	Q9JHU4	P62983	P05213
R-MMU-975957	Nonsense Mediated Decay (NMD) enhanced by the Exon Junction Complex (EJC)	11	6.19	3.74e-06	0.000122	P47915	P63276	P62264	P97351	P62908	P35979	Q6ZWN5	Q9CZX8	Q9D8E6	P29341	Q9CQR2
R-MMU-4420097	VEGFA-VEGFR2 Pathway	10	6.85	4.53e-06	0.00014	P63001	P68404	Q91VR8	Q9QUI0	Q02257	Q02248	Q5SQX6	P70336	P32883	P60766
R-MMU-72613	Eukaryotic Translation Initiation	11	5.93	5.51e-06	0.000161	P47915	P63276	P62264	P97351	P62908	P35979	Q6ZWN5	Q9CZX8	Q9D8E6	P29341	Q9CQR2
R-MMU-8856828	Clathrin-mediated endocytosis	12	5.36	5.37e-06	0.000163	Q60631	P61161	Q7TQF7	Q8BZ98	Q3UHJ0	P39053	Q61548	P63044	Q9CQD1	Q9R0Q6	P62983	Q99JY9
R-MMU-72737	Cap-dependent Translation Initiation	11	5.93	5.51e-06	0.000164	P47915	P63276	P62264	P97351	P62908	P35979	Q6ZWN5	Q9CZX8	Q9D8E6	P29341	Q9CQR2
R-MMU-72766	Translation	15	4.2	6.17e-06	0.000178	P97351	P62908	P35979	Q9CZX8	Q9D8N0	P29341	P10126	O70251	Q9CQR2	P47915	P63276	P62264	Q6ZWN5	P58252	Q9D8E6
R-MMU-156842	Eukaryotic Translation Elongation	4	50.42	6.93e-06	0.000196	P58252	Q9D8N0	P10126	O70251
R-MMU-418360	Platelet calcium homeostasis	6	15.13	7.36e-06	0.000205	Q9R0K7	O55143	Q64518	G5E829	Q8K596	P70414
R-MMU-72649	Translation initiation complex formation	8	8.85	7.6e-06	0.000208	P63276	P62264	P97351	P62908	Q6ZWN5	Q9CZX8	P29341	Q9CQR2
R-MMU-72689	Formation of a pool of free 40S subunits	10	6.37	8.23e-06	0.000219	P47915	P63276	P62264	P97351	P62908	P35979	Q6ZWN5	Q9CZX8	Q9D8E6	Q9CQR2
R-MMU-3858494	Beta-catenin independent WNT signaling	11	5.64	8.56e-06	0.000221	P63001	P68404	Q9QUI0	O70435	Q02248	Q8BG32	P63328	Q9Z2U1	Q9CR00	P62983	P32883
R-MMU-397014	Muscle contraction	13	4.71	8.23e-06	0.000222	P28652	Q64518	Q6PIC6	Q9JKK7	Q8VDN2	P70414	Q9R0K7	O55143	Q6PIE5	G5E829	Q923T9	P97370	Q8K596
R-MMU-72662	Activation of the mRNA upon binding of the cap-binding complex and eIFs, and subsequent binding to 43S	8	8.69	8.53e-06	0.000223	P63276	P62264	P97351	P62908	Q6ZWN5	Q9CZX8	P29341	Q9CQR2
R-MMU-194138	Signaling by VEGF	10	6.3	8.93e-06	0.000227	P63001	P68404	Q91VR8	Q9QUI0	Q02257	Q02248	Q5SQX6	P70336	P32883	P60766
R-MMU-1280218	Adaptive Immune System	31	2.44	9.4e-06	0.000235	P27773	O70435	Q8BG32	Q9D0M5	P18242	Q9CR00	P32883	P63001	O35643	Q8BZ98	P61089	P63328	Q9Z2U1	P47757	Q99KJ8	P05213	P10605	Q60631	P68372	Q9EQZ6	Q02053	P68404	P14211	P68369	P39053	Q8R016	Q9D2M8	Q9JHU4	P62983	Q11011	P60766
R-MMU-5673001	RAF/MAP kinase cascade	16	3.74	1.23e-05	0.000295	Q60631	O70435	P28652	Q62108	Q8BG32	Q62261	Q60790	Q9CR00	P16546	P32883	P63087	P62141	Q811D0	Q9Z2U1	P62983	Q923T9
R-MMU-9609507	Protein localization	10	6.06	1.23e-05	0.000298	P51660	P24270	Q8BJU0	P32020	P63044	P04925	P62983	P12023	Q9D5T0	O35526
R-MMU-8856688	Golgi-to-ER retrograde transport	11	5.42	1.21e-05	0.000299	P35293	P68369	Q9CWZ7	P46460	Q9D0M5	P68372	Q9JHU4	P47757	Q99KJ8	P05213	P62821
R-MMU-9609523	Insertion of tail-anchored proteins into the endoplasmic reticulum membrane	5	19.7	1.5e-05	0.000353	Q8BJU0	P63044	P04925	P12023	O35526
R-MMU-5684996	MAPK1/MAPK3 signaling	16	3.65	1.59e-05	0.000371	Q60631	O70435	P28652	Q62108	Q8BG32	Q62261	Q60790	Q9CR00	P16546	P32883	P63087	P62141	Q811D0	Q9Z2U1	P62983	Q923T9
R-MMU-5625900	RHO GTPases activate CIT	4	36.02	1.77e-05	0.000407	P63001	Q9QUI0	Q62108	P62746
R-MMU-72706	GTP hydrolysis and joining of the 60S ribosomal subunit	10	5.73	1.93e-05	0.000431	P47915	P63276	P62264	P97351	P62908	P35979	Q6ZWN5	Q9CZX8	Q9D8E6	Q9CQR2
R-MMU-264642	Acetylcholine Neurotransmitter Release Cycle	5	18.54	1.91e-05	0.000433	Q8BSS9	P63011	P63044	Q99NE5	O35526
R-MMU-71291	Metabolism of amino acids and derivatives	15	3.77	2.09e-05	0.000451	O70435	Q9DCC4	Q8BG32	Q6P3A8	Q8BVI4	Q9CR00	O08756	Q8C0M9	Q64674	Q9DCM0	Q9Z2U1	P29758	Q8BH59	Q8QZS1	P05201
R-MMU-442755	Activation of NMDA receptors and postsynaptic events	6	12.2	2.15e-05	0.000456	P28652	Q62108	Q9Z2W8	Q811D0	P08414	Q923T9
R-MMU-76002	Platelet activation, signaling and aggregation	15	3.77	2.09e-05	0.000456	Q60631	P07724	Q99LR1	Q9EQZ6	P12023	P63001	P68404	Q9QUI0	P16054	Q8C522	P62746	P05064	P08752	P60766	P07214
R-MMU-9707564	Cytoprotection by HMOX1	10	5.68	2.07e-05	0.000457	O70435	P07724	P00405	Q8BG32	P01942	Q9Z2U1	Q9CR00	P62983	P56391	P62897
R-MMU-181429	Serotonin Neurotransmitter Release Cycle	5	17.51	2.41e-05	0.0005	Q8BSS9	P63011	P63044	Q99NE5	O35526
R-MMU-181430	Norepinephrine Neurotransmitter Release Cycle	5	17.51	2.41e-05	0.000506	Q8BSS9	P63011	P63044	Q99NE5	O35526
R-MMU-72695	Formation of the ternary complex, and subsequently, the 43S complex	7	8.82	2.89e-05	0.000591	P63276	P62264	P97351	P62908	Q6ZWN5	Q9CZX8	Q9CQR2
R-MMU-2682334	EPH-Ephrin signaling	8	7.2	2.96e-05	0.000592	P63001	P54763	P61161	Q9QUI0	Q9R0Q6	P70336	P60766	Q99JY9
R-MMU-3299685	Detoxification of Reactive Oxygen Species	6	11.46	2.94e-05	0.000594	P20108	P24270	Q61171	P19157	P35700	P62897
R-MMU-888590	GABA synthesis, release, reuptake and degradation	5	16.59	3.01e-05	0.000594	P31648	P63011	P63044	Q99NE5	O35526
R-MMU-3371497	HSP90 chaperone cycle for steroid hormone receptors (SHR) in the presence of ligand	7	8.48	3.63e-05	0.000677	P68369	Q9D0M5	P68372	Q9JHU4	P47757	Q99KJ8	P05213
R-MMU-438066	Unblocking of NMDA receptors, glutamate binding and activation	5	15.76	3.71e-05	0.000678	P28652	Q62108	Q9Z2W8	Q811D0	Q923T9
R-MMU-373755	Semaphorin interactions	7	8.48	3.63e-05	0.000685	P63001	Q9QUI0	O35098	Q9EQF6	P62746	P70336	P49615
R-MMU-5627123	RHO GTPases activate PAKs	5	15.76	3.71e-05	0.000686	P63001	Q8VDD5	P62141	Q6URW6	P60766
R-MMU-9612973	Autophagy	10	5.3	3.61e-05	0.000689	P68369	P61089	Q60932	Q9D0M5	Q9DCC8	P67871	P68372	Q9JHU4	P62983	P05213
R-MMU-8852276	The role of GTSE1 in G2/M progression after G2 checkpoint	8	7	3.56e-05	0.000696	P68369	O70435	Q8BG32	Q9Z2U1	P68372	Q9CR00	P62983	P05213
R-MMU-1632852	Macroautophagy	10	5.3	3.61e-05	0.000697	P68369	P61089	Q60932	Q9D0M5	Q9DCC8	P67871	P68372	Q9JHU4	P62983	P05213
R-MMU-5687128	MAPK6/MAPK4 signaling	8	6.91	3.9e-05	0.000705	P63001	O55131	O70435	Q8BG32	Q9Z2U1	Q9CR00	P62983	P60766
R-MMU-8849932	Synaptic adhesion-like molecules	5	15.01	4.53e-05	0.000811	B0V2N1	Q62108	Q9Z2W8	O08917	Q811D0
R-MMU-1168372	Downstream signaling events of B Cell Receptor (BCR)	8	6.63	5.07e-05	0.000899	P68404	O70435	Q8BG32	P63328	Q9Z2U1	Q9CR00	P62983	P32883
R-MMU-72702	Ribosomal scanning and start codon recognition	7	7.74	6.17e-05	0.00108	P63276	P62264	P97351	P62908	Q6ZWN5	Q9CZX8	Q9CQR2
R-MMU-212676	Dopamine Neurotransmitter Release Cycle	5	13.7	6.6e-05	0.00115	Q8BSS9	P63011	P63044	Q99NE5	O35526
R-MMU-112314	Neurotransmitter receptors and postsynaptic signal transmission	10	4.81	7.68e-05	0.00132	P68404	P28652	Q62108	Q9Z2W8	P46460	Q811D0	O88444	P08414	Q923T9	P08752
R-MMU-210500	Glutamate Neurotransmitter Release Cycle	5	13.13	7.88e-05	0.00134	Q8BSS9	P63011	P63044	Q99NE5	O35526
R-MMU-5663220	RHO GTPases Activate Formins	10	4.74	8.64e-05	0.00145	P63001	P68369	Q9QUI0	P63087	Q9D0M5	P62746	P68372	Q9JHU4	P60766	P05213
R-MMU-5610787	Hedgehog 'off' state	9	5.3	8.77e-05	0.00146	P68369	O70435	Q8BG32	Q9Z2U1	P68372	O88444	Q9CR00	P62983	P05213
R-MMU-1852241	Organelle biogenesis and maintenance	13	3.69	8.98e-05	0.00148	P03930	P56135	Q9D0M5	P68372	P68369	P42932	Q9D3D9	Q9JHU4	P80318	P54071	Q99KJ8	P62897	P05213
R-MMU-8873719	RAB geranylgeranylation	7	7.12	0.0001	0.00164	P46638	P35293	P35276	P63011	Q9CQD1	Q91V41	P62821
R-MMU-4086400	PCP/CE pathway	8	5.8	0.000122	0.00197	P63001	P68404	Q9QUI0	O70435	Q8BG32	Q9Z2U1	Q9CR00	P62983
R-MMU-68886	M Phase	17	2.92	0.000126	0.00202	O70435	P56212	Q8BG32	Q9D0M5	P68372	Q9CR00	P68404	P68369	P63087	P67871	Q9Z2U1	Q9JHU4	P62983	Q8CGP6	Q99KJ8	P05213	P62821
R-MMU-5658442	Regulation of RAS by GAPs	7	6.68	0.000144	0.00228	O70435	Q8BG32	Q9Z2U1	Q60790	Q9CR00	P62983	P32883
R-MMU-1592230	Mitochondrial biogenesis	5	11.26	0.00015	0.00235	P03930	P56135	Q9D3D9	P54071	P62897
R-MMU-195721	Signaling by WNT	13	3.44	0.000173	0.0027	P56546	O70435	Q8BG32	Q9CR00	P32883	P63001	P68404	Q9QUI0	Q02248	P67871	P63328	Q9Z2U1	P62983
R-MMU-400685	Sema4D in semaphorin signaling	4	16.81	0.000188	0.00291	P63001	Q9QUI0	P62746	P70336
R-MMU-9020702	Interleukin-1 signaling	8	5.36	0.0002	0.00304	O70435	P63158	P61089	Q8BG32	Q9Z2U1	Q9CR00	P62983	P12023
R-MMU-5627117	RHO GTPases Activate ROCKs	3	37.82	0.0002	0.00306	Q9QUI0	P62746	P70336
R-MMU-69275	G2/M Transition	11	3.85	0.000219	0.00329	P68369	O70435	P62141	Q8BG32	Q9Z2U1	P68372	Q9JHU4	Q9CR00	P62983	Q99KJ8	P05213
R-MMU-453274	Mitotic G2-G2/M phases	11	3.81	0.000239	0.00357	P68369	O70435	P62141	Q8BG32	Q9Z2U1	P68372	Q9JHU4	Q9CR00	P62983	Q99KJ8	P05213
R-MMU-2467813	Separation of Sister Chromatids	11	3.79	0.00025	0.0037	P68369	O70435	P63087	Q8BG32	Q9D0M5	Q9Z2U1	P68372	Q9JHU4	Q9CR00	P62983	P05213
R-MMU-112310	Neurotransmitter release cycle	6	7.42	0.000258	0.00378	Q8BSS9	P31648	P63011	P63044	Q99NE5	O35526
R-MMU-6811442	Intra-Golgi and retrograde Golgi-to-ER traffic	11	3.75	0.000273	0.00397	P35293	P68369	Q9CWZ7	P46460	Q9D0M5	P68372	Q9JHU4	P47757	Q99KJ8	P05213	P62821
R-MMU-450408	AUF1 (hnRNP D0) binds and destabilizes mRNA	6	7.27	0.000284	0.00409	O70435	P29341	Q8BG32	Q9Z2U1	Q9CR00	P62983
R-MMU-901042	Calnexin/calreticulin cycle	3	31.51	0.000296	0.00423	P27773	P14211	P62983
R-MMU-5673000	RAF activation	5	9.27	0.000336	0.00476	P28652	P63087	P62141	P32883	Q923T9
R-MMU-2029480	Fcgamma receptor (FCGR) dependent phagocytosis	11	3.63	0.000353	0.00497	P63001	Q91VR8	Q60631	P61161	Q99104	Q8VDD5	P16054	Q9R0Q6	Q5SQX6	P60766	Q99JY9
R-MMU-195253	Degradation of beta-catenin by the destruction complex	7	5.66	0.000371	0.00517	P56546	O70435	Q02248	Q8BG32	Q9Z2U1	Q9CR00	P62983
R-MMU-8878159	Transcriptional regulation by RUNX3	7	5.52	0.000428	0.00586	O70435	Q02248	Q8BG32	Q9Z2U1	Q9CR00	P62983	P32883
R-MMU-437239	Recycling pathway of L1	5	8.75	0.000426	0.00589	P68369	Q8BZ98	P39053	P68372	P05213
R-MMU-9012999	RHO GTPase cycle	18	2.53	0.000435	0.00592	Q91VR8	Q60631	O08917	Q62261	P62071	Q5SQX6	P70336	Q9WTQ5	P16546	P63001	Q9QUI0	Q02257	Q920R0	P62746	P47757	Q8CDN6	P60766	P05213
R-MMU-77289	Mitochondrial Fatty Acid Beta-Oxidation	5	8.52	0.000478	0.00645	Q61425	Q8BWT1	Q91V12	P31786	P50544
R-MMU-446652	Interleukin-1 family signaling	8	4.63	0.000509	0.00681	O70435	P63158	P61089	Q8BG32	Q9Z2U1	Q9CR00	P62983	P12023
R-MMU-5621481	C-type lectin receptors (CLRs)	8	4.58	0.000539	0.00715	O70435	P61089	Q8BG32	P63328	Q9Z2U1	Q9CR00	P62983	P32883
R-MMU-5358351	Signaling by Hedgehog	9	4.08	0.000546	0.00719	P68369	O70435	Q8BG32	Q9Z2U1	P68372	O88444	Q9CR00	P62983	P05213
R-MMU-2029482	Regulation of actin dynamics for phagocytic cup formation	10	3.71	0.000556	0.00727	P63001	Q91VR8	Q60631	P61161	Q99104	Q8VDD5	Q9R0Q6	Q5SQX6	P60766	Q99JY9
R-MMU-193634	Axonal growth inhibition (RHOA activation)	3	23.64	0.000568	0.00737	Q9QUI0	P20917	Q99P72
R-MMU-9013420	RHOU GTPase cycle	5	8.08	0.000595	0.00766	Q60631	Q62261	P16546	Q8CDN6	P60766
R-MMU-1640170	Cell Cycle	21	2.28	0.000614	0.00784	Q9CQR6	O70435	P56212	Q8BG32	Q9D0M5	P68372	Q9CR00	P68404	P68369	P61089	P63087	P62141	P67871	Q9Z2U1	Q9D2M8	Q9JHU4	P62983	Q8CGP6	Q99KJ8	P05213	P62821
R-MMU-9006934	Signaling by Receptor Tyrosine Kinases	17	2.53	0.000623	0.0079	Q91VR8	Q9WTT4	Q60631	Q9Z1G4	Q5SQX6	P70336	P32883	P57746	P63001	P68404	Q9QUI0	Q02257	P16054	Q02248	P62814	P62983	P60766
R-MMU-72312	rRNA processing	10	3.6	0.000688	0.00854	P47915	P63276	P62264	P97351	P62908	P35979	Q6ZWN5	Q9CZX8	Q9D8E6	Q9CQR2
R-MMU-8868773	rRNA processing in the nucleus and cytosol	10	3.6	0.000688	0.0086	P47915	P63276	P62264	P97351	P62908	P35979	Q6ZWN5	Q9CZX8	Q9D8E6	Q9CQR2
R-MMU-6791226	Major pathway of rRNA processing in the nucleolus and cytosol	10	3.6	0.000688	0.00866	P47915	P63276	P62264	P97351	P62908	P35979	Q6ZWN5	Q9CZX8	Q9D8E6	Q9CQR2
R-MMU-9007101	Rab regulation of trafficking	8	4.38	0.000709	0.00874	P50396	P46638	P35293	P63011	Q920R0	Q9CQD1	Q91V41	P62821
R-MMU-1169091	Activation of NF-kappaB in B cells	6	6	0.000729	0.00891	P68404	O70435	Q8BG32	Q9Z2U1	Q9CR00	P62983
R-MMU-71384	Ethanol oxidation	3	21.01	0.000748	0.00902	P47738	P24549	P28474
R-MMU-193697	p75NTR regulates axonogenesis	3	21.01	0.000748	0.00909	Q9QUI0	P20917	Q99P72
R-MMU-5607764	CLEC7A (Dectin-1) signaling	7	4.96	0.000774	0.0092	O70435	P61089	Q8BG32	P63328	Q9Z2U1	Q9CR00	P62983
R-MMU-8876198	RAB GEFs exchange GTP for GDP on RABs	7	4.96	0.000774	0.00927	P50396	P35293	P63011	Q920R0	Q9CQD1	Q91V41	P62821
R-MMU-5689880	Ub-specific processing proteases	10	3.52	0.000811	0.00958	O70435	Q60930	Q60932	Q8BG32	Q9DCC8	Q9Z2U1	Q7TQI3	Q9CR00	P62983	Q8CGP6
[truncated: 47 more columns]
