# Supplementary material for: Progressive mitochondrial dysfunction in cerebellar synaptosomes of cystatin B-deficient mice
Source: Front Mol Neurosci. 2023 May 12;16:1175851. doi: 10.3389/fnmol.2023.1175851 (PMC10213208; doi:10.3389/fnmol.2023.1175851)
Supplement: Supplementary file 3 [file Table_3.XLSX]

## Sheet: Sheet1
Supplementary table 3_sheet1. Differentially abundant synaptic vesicle cycle proteins (q-value ≤0.05) between Cstb-/- and wild-type (wt) mice cerebellar synaptosomes
Direct members of the synaptic vesicle cycle
Uniprot ID	Protein name	FC (Cstb-/-/wt)	2log FC (Cstb-/-/wt)	p-value	q-value	Function in synaptic vesicle cycle
Q8BZ98	Dynamin-3	1.77	0.82	0.00191381	0.0098843	budding; endocytosis
Q61548	Clathrin coat assembly protein AP180	0.75	-0.41	0.0052836	0.0180105	budding; endocytosis
O54774	AP-3 complex subunit delta-1	0.77	-0.37	0.018769	0.0430915	budding; endocytosis
P39053	Dynamin-1	1.14	0.19	0.0199348	0.0451376	budding; endocytosis
Q02248	Catenin beta-1	0.66	-0.59	0.0221632	0.0485349	clustering
Q9QYX7	Protein piccolo	0.67	-0.56	0.00247442	0.00975887	clustering; exocytosis
P63044	Vesicle-associated membrane protein 2	0.75	-0.41	0.00687058	0.0202009	docking; endocytosis; exocytosis
O35526	Syntaxin-1A	0.12	-2.95	0.0106642	0.0264769	docking; endocytosis; exocytosis
P61264	Syntaxin-1B	0.59	-0.74	0.000149401	0.00781818	docking; exocytosis
Q69ZK9	Neuroligin-2	0.71	-0.49	0.00282743	0.0111409	endocytosis
Q7TQF7	Amphiphysin	1.33	0.42	0.0187459	0.0432278	endocytosis
P49615	Cyclin-dependent-like kinase 5	1.34	0.42	0.0114524	0.0274686	endocytosis
Q9CQD1	Ras-related protein Rab-5A	0.64	-0.64	0.00286987	0.0112368	endocytosis, recycling
O55042	Alpha-synuclein	5.06	2.34	0.00103953	0.00814286	endocytosis; exocytosis
Q62442	Vesicle-associated membrane protein 1	0.67	-0.56	0.00231897	0.00963504	exocytosis
E9PUL5	Proline-rich transmembrane protein 2	0.66	-0.58	0.00236838	0.00971014	exocytosis
P84086	Complexin-2	0.81	-0.29	0.0104699	0.0263566	exocytosis
Q99NE5	Regulating synaptic membrane exocytosis protein 1	0.70	-0.50	0.00678348	0.0202047	exocytosis
P56546	C-terminal-binding protein 2	1.28	0.36	0.00766089	0.0213391	exocytosis
Q920N7	Synaptotagmin-12	0.70	-0.49	0.0121255	0.0292263	exocytosis
P63011	Ras-related protein Rab-3A	0.80	-0.32	0.00536824	0.0179482	exocytosis, clustering
Regulators of the synaptic vesicle cycle
O88737	Protein bassoon	0.72	-0.47	0.000667455	0.00727273
P16054	Protein kinase C epsilon type	4.51	2.17	0.00223774	0.00990909
Q8R0S4	Voltage-dependent L-type calcium channel subunit beta-4	0.77	-0.37	0.00330211	0.0123522
P68404	Protein kinase C beta type	0.77	-0.36	0.0139548	0.0333566
Q9EQZ6	Rap guanine nucleotide exchange factor 4	0.69	-0.52	0.0139536	0.0334737
O55143	Sarcoplasmic/endoplasmic reticulum calcium ATPase 2	0.76	-0.39	0.0152784	0.0357845
Q8BSS9	Liprin-alpha-2	0.81	-0.30	0.0153339	0.0359463
O88444	Adenylate cyclase type 1	0.85	-0.22	0.0163399	0.0380392
P28738	Kinesin heavy chain isoform 5C	1.25	0.32	0.0217976	0.0479647

## Sheet: Sheet2
Supplementary table 3_sheet2. Differentially abundant mitochondrial proteins (q-value ≤0.05) between Cstb-/- and wild-type (wt) mice cerebellar synaptosomes
Uniprot ID	Protein name	FC (Cstb-/-/wt)	2log FC (Cstb-/-/wt)	p-value	q-value	MitoCarta3.0_MitoPathways
Q80XN0	D-beta-hydroxybutyrate dehydrogenase, mitochondrial	1.68	0.75	3.80743e-05	0	Metabolism > Carbohydrate metabolism > Ketone metabolism
P32020	Non-specific lipid-transfer protein	2.61	1.38	8.27207e-06	0	Metabolism > Lipid metabolism > Cholesterol, bile acid, steroid synthesis
Q91V12	Cytosolic acyl coenzyme A thioester hydrolase	2.96	1.56	6.71362e-05	0.003	Metabolism > Lipid metabolism
P62075	Mitochondrial import inner membrane translocase subunit Tim13	3.54	1.82	0.000123786	0.0052	Protein import, sorting and homeostasis > Protein homeostasis > Chaperones | Protein import, sorting and homeostasis > Protein import and sorting
P56391	Cytochrome c oxidase subunit 6B1	5.99	2.58	0.00069377	0.00705882	OXPHOS > Complex IV > CIV subunits | OXPHOS > OXPHOS subunits
P54071	Isocitrate dehydrogenase [NADP], mitochondrial	2.17	1.11	0.000642879	0.00738462	Metabolism > Carbohydrate metabolism > TCA cycle
P70349	Histidine triad nucleotide-binding protein 1	1.31	0.39	0.000954368	0.0075443	Metabolism > Nucleotide metabolism > Nucleotide synthesis and processing
Q8BVI4	Dihydropteridine reductase	7.00	2.80	0.00054209	0.00754839	Metabolism > Metals and cofactors > Tetrahydobiopterin synthesis | Metabolism > Vitamin metabolism > Folate and 1-C metabolism
P47738	Aldehyde dehydrogenase, mitochondrial	1.47	0.56	0.000326156	0.00758974	Metabolism > Detoxification > Xenobiotic metabolism
Q60932	Voltage-dependent anion-selective channel protein 1	0.67	-0.55	0.000535905	0.00767213	Signaling > Calcium homeostasis > Mitochondrial permeability transition pore | Mitochondrial dynamics and surveillance > Organelle contact sites | Small molecule transport
P56135	ATP synthase subunit f, mitochondrial	2.51	1.33	0.00091684	0.00774026	OXPHOS > Complex V > CV subunits | OXPHOS > OXPHOS subunits
P03930	ATP synthase protein 8	0.60	-0.73	0.000907972	0.00784211	OXPHOS > Complex V > CV subunits | OXPHOS > OXPHOS subunits
Q61171	Peroxiredoxin-2	1.33	0.41	0.000514983	0.0079322	Metabolism > Detoxification > ROS and glutathione metabolism
P20108	Thioredoxin-dependent peroxide reductase, mitochondrial	1.43	0.52	0.000244219	0.008	Metabolism > Detoxification > ROS and glutathione metabolism
P31786	Acyl-CoA-binding protein	0.39	-1.35	0.000184719	0.00814815	Metabolism > Lipid metabolism
P51660	Peroxisomal multifunctional enzyme type 2	1.29	0.37	0.000244035	0.00825	Metabolism > Lipid metabolism
P99028	Cytochrome b-c1 complex subunit 6, mitochondrial	0.62	-0.68	0.000431831	0.0084	OXPHOS > Complex III > CIII subunits | OXPHOS > OXPHOS subunits
Q9WV98	Mitochondrial import inner membrane translocase subunit Tim9	2.13	1.09	0.00125341	0.00848352	Protein import, sorting and homeostasis > Protein homeostasis > Chaperones | Protein import, sorting and homeostasis > Protein import and sorting
Q9D6J6	NADH dehydrogenase [ubiquinone] flavoprotein 2, mitochondrial	1.35	0.43	0.00119918	0.00849438	OXPHOS > Complex I > CI subunits | Metabolism > Metals and cofactors > Fe-S-containing proteins | OXPHOS > OXPHOS subunits
Q9CYW4	Haloacid dehalogenase-like hydrolase domain-containing protein 3	1.31	0.39	0.0011976	0.00859091
Q64520	Guanylate kinase	1.56	0.64	0.000407592	0.00875	Metabolism > Nucleotide metabolism > Nucleotide synthesis and processing
P62897	Cytochrome c, somatic	0.38	-1.37	0.00137144	0.0088	Metabolism > Metals and cofactors > Heme-containing proteins | Metabolism > Electron carriers > Cytochromes | OXPHOS > OXPHOS subunits | OXPHOS > Cytochrome C | Mitochondrial dynamics and surveillance > Apoptosis
Q9DCC8	Mitochondrial import receptor subunit TOM20 homolog	0.12	-3.04	0.000172175	0.0088	Protein import, sorting and homeostasis > Protein import and sorting > TOM | Mitochondrial dynamics and surveillance
Q8BH59	Calcium-binding mitochondrial carrier protein Aralar1	0.57	-0.79	0.000480841	0.00883019	Metabolism > Carbohydrate metabolism > Malate-aspartate shuttle | Metabolism > Amino acid metabolism > Glutamate metabolism | Signaling > Calcium homeostasis > EF hand proteins | Small molecule transport > SLC25A family
Q8R0Y6	Cytosolic 10-formyltetrahydrofolate dehydrogenase	1.45	0.54	0.000407422	0.00893617	Metabolism > Vitamin metabolism > Folate and 1-C metabolism
P08249	Malate dehydrogenase, mitochondrial	1.43	0.51	0.000404264	0.00913043	Metabolism > Carbohydrate metabolism > Gluconeogenesis | Metabolism > Carbohydrate metabolism > Malate-aspartate shuttle | Metabolism > Carbohydrate metabolism > TCA cycle
Q9D172	Glutamine amidotransferase-like class 1 domain-containing protein 3A, mitochondrial	1.55	0.63	0.00158046	0.00914286
Q9CPV4	Glyoxalase domain-containing protein 4	1.74	0.80	0.00162959	0.00933333
Q61425	Hydroxyacyl-coenzyme A dehydrogenase, mitochondrial	1.93	0.95	0.00038994	0.00954545	Metabolism > Lipid metabolism > Fatty acid oxidation | Metabolism > Amino acid metabolism > Lysine metabolism
Q9CWE0	Mitochondrial fission regulator 1-like	0.85	-0.21	0.00231275	0.00961765
Q8BWT1	3-ketoacyl-CoA thiolase, mitochondrial	1.45	0.53	0.00229684	0.00976119	Metabolism > Carbohydrate metabolism > Ketone metabolism | Metabolism > Lipid metabolism > Fatty acid oxidation | Metabolism > Amino acid metabolism > Lysine metabolism
Q9CTY5	Calcium uptake protein 3, mitochondrial	0.64	-0.64	0.00191704	0.00980328	Signaling > Calcium homeostasis > Calcium cycle | Signaling > Calcium homeostasis > EF hand proteins | Small molecule transport > Calcium uniporter
Q9CZ42	ATP-dependent (S)-NAD(P)H-hydrate dehydratase	1.29	0.37	0.00179148	0.00982759	Metabolism > Metals and cofactors > NAD biosynthesis and metabolism
Q60930	Voltage-dependent anion-selective channel protein 2	0.68	-0.55	0.00182772	0.00998291	Small molecule transport
P24270	Catalase	1.44	0.53	0.00178399	0.01	Metabolism > Detoxification > ROS and glutathione metabolism
P29758	Ornithine aminotransferase, mitochondrial	1.79	0.84	0.00210657	0.0100155	Metabolism > Amino acid metabolism > Proline metabolism
P50544	Very long-chain specific acyl-CoA dehydrogenase, mitochondrial	1.35	0.43	0.00176014	0.0100885	Metabolism > Lipid metabolism > Fatty acid oxidation
P00405	Cytochrome c oxidase subunit 2	0.65	-0.59	0.00189354	0.0101356	OXPHOS > Complex IV > CIV subunits | OXPHOS > OXPHOS subunits
Q91YT0	NADH dehydrogenase [ubiquinone] flavoprotein 1, mitochondrial	1.51	0.59	0.00173187	0.0101622	OXPHOS > Complex I > CI subunits | Metabolism > Metals and cofactors > Fe-S-containing proteins | OXPHOS > OXPHOS subunits
Q9CZ13	Cytochrome b-c1 complex subunit 1, mitochondrial	1.56	0.64	0.00199181	0.010176	Protein import, sorting and homeostasis > Protein import and sorting > Preprotein cleavage | OXPHOS > Complex III > CIII subunits | OXPHOS > OXPHOS subunits
Q9DCM0	Persulfide dioxygenase ETHE1, mitochondrial	5.22	2.38	0.00259967	0.0104444	Metabolism > Sulfur metabolism
Q9D3D9	ATP synthase subunit delta, mitochondrial	0.67	-0.56	0.00265531	0.0106207	OXPHOS > Complex V > CV subunits | OXPHOS > OXPHOS subunits
Q9DCW4	Electron transfer flavoprotein subunit beta	1.21	0.27	0.00274075	0.0108299	Metabolism > Lipid metabolism > Fatty acid oxidation | Metabolism > Amino acid metabolism > Branched-chain amino acid metabolism | Metabolism > Amino acid metabolism > Lysine metabolism | Metabolism > Amino acid metabolism > Glycine metabolism | Metabolism > Vitamin metabolism > Choline and betaine metabolism | Metabolism > Electron carriers > Q-linked reactions, other
Q9DC69	NADH dehydrogenase [ubiquinone] 1 alpha subcomplex subunit 9, mitochondrial	0.71	-0.49	0.00317417	0.0121019	OXPHOS > Complex I > CI subunits | OXPHOS > OXPHOS subunits
O35129	Prohibitin-2	0.65	-0.61	0.00332993	0.0122981	Protein import, sorting and homeostasis > Protein homeostasis > Chaperones
Q9CQZ5	NADH dehydrogenase [ubiquinone] 1 alpha subcomplex subunit 6	1.75	0.81	0.00335243	0.0123704	OXPHOS > Complex I > CI subunits | OXPHOS > OXPHOS subunits
O08807	Peroxiredoxin-4	1.73	0.79	0.00375914	0.0140809	Metabolism > Detoxification > ROS and glutathione metabolism
O09111	NADH dehydrogenase [ubiquinone] 1 beta subcomplex subunit 11, mitochondrial	0.64	-0.62	0.00436189	0.0155824	OXPHOS > Complex I > CI subunits | OXPHOS > OXPHOS subunits
Q64521	Glycerol-3-phosphate dehydrogenase, mitochondrial	0.77	-0.37	0.0063773	0.0196555	Metabolism > Carbohydrate metabolism > Glycerol phosphate shuttle | Metabolism > Electron carriers > Q-linked reactions, other
Q91V61	Sideroflexin-3	0.65	-0.61	0.00839385	0.0231624	Metabolism > Amino acid metabolism > Serine metabolism | Metabolism > Vitamin metabolism > Folate and 1-C metabolism | Small molecule transport > Sideroflexins
Q9CPW2	Ferredoxin-2, mitochondrial	0.45	-1.14	0.00937494	0.0241134	Metabolism > Metals and cofactors > Heme synthesis and processing | Metabolism > Metals and cofactors > Fe-S cluster biosynthesis | Metabolism > Metals and cofactors > Fe-S-containing proteins
Q8CG76	Aflatoxin B1 aldehyde reductase member 2	1.35	0.43	0.00965629	0.024255	Metabolism > Amino acid metabolism > GABA metabolism | Metabolism > Detoxification > Xenobiotic metabolism
Q9DB77	Cytochrome b-c1 complex subunit 2, mitochondrial	1.29	0.37	0.00973881	0.0245397	Protein import, sorting and homeostasis > Protein import and sorting > Preprotein cleavage | OXPHOS > Complex III > CIII subunits | OXPHOS > OXPHOS subunits
O08600	Endonuclease G, mitochondrial	0.84	-0.25	0.00992986	0.0248221	Mitochondrial central dogma > mtDNA maintenance > mtDNA stability and decay | Mitochondrial central dogma > mtRNA metabolism > mtRNA stability and decay | Mitochondrial dynamics and surveillance > Apoptosis
Q9D5T0	ATPase family AAA domain-containing protein 1	0.66	-0.59	0.0103542	0.0262969	Protein import, sorting and homeostasis > Protein homeostasis > Proteases
Q9CQ54	NADH dehydrogenase [ubiquinone] 1 subunit C2	0.70	-0.49	0.0107692	0.026636	OXPHOS > Complex I > CI subunits | OXPHOS > OXPHOS subunits
Q9CQC7	NADH dehydrogenase [ubiquinone] 1 beta subcomplex subunit 4	0.68	-0.55	0.0124151	0.0296436	OXPHOS > Complex I > CI subunits | OXPHOS > OXPHOS subunits
Q8BHC4	Dephospho-CoA kinase domain-containing protein	1.94	0.95	0.0126504	0.0301739
Q8VEM8	Phosphate carrier protein, mitochondrial	0.72	-0.46	0.0127347	0.0303394	Metabolism > Metals and cofactors > Copper metabolism | Signaling > Calcium homeostasis > Calcium cycle | Small molecule transport > SLC25A family
Q9CQA3	Succinate dehydrogenase [ubiquinone] iron-sulfur subunit, mitochondrial	1.82	0.86	0.0128364	0.0309784	OXPHOS > Complex II > CII subunits | Metabolism > Carbohydrate metabolism > TCA cycle | Metabolism > Metals and cofactors > Fe-S-containing proteins | OXPHOS > OXPHOS subunits
Q8QZS1	3-hydroxyisobutyryl-CoA hydrolase, mitochondrial	0.70	-0.50	0.0148669	0.034966	Metabolism > Amino acid metabolism > Branched-chain amino acid metabolism
Q8CAQ8	MICOS complex subunit Mic60	0.75	-0.40	0.0164661	0.0381889	Mitochondrial dynamics and surveillance > Cristae formation > MICOS complex
Q925N0	Sideroflexin-5	0.66	-0.59	0.0171408	0.0391768	Metabolism > Carbohydrate metabolism > TCA-associated | Small molecule transport > Sideroflexins
Q9CR68	Cytochrome b-c1 complex subunit Rieske, mitochondrial	0.87	-0.19	0.0213603	0.0477015	OXPHOS > Complex III > CIII subunits | Metabolism > Metals and cofactors > Fe-S-containing proteins | OXPHOS > OXPHOS subunits
Q6P3A8	2-oxoisovalerate dehydrogenase subunit beta, mitochondrial	3.66	1.87	0.0216219	0.0478698	Metabolism > Amino acid metabolism > Branched-chain amino acid metabolism | Metabolism > Amino acid metabolism > Branched-chain amino acid dehydrogenase complex
Q9CR61	NADH dehydrogenase [ubiquinone] 1 beta subcomplex subunit 7	0.47	-1.08	0.0234437	0.0499373	OXPHOS > Complex I > CI subunits | OXPHOS > OXPHOS subunits
